# Supplementary material for: Synthesis, crystal structure and Hirshfeld surface analysis of 2-{4-[(2-chloro­phen­yl)meth­yl]-3-methyl-6-oxopyridazin-1-yl}-N-phenyl­acetamide
Source: Acta Crystallogr E Crystallogr Commun. 2024 Oct 31;80(Pt 11):1221–5. doi: 10.1107/S2056989024010296 (PMC11660474; doi:10.1107/S2056989024010296)
Supplement: Supplementary file 1 [file e-80-01221-sup1.cif]

##############################################################################
#                                                                            #
# This CIF contains the data in a paper accepted for publication in          #
# Acta Crystallographica Section E. It conforms to the requirements of       #
# Notes for Authors for Acta Crystallographica Section E, and has been       #
# peer reviewed under the auspices of the IUCr Commission on Journals.       #
#                                                                            #
# Full details of the Crystallographic Information File format               #
# are given in the paper "The Crystallographic Information File (CIF):       #
# a New Standard Archive File for Crystallography" by S. R. Hall, F. H.      #
# Allen and I. D. Brown [Acta Cryst. (1991), A47, 655-685].                  #
#                                                                            #
# The current version of the core CIF dictionary is obtainable from          #
# ftp://ftp.iucr.org/pub/cif_core.dic.                                       #
#                                                                            #
# Software is freely available for graphical display of the structure(s)     #
# in this CIF. For information consult the CIF software page                 #
# http://www.iucr.org/resources/cif/software.                                #
#                                                                            #
# This file may be used for bona fide research purposes within the           #
# scientific community so long as proper attribution is given to the journal # 
# article from which it was obtained.                                        #
#                                                                            #
##############################################################################
data_I
_audit_creation_method     'SHELXL-2019/1'
_journal_date_recd_electronic     2024-10-09
_journal_date_accepted     2024-10-22
_journal_name_full     'Acta Crystallographica, Section E'
_journal_year     2024
_journal_volume     80
_journal_issue     11
_journal_page_first     0
_journal_page_last     0
_journal_paper_category     GO
_journal_paper_doi     10.1107/S2056989024010296
_journal_coeditor_code     VM2308
_publ_contact_author_name     'Abdulsalam Alsubari'
_publ_contact_author_address
;
Laboratory of Medicinal Chemistry
Faculty of Clinical Pharmacy
21 September University, Yemen
;
_publ_contact_author_email
                            'alsubaripharmaco@21umas.edu.ye, y.ramli@um5r.ac.ma'
_publ_contact_author_fax     ?
_publ_contact_author_phone     ?
_publ_section_title
;\
Synthesis, crystal structure and Hirshfeld surface analysis of
2-{4-[(2-chlorophenyl)methyl]-3-methyl-6-oxopyridazin-1-yl}-<i>N</i>-\
phenylacetamide
;
_publ_section_title_footnote     .
loop_
    _publ_author_name
    _publ_author_footnote
    _publ_author_address
    'Assila, Hamza' .
;
Laboratory of Medicinal Chemistry
Drug Sciences Research Center
Faculty of Medicine and Pharmacy
Mohammed V University in Rabat, Rabat
Morocco
;
    'Zaoui, Younes' .
;
Laboratory of Medicinal Chemistry
Drug Sciences Research Center
Faculty of Medicine and Pharmacy
Mohammed V University in Rabat, Rabat
Morocco
;
    'Kalonji Mubengayi, Camille' .
;
Laboratoire de Chimie et Biochimie
Institut Superieur des Techniques Medicales Kinshasa, Republique Democratique
du
Congo
;
    'Guerrab, Walid' .
;
Laboratory of Medicinal Chemistry
Drug Sciences Research Center
Faculty of Medicine and Pharmacy
Mohammed V University in Rabat, Rabat
Morocco
;
    'Alsubari, Abdulsalam' .
;
Laboratory of Medicinal Chemistry
Faculty of Clinical Pharmacy
21 September University,
Yemen
;
    'Mague, Joel T.' .
;
Department of Chemistry
Tulane University
New Orleans, LA 70118
USA
;
    'Ramli, Youssef' .
;
Laboratory of Medicinal Chemistry
Drug Sciences Research Center
Faculty of Medicine and Pharmacy
Mohammed V University in Rabat, Rabat
Morocco
;
    'Ansar, Mhammed' .
;
Laboratory of Medicinal Chemistry
Drug Sciences Research Center
Faculty of Medicine and Pharmacy
Mohammed V University in Rabat, Rabat
Morocco
;
_publ_section_synopsis
;
The phenylacetamide moiety is nearly planar due to a weak, intramolecular
C---H...O hydrogen bond and its nitrogen lone pair appears involved in
N\\rightarrowC \p bonding. In the crystal, N---H...O hydrogen bonds and
\p-stacking interactions between pyridazine and phenyl rings form helical
chains of molecules, which are linked by C---H...O hydrogen bonds and
C---H...\p(ring) interactions.
;
_chemical_name_systematic
;\
2-{4-[(2-Chlorophenyl)methyl]-3-methyl-6-oxopyridazin-1-yl}-<i>N</i>-\
phenylacetamide
;
_chemical_name_common     ?
_chemical_formula_moiety     'C20 H18 Cl N3 O2'
_chemical_formula_sum     'C20 H18 Cl N3 O2'
_chemical_formula_iupac     'C20 H18 Cl N3 O2'
_chemical_formula_weight     367.82
_chemical_melting_point     ?
_chemical_absolute_configuration     ad
_space_group_crystal_system     monoclinic
_space_group_name_H-M_alt     'P 21'
_space_group_name_Hall     'P 2yb'
loop_
    _space_group_symop_operation_xyz
    'x, y, z'
    '-x, y+1/2, -z'
_cell_length_a     10.1898(6)
_cell_length_b     6.7445(4)
_cell_length_c     14.2538(11)
_cell_angle_alpha     90
_cell_angle_beta     110.901(2)
_cell_angle_gamma     90
_cell_volume     915.13(10)
_cell_formula_units_Z     2
_cell_measurement_reflns_used     9927
_cell_measurement_theta_min     3.042
_cell_measurement_theta_max     26.402
_cell_measurement_temperature     125(2)
_exptl_crystal_description     plate
_exptl_crystal_colour     colourless
_exptl_crystal_size_max     0.350
_exptl_crystal_size_mid     0.323
_exptl_crystal_size_min     0.054
_exptl_crystal_density_diffrn     1.335
_exptl_crystal_density_meas     ?
_exptl_crystal_density_method     'not measured'
_exptl_crystal_F_000     384
_exptl_absorpt_coefficient_mu     0.228
_exptl_absorpt_correction_type     numerical
_exptl_absorpt_process_details
;
(<i>SADABS</i>; Krause <i>et al.</i>, 2015)
;
_exptl_absorpt_correction_T_min     0.92
_exptl_absorpt_correction_T_max     0.99
_exptl_special_details
;
The diffraction data were obtained from 4 sets of frames,
each of width 0.5\% in \w or \f, collected with scan parameters
determined by the "strategy" routine in <i>APEX4</i>. The scan
time was 25 sec/frame.
;
_diffrn_ambient_temperature     125(2)
_diffrn_source     'fine-focus sealed tube'
_diffrn_source_power     1.50
_diffrn_source_voltage     50
_diffrn_source_current     30.0
_diffrn_radiation_type     MoK\a
_diffrn_radiation_wavelength     0.71073
_diffrn_radiation_monochromator     graphite
_diffrn_measurement_device_type     'Bruker D8 QUEST PHOTON 3 diffractometer'
_diffrn_measurement_device     'Bruker D8 QUEST PHOTON 3 diffractometer'
_diffrn_measurement_method     '\f and \w scans'
_diffrn_detector_area_resol_mean     7.3910
_diffrn_reflns_number     21487
_diffrn_reflns_av_R_equivalents     0.0388
_diffrn_reflns_av_unetI/netI     0.0304
_diffrn_reflns_theta_min     2.139
_diffrn_reflns_theta_max     26.400
_diffrn_reflns_theta_full     26.400
_diffrn_measured_fraction_theta_max     0.995
_diffrn_measured_fraction_theta_full     0.995
_diffrn_reflns_limit_h_min     -12
_diffrn_reflns_limit_h_max     12
_diffrn_reflns_limit_k_min     -8
_diffrn_reflns_limit_k_max     8
_diffrn_reflns_limit_l_min     -17
_diffrn_reflns_limit_l_max     17
_refine_special_details
;
Refinement of F^2^ against ALL reflections.  The weighted R-factor wR and
goodness of fit S are based on F^2^, conventional R-factors R are based
on F, with F set to zero for negative F^2^. The threshold expression of
F^2^ > 2sigma(F^2^) is used only for calculating R-factors(gt) etc. and is
not relevant to the choice of reflections for refinement.  R-factors based
on F^2^ are statistically about twice as large as those based on F, and R-
factors based on ALL data will be even larger. H-atoms attached to carbon
were placed in calculated positions (C---H = 0.95 - 0.99 \%A) and were
included as riding contributions with isotropic displacement parameters
1.2 - 1.5 times those of the attached atoms. That attached to nitrogen
was placed in a location derived from a difference map and refined with
a DFIX 0.91 0.01 instruction. The 2-chlorophenyl ring is disordered over
two sites by an approximate 180\% rotation about the C1---C7 bond and a
small translation in the plane of the ring. The two rings were refined
as rigid hexagons and additional restraints were applied to render the
geometries of the two components similar. The refined ratio for the
disorder is 0.875(2)/0,125(2).
;
_reflns_number_total     3700
_reflns_number_gt     3381
_reflns_threshold_expression     'I > 2\s(I)'
_refine_ls_structure_factor_coef     Fsqd
_refine_ls_matrix_type     full
_refine_ls_R_factor_all     0.0552
_refine_ls_R_factor_gt     0.0493
_refine_ls_wR_factor_gt     0.1082
_refine_ls_wR_factor_ref     0.1109
_refine_ls_goodness_of_fit_ref     1.087
_refine_ls_restrained_S_all     1.087
_refine_ls_number_reflns     3700
_refine_ls_number_parameters     237
_refine_ls_number_restraints     4
_refine_ls_hydrogen_treatment     mixed
_refine_ls_weighting_scheme     calc
_refine_ls_weighting_details
              'w=1/[\s^2^(Fo^2^)+(0.0454P)^2^+0.4761P] where P=(Fo^2^+2Fc^2^)/3'
_atom_sites_solution_hydrogens     mixed
_atom_sites_solution_primary     ?
_atom_sites_solution_secondary     ?
_refine_ls_shift/su_max     0.000
_refine_ls_shift/su_mean     0.000
_refine_diff_density_max     0.485
_refine_diff_density_min     -0.172
_refine_ls_extinction_method     none
_refine_ls_extinction_coef     .
_refine_ls_abs_structure_details
;
Flack <i>x</i> determined using 1318 quotients
[(<i>I</i>^+^)-(<i>I</i>^-^)]/[(<i>I</i>^+^)+(<i>I</i>^-^)]
(Parsons <i>et al.</i>, 2013)
;
_refine_ls_abs_structure_Flack     0.06(3)
loop_
    _atom_type_symbol
    _atom_type_description
    _atom_type_scat_dispersion_real
    _atom_type_scat_dispersion_imag
    _atom_type_scat_source
    'C' 'C' 0.0033 0.0016
                         'International Tables Vol C Tables 4.2.6.8 and 6.1.1.4'
    'H' 'H' 0.0000 0.0000
                         'International Tables Vol C Tables 4.2.6.8 and 6.1.1.4'
    'Cl' 'Cl' 0.1484 0.1585
                         'International Tables Vol C Tables 4.2.6.8 and 6.1.1.4'
    'N' 'N' 0.0061 0.0033
                         'International Tables Vol C Tables 4.2.6.8 and 6.1.1.4'
    'O' 'O' 0.0106 0.0060
                         'International Tables Vol C Tables 4.2.6.8 and 6.1.1.4'
_computing_data_collection
;
<i>APEX4</i> (Bruker, 2021)
;
_computing_cell_refinement
;
<i>SAINT</i> (Bruker, 2021)
;
_computing_data_reduction
;
<i>SAINT</i> (Bruker, 2021)
;
_computing_structure_solution
;
<i>SHELXT</i> (Sheldrick, 2015a)
;
_computing_structure_refinement
;
<i>SHELXL-2019/1</i> (Sheldrick, 2015b)
;
_computing_molecular_graphics
;
<i>DIAMOND</i> (Brandenburg & Putz, 2012)
;
_computing_publication_material
;
<i>SHELXTL</i> (Sheldrick, 2008)
;
loop_
    _atom_site_type_symbol
    _atom_site_label
    _atom_site_fract_x
    _atom_site_fract_y
    _atom_site_fract_z
    _atom_site_U_iso_or_equiv
    _atom_site_adp_type
    _atom_site_calc_flag
    _atom_site_occupancy
    _atom_site_disorder_assembly
    _atom_site_disorder_group
    Cl Cl1 0.27934(12) 0.6674(2) 0.04167(9) 0.0495(3) Uani d 0.875(2) A 1
    Cl Cl1A 0.6147(9) 0.3441(14) 0.3447(6) 0.0495(3) Uani d 0.125(2) A 2
    O O1 0.0861(3) 0.3089(4) 0.3685(2) 0.0370(6) Uani d 1 . .
    O O2 0.2464(2) 0.3392(4) 0.5976(2) 0.0374(6) Uani d 1 . .
    N N1 0.1739(3) 0.6043(4) 0.4408(2) 0.0291(7) Uani d 1 . .
    N N2 0.2548(3) 0.7696(4) 0.4533(2) 0.0298(7) Uani d 1 . .
    N N3 0.0797(3) 0.4603(5) 0.6563(2) 0.0307(6) Uani d 1 . .
    H H3 0.016(3) 0.559(4) 0.646(3) 0.037 Uiso d 1 . .
    C C1 0.4556(3) 0.4862(3) 0.21149(17) 0.0290(9) Uani d 0.875(2) A 1
    C C2 0.3839(3) 0.4761(4) 0.10839(17) 0.0290(9) Uani d 0.875(2) A 1
    C C3 0.3975(3) 0.3096(4) 0.05509(14) 0.0363(10) Uani d 0.875(2) A 1
    H H3A 0.348463 0.302757 -0.015380 0.044 Uiso calc 0.875(2) A 1
    C C4 0.4828(3) 0.1532(4) 0.1049(2) 0.0441(12) Uani d 0.875(2) A 1
    H H4 0.492079 0.039454 0.068461 0.053 Uiso calc 0.875(2) A 1
    C C5 0.5545(3) 0.1633(3) 0.2080(2) 0.0420(10) Uani d 0.875(2) A 1
    H H5 0.612792 0.056389 0.242031 0.050 Uiso calc 0.875(2) A 1
    C C6 0.5409(3) 0.3298(4) 0.26129(15) 0.0355(10) Uani d 0.875(2) A 1
    H H6 0.589890 0.336628 0.331761 0.043 Uiso calc 0.875(2) A 1
    C C1A 0.418(2) 0.519(3) 0.1856(11) 0.0290(9) Uani d 0.125(2) A 2
    C C2A 0.506(2) 0.356(3) 0.2204(7) 0.0290(9) Uani d 0.125(2) A 2
    C C3A 0.508(2) 0.205(2) 0.1544(14) 0.0363(10) Uani d 0.125(2) A 2
    H H3B 0.567692 0.093525 0.178101 0.044 Uiso calc 0.125(2) A 2
    C C4A 0.423(2) 0.218(2) 0.0536(12) 0.0441(12) Uani d 0.125(2) A 2
    H H4A 0.424547 0.114648 0.008509 0.053 Uiso calc 0.125(2) A 2
    C C5A 0.336(2) 0.381(3) 0.0189(6) 0.0420(10) Uani d 0.125(2) A 2
    H H5A 0.277563 0.389180 -0.049963 0.050 Uiso calc 0.125(2) A 2
    C C6A 0.333(2) 0.531(2) 0.0849(12) 0.0355(10) Uani d 0.125(2) A 2
    H H6A 0.273723 0.642592 0.061157 0.043 Uiso calc 0.125(2) A 2
    C C7 0.4373(4) 0.6682(6) 0.2715(3) 0.0377(8) Uani d 1 . .
    H H7A 0.530622 0.706460 0.320000 0.045 Uiso calc 1 A 1
    H H7B 0.401834 0.780294 0.224379 0.045 Uiso calc 1 A 1
    C C8 0.3387(3) 0.6365(5) 0.3282(2) 0.0275(7) Uani d 1 . .
    C C9 0.2553(3) 0.4749(5) 0.3170(3) 0.0282(7) Uani d 1 . .
    H H9 0.256025 0.375222 0.270067 0.034 Uiso calc 1 . .
    C C10 0.1656(3) 0.4513(5) 0.3749(3) 0.0293(7) Uani d 1 . .
    C C11 0.3333(3) 0.7870(5) 0.3987(2) 0.0275(7) Uani d 1 . .
    C C12 0.4186(4) 0.9741(6) 0.4144(3) 0.0377(9) Uani d 1 . .
    H H12A 0.394636 1.045273 0.350544 0.057 Uiso calc 1 . .
    H H12B 0.518800 0.940812 0.439537 0.057 Uiso calc 1 . .
    H H12C 0.397954 1.058368 0.463472 0.057 Uiso calc 1 . .
    C C13 0.0906(4) 0.5972(5) 0.5049(3) 0.0318(8) Uani d 1 . .
    H H13A -0.006953 0.558849 0.464055 0.038 Uiso calc 1 . .
    H H13B 0.087788 0.730915 0.532710 0.038 Uiso calc 1 . .
    C C14 0.1493(3) 0.4510(5) 0.5906(3) 0.0293(7) Uani d 1 . .
    C C15 0.0918(3) 0.3325(6) 0.7371(3) 0.0308(8) Uani d 1 . .
    C C16 0.1674(4) 0.1558(6) 0.7552(3) 0.0356(8) Uani d 1 . .
    H H16 0.221207 0.120335 0.715397 0.043 Uiso calc 1 . .
    C C17 0.1635(4) 0.0319(7) 0.8320(3) 0.0452(10) Uani d 1 . .
    H H17 0.214380 -0.089253 0.843960 0.054 Uiso calc 1 . .
    C C18 0.0871(5) 0.0822(7) 0.8909(3) 0.0505(11) Uani d 1 . .
    H H18 0.084005 -0.004487 0.942638 0.061 Uiso calc 1 . .
    C C19 0.0149(5) 0.2595(8) 0.8743(3) 0.0522(12) Uani d 1 . .
    H H19 -0.036243 0.295941 0.915817 0.063 Uiso calc 1 . .
    C C20 0.0162(4) 0.3842(7) 0.7983(3) 0.0400(9) Uani d 1 . .
    H H20 -0.034335 0.505612 0.787291 0.048 Uiso calc 1 . .
loop_
    _atom_site_aniso_label
    _atom_site_aniso_U_11
    _atom_site_aniso_U_22
    _atom_site_aniso_U_33
    _atom_site_aniso_U_12
    _atom_site_aniso_U_13
    _atom_site_aniso_U_23
    Cl1 0.0450(6) 0.0538(7) 0.0516(6) 0.0160(6) 0.0197(5) 0.0161(6)
    Cl1A 0.0450(6) 0.0538(7) 0.0516(6) 0.0160(6) 0.0197(5) 0.0161(6)
    O1 0.0345(13) 0.0240(13) 0.0591(16) -0.0059(11) 0.0247(12) 0.0021(12)
    O2 0.0287(13) 0.0395(16) 0.0501(15) 0.0115(12) 0.0215(11) 0.0096(12)
    N1 0.0264(14) 0.0222(15) 0.0441(17) -0.0008(12) 0.0194(13) 0.0030(12)
    N2 0.0280(15) 0.0199(14) 0.0423(17) 0.0021(12) 0.0137(13) 0.0044(13)
    N3 0.0265(14) 0.0277(16) 0.0419(16) 0.0062(13) 0.0172(13) 0.0015(14)
    C1 0.024(2) 0.028(2) 0.040(2) -0.0051(18) 0.0176(17) 0.0035(19)
    C2 0.0255(19) 0.028(2) 0.037(2) -0.0005(16) 0.0149(16) 0.0055(19)
    C3 0.039(2) 0.032(2) 0.046(2) -0.006(2) 0.024(2) -0.003(2)
    C4 0.051(3) 0.027(2) 0.073(3) -0.003(2) 0.045(3) -0.006(2)
    C5 0.037(2) 0.030(2) 0.067(3) 0.005(2) 0.028(2) 0.018(2)
    C6 0.029(2) 0.040(3) 0.039(2) -0.0026(19) 0.0138(19) 0.015(2)
    C1A 0.024(2) 0.028(2) 0.040(2) -0.0051(18) 0.0176(17) 0.0035(19)
    C2A 0.0255(19) 0.028(2) 0.037(2) -0.0005(16) 0.0149(16) 0.0055(19)
    C3A 0.039(2) 0.032(2) 0.046(2) -0.006(2) 0.024(2) -0.003(2)
    C4A 0.051(3) 0.027(2) 0.073(3) -0.003(2) 0.045(3) -0.006(2)
    C5A 0.037(2) 0.030(2) 0.067(3) 0.005(2) 0.028(2) 0.018(2)
    C6A 0.029(2) 0.040(3) 0.039(2) -0.0026(19) 0.0138(19) 0.015(2)
    C7 0.041(2) 0.0331(19) 0.046(2) -0.0146(19) 0.0252(17) -0.0070(19)
    C8 0.0227(15) 0.0263(18) 0.0326(17) 0.0000(14) 0.0089(13) 0.0054(15)
    C9 0.0264(16) 0.0240(18) 0.0350(17) -0.0009(15) 0.0121(13) 0.0015(15)
    C10 0.0233(16) 0.0239(17) 0.0426(19) 0.0010(15) 0.0139(14) 0.0057(16)
    C11 0.0238(16) 0.0235(17) 0.0355(19) -0.0001(14) 0.0109(14) 0.0037(15)
    C12 0.0381(19) 0.0272(19) 0.053(2) -0.0102(17) 0.0222(17) -0.0051(18)
    C13 0.0287(17) 0.0249(18) 0.049(2) 0.0045(14) 0.0221(16) 0.0034(15)
    C14 0.0218(15) 0.0254(17) 0.0426(19) -0.0024(15) 0.0140(14) 0.0003(16)
    C15 0.0247(16) 0.034(2) 0.0339(18) -0.0034(15) 0.0105(15) -0.0024(15)
    C16 0.0340(18) 0.037(2) 0.0361(18) 0.0036(18) 0.0130(15) 0.0006(18)
    C17 0.045(2) 0.046(3) 0.040(2) 0.0059(19) 0.0106(18) 0.0084(18)
    C18 0.052(3) 0.057(3) 0.043(2) -0.003(2) 0.018(2) 0.016(2)
    C19 0.047(2) 0.075(3) 0.042(2) 0.002(2) 0.025(2) 0.003(2)
    C20 0.0321(19) 0.047(2) 0.044(2) 0.0025(18) 0.0175(17) -0.0005(18)
_geom_special_details
;
 All esds (except the esd in the dihedral angle between two l.s. planes)
 are estimated using the full covariance matrix.  The cell esds are taken
 into account individually in the estimation of esds in distances, angles
 and torsion angles; correlations between esds in cell parameters are only
 used when they are defined by crystal symmetry.  An approximate (isotropic)
 treatment of cell esds is used for estimating esds involving l.s. planes.
;
loop_
    _geom_bond_atom_site_label_1
    _geom_bond_atom_site_label_2
    _geom_bond_site_symmetry_2
    _geom_bond_distance
    _geom_bond_publ_flag
    Cl1 C2 . 1.726(2) ?
    Cl1A C2A . 1.725(3) ?
    O1 C10 . 1.238(4) ?
    O2 C14 . 1.220(4) ?
    N1 N2 . 1.360(4) ?
    N1 C10 . 1.377(5) ?
    N1 C13 . 1.454(4) ?
    N2 C11 . 1.305(4) ?
    N3 C14 . 1.363(4) ?
    N3 C15 . 1.409(5) ?
    N3 H3 . 0.902(14) ?
    C1 C2 . 1.3900 ?
    C1 C6 . 1.3900 ?
    C1 C7 . 1.545(4) ?
    C2 C3 . 1.3900 ?
    C3 C4 . 1.3900 ?
    C3 H3A . 0.9500 ?
    C4 C5 . 1.3900 ?
    C4 H4 . 0.9500 ?
    C5 C6 . 1.3900 ?
    C5 H5 . 0.9500 ?
    C6 H6 . 0.9500 ?
    C1A C2A . 1.3900 ?
    C1A C6A . 1.3900 ?
    C1A C7 . 1.544(5) ?
    C2A C3A . 1.3900 ?
    C3A C4A . 1.3900 ?
    C3A H3B . 0.9500 ?
    C4A C5A . 1.3900 ?
    C4A H4A . 0.9500 ?
    C5A C6A . 1.3900 ?
    C5A H5A . 0.9500 ?
    C6A H6A . 0.9500 ?
    C7 C8 . 1.512(4) ?
    C7 H7A . 0.9900 ?
    C7 H7B . 0.9900 ?
    C8 C9 . 1.356(5) ?
    C8 C11 . 1.444(5) ?
    C9 C10 . 1.443(5) ?
    C9 H9 . 0.9500 ?
    C11 C12 . 1.503(5) ?
    C12 H12A . 0.9800 ?
    C12 H12B . 0.9800 ?
    C12 H12C . 0.9800 ?
    C13 C14 . 1.517(5) ?
    C13 H13A . 0.9900 ?
    C13 H13B . 0.9900 ?
    C15 C16 . 1.393(5) ?
    C15 C20 . 1.397(5) ?
    C16 C17 . 1.388(6) ?
    C16 H16 . 0.9500 ?
    C17 C18 . 1.377(6) ?
    C17 H17 . 0.9500 ?
    C18 C19 . 1.379(7) ?
    C18 H18 . 0.9500 ?
    C19 C20 . 1.376(6) ?
    C19 H19 . 0.9500 ?
    C20 H20 . 0.9500 ?
loop_
    _geom_angle_atom_site_label_1
    _geom_angle_atom_site_label_2
    _geom_angle_atom_site_label_3
    _geom_angle_site_symmetry_1
    _geom_angle_site_symmetry_3
    _geom_angle
    _geom_angle_publ_flag
    N2 N1 C10 . . 126.2(3) ?
    N2 N1 C13 . . 114.0(3) ?
    C10 N1 C13 . . 119.7(3) ?
    C11 N2 N1 . . 117.8(3) ?
    C14 N3 C15 . . 128.2(3) ?
    C14 N3 H3 . . 116(3) ?
    C15 N3 H3 . . 115(3) ?
    C2 C1 C6 . . 120.0 ?
    C2 C1 C7 . . 120.2(2) ?
    C6 C1 C7 . . 119.8(2) ?
    C1 C2 C3 . . 120.0 ?
    C1 C2 Cl1 . . 122.29(16) ?
    C3 C2 Cl1 . . 117.70(16) ?
    C4 C3 C2 . . 120.0 ?
    C4 C3 H3A . . 120.0 ?
    C2 C3 H3A . . 120.0 ?
    C3 C4 C5 . . 120.0 ?
    C3 C4 H4 . . 120.0 ?
    C5 C4 H4 . . 120.0 ?
    C6 C5 C4 . . 120.0 ?
    C6 C5 H5 . . 120.0 ?
    C4 C5 H5 . . 120.0 ?
    C5 C6 C1 . . 120.0 ?
    C5 C6 H6 . . 120.0 ?
    C1 C6 H6 . . 120.0 ?
    C2A C1A C6A . . 120.0 ?
    C2A C1A C7 . . 110.6(14) ?
    C6A C1A C7 . . 129.4(14) ?
    C1A C2A C3A . . 120.0 ?
    C1A C2A Cl1A . . 119.8(13) ?
    C3A C2A Cl1A . . 120.2(13) ?
    C4A C3A C2A . . 120.0 ?
    C4A C3A H3B . . 120.0 ?
    C2A C3A H3B . . 120.0 ?
    C3A C4A C5A . . 120.0 ?
    C3A C4A H4A . . 120.0 ?
    C5A C4A H4A . . 120.0 ?
    C6A C5A C4A . . 120.0 ?
    C6A C5A H5A . . 120.0 ?
    C4A C5A H5A . . 120.0 ?
    C5A C6A C1A . . 120.0 ?
    C5A C6A H6A . . 120.0 ?
    C1A C6A H6A . . 120.0 ?
    C8 C7 C1A . . 114.4(10) ?
    C8 C7 C1 . . 114.7(3) ?
    C8 C7 H7A . . 108.6 ?
    C1 C7 H7A . . 108.6 ?
    C8 C7 H7B . . 108.6 ?
    C1 C7 H7B . . 108.6 ?
    H7A C7 H7B . . 107.6 ?
    C9 C8 C11 . . 118.0(3) ?
    C9 C8 C7 . . 124.0(3) ?
    C11 C8 C7 . . 118.1(3) ?
    C8 C9 C10 . . 121.3(3) ?
    C8 C9 H9 . . 119.3 ?
    C10 C9 H9 . . 119.3 ?
    O1 C10 N1 . . 120.7(3) ?
    O1 C10 C9 . . 125.1(3) ?
    N1 C10 C9 . . 114.2(3) ?
    N2 C11 C8 . . 122.4(3) ?
    N2 C11 C12 . . 115.5(3) ?
    C8 C11 C12 . . 122.1(3) ?
    C11 C12 H12A . . 109.5 ?
    C11 C12 H12B . . 109.5 ?
    H12A C12 H12B . . 109.5 ?
    C11 C12 H12C . . 109.5 ?
    H12A C12 H12C . . 109.5 ?
    H12B C12 H12C . . 109.5 ?
    N1 C13 C14 . . 112.1(3) ?
    N1 C13 H13A . . 109.2 ?
    C14 C13 H13A . . 109.2 ?
    N1 C13 H13B . . 109.2 ?
    C14 C13 H13B . . 109.2 ?
    H13A C13 H13B . . 107.9 ?
    O2 C14 N3 . . 125.3(3) ?
    O2 C14 C13 . . 122.9(3) ?
    N3 C14 C13 . . 111.8(3) ?
    C16 C15 C20 . . 119.3(3) ?
    C16 C15 N3 . . 123.8(3) ?
    C20 C15 N3 . . 116.8(3) ?
    C17 C16 C15 . . 119.5(3) ?
    C17 C16 H16 . . 120.3 ?
    C15 C16 H16 . . 120.3 ?
    C18 C17 C16 . . 120.9(4) ?
    C18 C17 H17 . . 119.5 ?
    C16 C17 H17 . . 119.5 ?
    C17 C18 C19 . . 119.4(4) ?
    C17 C18 H18 . . 120.3 ?
    C19 C18 H18 . . 120.3 ?
    C20 C19 C18 . . 120.7(4) ?
    C20 C19 H19 . . 119.6 ?
    C18 C19 H19 . . 119.6 ?
    C19 C20 C15 . . 120.1(4) ?
    C19 C20 H20 . . 120.0 ?
    C15 C20 H20 . . 120.0 ?
loop_
    _geom_torsion_atom_site_label_1
    _geom_torsion_atom_site_label_2
    _geom_torsion_atom_site_label_3
    _geom_torsion_atom_site_label_4
    _geom_torsion_site_symmetry_1
    _geom_torsion_site_symmetry_2
    _geom_torsion_site_symmetry_3
    _geom_torsion_site_symmetry_4
    _geom_torsion
    _geom_torsion_publ_flag
    C10 N1 N2 C11 . . . . -0.4(5) ?
    C13 N1 N2 C11 . . . . 179.7(3) ?
    C6 C1 C2 C3 . . . . 0.0 ?
    C7 C1 C2 C3 . . . . -178.2(3) ?
    C6 C1 C2 Cl1 . . . . -178.6(2) ?
    C7 C1 C2 Cl1 . . . . 3.2(3) ?
    C1 C2 C3 C4 . . . . 0.0 ?
    Cl1 C2 C3 C4 . . . . 178.6(2) ?
    C2 C3 C4 C5 . . . . 0.0 ?
    C3 C4 C5 C6 . . . . 0.0 ?
    C4 C5 C6 C1 . . . . 0.0 ?
    C2 C1 C6 C5 . . . . 0.0 ?
    C7 C1 C6 C5 . . . . 178.2(3) ?
    C6A C1A C2A C3A . . . . 0.0 ?
    C7 C1A C2A C3A . . . . -178.3(19) ?
    C6A C1A C2A Cl1A . . . . 178.2(17) ?
    C7 C1A C2A Cl1A . . . . -0.1(16) ?
    C1A C2A C3A C4A . . . . 0.0 ?
    Cl1A C2A C3A C4A . . . . -178.2(17) ?
    C2A C3A C4A C5A . . . . 0.0 ?
    C3A C4A C5A C6A . . . . 0.0 ?
    C4A C5A C6A C1A . . . . 0.0 ?
    C2A C1A C6A C5A . . . . 0.0 ?
    C7 C1A C6A C5A . . . . 178(2) ?
    C2A C1A C7 C8 . . . . -91.0(12) ?
    C6A C1A C7 C8 . . . . 90.9(16) ?
    C2 C1 C7 C8 . . . . 101.0(3) ?
    C6 C1 C7 C8 . . . . -77.2(3) ?
    C1A C7 C8 C9 . . . . 9.9(9) ?
    C1 C7 C8 C9 . . . . -9.7(5) ?
    C1A C7 C8 C11 . . . . -170.3(8) ?
    C1 C7 C8 C11 . . . . 170.1(3) ?
    C11 C8 C9 C10 . . . . -1.1(5) ?
    C7 C8 C9 C10 . . . . 178.7(3) ?
    N2 N1 C10 O1 . . . . -178.7(3) ?
    C13 N1 C10 O1 . . . . 1.1(5) ?
    N2 N1 C10 C9 . . . . 1.2(5) ?
    C13 N1 C10 C9 . . . . -179.0(3) ?
    C8 C9 C10 O1 . . . . 179.6(3) ?
    C8 C9 C10 N1 . . . . -0.3(5) ?
    N1 N2 C11 C8 . . . . -1.3(5) ?
    N1 N2 C11 C12 . . . . 179.0(3) ?
    C9 C8 C11 N2 . . . . 2.0(5) ?
    C7 C8 C11 N2 . . . . -177.8(3) ?
    C9 C8 C11 C12 . . . . -178.3(3) ?
    C7 C8 C11 C12 . . . . 1.9(5) ?
    N2 N1 C13 C14 . . . . -105.6(3) ?
    C10 N1 C13 C14 . . . . 74.6(4) ?
    C15 N3 C14 O2 . . . . -8.2(6) ?
    C15 N3 C14 C13 . . . . 171.3(3) ?
    N1 C13 C14 O2 . . . . -7.1(5) ?
    N1 C13 C14 N3 . . . . 173.5(3) ?
    C14 N3 C15 C16 . . . . -8.5(6) ?
    C14 N3 C15 C20 . . . . 175.1(3) ?
    C20 C15 C16 C17 . . . . 1.6(5) ?
    N3 C15 C16 C17 . . . . -174.7(4) ?
    C15 C16 C17 C18 . . . . -0.6(6) ?
    C16 C17 C18 C19 . . . . -0.9(7) ?
    C17 C18 C19 C20 . . . . 1.4(7) ?
    C18 C19 C20 C15 . . . . -0.4(6) ?
    C16 C15 C20 C19 . . . . -1.1(6) ?
    N3 C15 C20 C19 . . . . 175.4(4) ?
loop_
    _geom_hbond_atom_site_label_D
    _geom_hbond_atom_site_label_H
    _geom_hbond_atom_site_label_A
    _geom_hbond_site_symmetry_A
    _geom_hbond_distance_DH
    _geom_hbond_distance_HA
    _geom_hbond_distance_DA
    _geom_hbond_angle_DHA
    _geom_hbond_publ_flag
    N3 H3 O1 2_556 0.902(14) 1.955(16) 2.843(4) 168(4) yes
    C3 H3A Cg3 1_554 0.95 2.94 3.791(3) 149 y
    C7 H7A O2 2_656 0.99 2.33 3.303(5) 167 y
    C12 H12B Cg1 2_656 0.98 2.99 3.670(4) 128 y
    C16 H16 O2 . 0.95 2.32 2.918(4) 121 yes
_shelx_space_group_comment
;
The symmetry employed for this shelxl refinement is uniquely defined
by the following loop, which should always be used as a source of
symmetry information in preference to the above space-group names.
They are only intended as comments.
;
_shelx_estimated_absorpt_T_min     0.924
_shelx_estimated_absorpt_T_max     0.988
_shelx_hkl_file
;
   2   0  -2 8019.60  300.97
  -2   0   2 7926.51  300.97
  -2   0   2 7880.51  300.97
  -3   0   3 1709.13   66.89
   3   0  -3 1784.02   67.39
   3   0  -3 1703.63   66.89
  -3   0   3 1708.33   66.89
  -3   0   3 1825.02   67.29
  -3   0   3 1681.03   66.79
   3   0  -3 1753.22   66.89
  -3   0   3 1752.32   66.89
   4   0  -4  546.95   22.70
  -4   0   4  542.35   22.20
  -4   0   4  531.85   22.20
  -4   0   4  587.14   23.50
  -4   0   4  524.65   22.10
   4   0  -4  562.54   22.30
   4   0  -4  520.85   23.00
   4   0  -4  543.75   22.20
  -4   0   4  542.25   22.30
   5   0  -5 1362.66   53.29
  -5   0   5 1305.67   53.19
   5   0  -5 1385.46   53.19
  -5   0   5 1399.86   53.99
  -5   0   5 1375.86   53.09
  -5   0   5 1292.87   52.99
   5   0  -5 1390.76   53.89
  -5   0   5 1343.77   53.19
   5   0  -5 1346.07   53.19
  -6   0   6  215.38   10.50
   6   0  -6  229.78   10.80
   6   0  -6  195.58   10.80
  -6   0   6  214.38   10.50
   6   0  -6  198.48   10.40
  -6   0   6  214.78   11.10
  -6   0   6  181.38   10.10
   6   0  -6  197.88   10.30
  -7   0   7   26.90    4.50
  -7   0   7   20.40    4.50
   7   0  -7   17.80    4.20
   7   0  -7   23.70    4.20
  -7   0   7   27.30    4.50
  -7   0   7   25.60    4.20
   7   0  -7   26.60    3.90
   8   0  -8   17.30    4.50
  -8   0   8   28.40    4.60
   8   0  -8   19.30    4.40
  -8   0   8   19.60    4.90
  -8   0   8   25.50    5.00
   8   0  -8   14.70    4.50
  -8   0   8   19.40    4.30
  -9   0   9   24.30    5.40
  -9   0   9   22.60    5.70
   9   0  -9   20.40    5.30
  -9   0   9   26.80    5.90
   9   0  -9   28.40    5.50
 -10   0  10   83.59    7.00
 -10   0  10   64.59    7.90
 -10   0  10   85.99    7.60
  10   0 -10   78.59    7.70
 -11   0  11   13.50    6.00
  11   0 -11   16.70    5.40
 -11   0  11   28.30    6.50
   0   1   0   -1.30    1.00
   0   1   0   -0.20    1.00
   0  -1   0    0.00    1.00
   1   1  -1 1596.24   55.79
   1   1  -1 1422.16   55.49
  -1   1   1 1440.86   55.69
   1   1  -1 1426.46   55.59
   1   1  -1 1411.56   55.49
   1   1  -1 1406.56   55.59
  -1   1   1 1520.55   55.59
  -1  -1   1 1401.46   55.49
  -1  -1   1 1441.76   55.59
  -1  -1   1 1438.16   55.49
   2   1  -2 1262.57   49.20
   2   1  -2 1365.66   49.50
   2   1  -2 1255.67   49.20
   2   1  -2 1272.87   49.20
  -2   1   2 1293.77   49.20
   2   1  -2 1225.78   49.10
  -2   1   2 1278.27   48.90
   2   1  -2 1297.37   49.20
   2  -1  -2 1247.18   49.00
  -2  -1   2 1154.28   49.10
   2  -1  -2 1295.87   49.30
  -2  -1   2 1251.57   49.20
  -2  -1   2 1390.76   49.50
  -2  -1   2 1261.47   49.20
  -2  -1   2 1249.28   49.30
  -2  -1   2 1248.98   49.20
   3   1  -3 2708.73  103.99
   3   1  -3 2669.63  103.89
   3   1  -3 2835.22  104.29
   3   1  -3 2715.73  103.99
   3   1  -3 2738.93  103.89
   3   1  -3 2616.54  103.59
  -3   1   3 2801.52  103.29
  -3   1   3 2833.92  104.09
  -3  -1   3 2592.34  103.59
  -3  -1   3 2639.74  103.89
  -3  -1   3 2662.13  103.89
  -3  -1   3 2787.12  104.29
   3  -1  -3 2653.03  103.39
  -3  -1   3 2653.03  103.89
  -3  -1   3 2683.43  103.89
   3  -1  -3 2780.42  104.09
   4   1  -4   41.50    4.00
  -4   1   4   39.80    2.80
   4   1  -4   33.70    3.00
  -4   1   4   42.20    4.00
   4   1  -4   37.60    4.10
  -4   1   4   40.00    3.40
   4   1  -4   37.10    4.20
   4   1  -4   39.40    4.30
   4   1  -4   33.30    3.80
  -4  -1   4   39.60    4.10
  -4  -1   4   50.99    4.50
  -4  -1   4   33.70    3.00
  -4  -1   4   37.60    4.10
   4  -1  -4   36.10    3.20
   4  -1  -4   39.60    2.70
  -4  -1   4   42.40    4.20
   4  -1  -4   40.80    4.00
  -4  -1   4   31.60    4.10
  -5   1   5  267.67   12.00
   5   1  -5  267.37   12.80
   5   1  -5  286.57   13.10
  -5   1   5  275.47   12.10
  -5   1   5  256.17   11.90
   5   1  -5  277.97   12.80
   5   1  -5  272.97   12.60
   5   1  -5  261.97   11.70
   5   1  -5  270.07   12.80
  -5   1   5  282.47   12.90
   5  -1  -5  257.87   12.10
  -5  -1   5  253.37   12.60
   5  -1  -5  259.77   11.80
  -5  -1   5  262.37   12.70
   5  -1  -5  261.37   11.90
  -5  -1   5  271.67   12.80
  -5  -1   5  265.77   12.80
  -5  -1   5  253.87   11.70
   5  -1  -5  276.47   13.00
  -5  -1   5  304.67   13.40
  -6   1   6   31.20    3.90
   6   1  -6   30.50    3.10
  -6   1   6   33.20    3.80
  -6   1   6   36.10    3.90
   6   1  -6   34.50    4.80
   6   1  -6   33.80    4.50
   6   1  -6   31.00    4.70
   6   1  -6   34.70    4.20
   6   1  -6   32.20    4.30
  -6   1   6   27.70    4.20
  -6  -1   6   36.20    4.50
   6  -1  -6   27.80    3.90
  -6  -1   6   31.20    4.70
   6  -1  -6   30.20    3.70
   6  -1  -6   32.80    3.50
   6  -1  -6   34.50    4.50
  -6  -1   6   41.30    4.60
  -6  -1   6   29.90    3.00
  -6  -1   6   29.50    4.50
  -6  -1   6   30.70    4.70
   7   1  -7   95.49    7.30
  -7   1   7   91.39    6.40
  -7   1   7   94.19    6.60
  -7   1   7  102.09    6.40
   7   1  -7  111.79    7.40
  -7   1   7  105.49    7.70
   7   1  -7  104.49    7.50
   7   1  -7   99.69    7.50
  -7  -1   7  104.49    7.40
  -7  -1   7  101.89    7.10
   7  -1  -7  100.99    6.40
   7  -1  -7   99.29    6.70
  -7  -1   7   96.89    7.40
   7  -1  -7  109.79    7.70
   7  -1  -7   93.09    6.50
  -7  -1   7  109.89    8.10
   8   1  -8    8.10    3.80
  -8   1   8    5.00    3.30
  -8   1   8    7.80    4.10
   8   1  -8    8.40    3.90
  -8   1   8    5.70    2.70
  -8   1   8    9.20    3.20
   8   1  -8    4.10    3.20
   8   1  -8    7.30    3.90
   8  -1  -8    0.90    4.30
  -8  -1   8    8.30    3.40
   8  -1  -8    4.80    3.30
  -8  -1   8    4.50    3.60
  -8  -1   8    1.70    3.70
  -8  -1   8    5.40    4.00
   8  -1  -8    4.00    3.10
   8  -1  -8    4.70    4.00
  -9   1   9   92.29    7.40
   9   1  -9   74.39    7.00
   9   1  -9   53.59   10.80
  -9   1   9   78.49    6.40
   9   1  -9   77.59    7.60
  -9   1   9   75.79    7.70
   9  -1  -9   75.29    8.00
   9  -1  -9   88.09    7.00
  -9  -1   9   93.59    7.10
  -9  -1   9   72.89    7.70
  -9  -1   9   81.99    8.50
   9  -1  -9   67.09    5.60
  10   1 -10   16.10    5.70
  10   1 -10   13.30    4.50
 -10   1  10   14.70    4.60
 -10   1  10   12.70    5.00
 -10  -1  10   13.60    4.70
  10  -1 -10   13.30    4.40
 -10  -1  10   12.60    4.90
 -10  -1  10   12.40    4.40
 -11   1  11    6.10    4.50
 -11   1  11    0.90    4.70
  11   1 -11   12.20    5.40
  11  -1 -11    1.90    4.30
 -11  -1  11    5.70    5.10
 -11  -1  11    6.30    5.30
   0   2   0   61.19    4.80
   0   2   0   77.49    4.40
   0  -2   0   76.99    4.50
  -1   2   1    9.40    2.30
   1   2  -1   11.70    2.20
   1   2  -1   12.30    2.50
   1   2  -1    9.90    2.20
  -1   2   1    5.80    2.10
   1   2  -1   10.20    2.10
   1   2  -1    7.20    2.30
   1   2  -1   11.80    2.20
  -1  -2   1   13.40    2.60
   1  -2  -1   10.60    2.40
  -1  -2   1   10.70    2.50
  -1  -2   1    7.90    2.30
  -2   2   2  989.30   36.90
   2   2  -2  939.01   36.40
   2   2  -2  909.01   36.40
  -2   2   2 1037.80   36.70
   2   2  -2  896.61   36.40
   2   2  -2  911.31   36.40
  -2   2   2  949.40   36.40
   2   2  -2  842.52   36.90
   2   2  -2 1000.70   36.90
  -2  -2   2  881.61   36.30
  -2  -2   2  869.01   36.30
  -2  -2   2  892.51   36.40
  -2  -2   2  887.81   36.30
  -2  -2   2  861.21   36.80
  -2  -2   2  996.20   36.90
  -3   2   3  303.17   13.10
   3   2  -3  275.57   13.10
   3   2  -3  295.17   13.40
  -3   2   3  308.07   13.20
   3   2  -3  319.87   13.60
   3   2  -3  312.17   13.40
   3   2  -3  284.97   13.40
   3   2  -3  296.67   13.30
  -3  -2   3  332.97   13.90
  -3  -2   3  305.77   13.30
  -3  -2   3  264.67   13.30
  -3  -2   3  296.37   13.30
  -3  -2   3  302.27   13.30
  -3  -2   3  284.57   13.20
   4   2  -4  301.17   13.90
   4   2  -4  270.97   13.50
   4   2  -4  304.47   14.10
   4   2  -4  293.97   13.80
  -4   2   4  307.37   13.80
  -4   2   4  295.77   13.10
   4   2  -4  302.57   13.90
   4   2  -4  299.67   13.80
   4  -2  -4  339.47   14.20
  -4  -2   4  303.17   13.90
  -4  -2   4  308.57   14.00
  -4  -2   4  338.27   14.50
  -4  -2   4  293.27   13.80
  -4  -2   4  304.87   13.90
  -4  -2   4  302.67   13.90
   5   2  -5  453.15   19.60
   5   2  -5  465.75   20.10
   5   2  -5  456.15   20.10
   5   2  -5  461.55   20.10
   5   2  -5  467.05   20.10
  -5   2   5  463.35   20.00
   5   2  -5  490.45   21.00
  -5   2   5  443.16   18.90
  -5  -2   5  450.45   20.00
  -5  -2   5  433.46   19.60
  -5  -2   5  442.76   19.90
   5  -2  -5  455.85   20.20
  -5  -2   5  456.85   20.10
  -5  -2   5  465.85   20.10
  -5  -2   5  469.25   20.60
   6   2  -6  188.38   10.00
   6   2  -6  174.98   10.20
   6   2  -6  175.58    9.30
   6   2  -6  174.28   10.20
   6   2  -6  172.98   10.20
   6   2  -6  187.18   10.50
  -6   2   6  175.28    8.60
  -6   2   6  191.28   10.30
   6  -2  -6  185.68   10.40
  -6  -2   6  174.98    9.90
  -6  -2   6  196.68   10.50
  -6  -2   6  190.28   10.40
  -6  -2   6  188.98   10.80
  -7   2   7   84.79    7.10
   7   2  -7   90.69    6.90
   7   2  -7   83.59    7.30
   7   2  -7   79.09    6.90
   7   2  -7   80.69    7.50
   7   2  -7   72.29    6.40
  -7   2   7   83.39    5.70
  -7  -2   7   62.39    6.90
  -7  -2   7   79.09    7.20
   7  -2  -7   78.59    6.80
  -7  -2   7   79.39    6.70
  -7  -2   7   71.59    7.20
  -8   2   8  116.19    7.50
   8   2  -8  125.19    8.90
   8   2  -8  128.89    9.30
   8   2  -8  120.59    9.50
   8   2  -8  119.59    9.10
   8   2  -8  111.09    9.10
  -8   2   8  119.59    9.10
  -8  -2   8  118.79    9.10
  -8  -2   8  122.49    9.40
  -8  -2   8  118.99    8.90
  -8  -2   8  130.79    9.00
   8  -2  -8  126.69    9.20
   8  -2  -8  117.39    7.60
   9   2  -9   37.50    6.50
   9   2  -9   33.20    6.00
   9   2  -9   37.00    6.90
  -9   2   9   34.50    6.50
   9  -2  -9   26.90    6.00
  -9  -2   9   44.00    6.30
  -9  -2   9   40.00    6.90
  -9  -2   9   42.40    7.00
  10   2 -10   11.00    5.50
 -10   2  10   17.20    5.20
 -10   2  10   19.50    4.40
  10   2 -10   15.00    5.30
 -10  -2  10   16.50    5.80
 -10  -2  10   24.70    6.10
 -10  -2  10   11.90    5.90
 -11   2  11   28.10    6.60
  11   2 -11   23.50    6.60
 -11  -2  11   36.90    8.10
 -11  -2  11   16.70    6.80
   0   3   0    1.90    2.20
   0   3   0    3.10    2.20
   0   3   0   -1.30    2.10
   0  -3   0    0.20    2.00
   1   3  -1  432.26   17.10
   1   3  -1  397.36   16.40
  -1   3   1  388.66   18.00
   1   3  -1  391.86   16.50
  -1   3   1  410.76   16.80
   1   3  -1  392.06   16.50
  -1   3   1  412.06   17.90
  -1  -3   1  360.96   16.40
  -1  -3   1  375.56   16.30
  -1  -3   1  425.26   17.30
   1  -3  -1  414.36   16.90
  -1  -3   1  373.46   16.40
  -1  -3   1  360.46   16.40
  -2   3   2 2181.48   81.29
   2   3  -2 2070.99   80.09
   2   3  -2 1903.81   81.09
   2   3  -2 2042.40   80.09
   2   3  -2 2081.39   79.99
  -2   3   2 1978.10   80.09
  -2   3   2 2145.99   81.09
   2   3  -2 2102.99   80.59
  -2  -3   2 2094.69   79.99
  -2  -3   2 2106.09   80.59
  -3   3   3  458.65   18.40
   3   3  -3  430.86   18.40
   3   3  -3  407.56   18.30
   3   3  -3  407.26   18.40
   3   3  -3  382.56   19.00
  -3   3   3  423.66   19.10
  -3   3   3  459.25   18.50
   3   3  -3  432.46   18.30
  -3   3   3  447.36   18.70
   3   3  -3  429.66   18.70
  -3  -3   3  392.56   18.10
  -3  -3   3  418.66   18.30
  -3  -3   3  405.76   19.10
  -3  -3   3  428.76   18.80
  -4   3   4   13.80    3.20
  -4   3   4   12.90    3.30
  -4   3   4   14.00    3.10
   4   3  -4   13.70    3.30
   4   3  -4   12.10    3.60
   4   3  -4    9.70    3.10
   4   3  -4   13.00    3.30
  -4  -3   4   11.50    3.40
  -4  -3   4   11.00    3.10
  -4  -3   4   11.10    3.20
  -4  -3   4    9.70    3.20
   5   3  -5  161.28    9.60
   5   3  -5  152.28    9.20
  -5   3   5  161.48    8.50
   5   3  -5  155.98    9.30
  -5   3   5  172.48    9.00
  -5   3   5  163.88    9.10
   5   3  -5  157.58    9.40
   5   3  -5  170.48    9.50
  -5  -3   5  146.79    9.20
  -5  -3   5  161.28    9.20
  -5  -3   5  158.28    9.70
  -5  -3   5  160.18    9.20
   6   3  -6  195.68   11.00
   6   3  -6  187.48   10.80
   6   3  -6  170.98   10.70
  -6   3   6  184.68    9.90
  -6   3   6  171.08    9.20
   6   3  -6  182.18   10.60
   6   3  -6  167.58   10.10
  -6   3   6  174.48   10.20
  -6  -3   6  186.98   11.20
  -6  -3   6  182.08   10.70
  -6  -3   6  183.58   10.70
  -6  -3   6  184.98   10.60
   7   3  -7  222.88   12.80
   7   3  -7  244.68   13.30
  -7   3   7  214.88   12.50
  -7   3   7  209.08   12.30
  -7   3   7  209.38   10.70
   7   3  -7  223.08   12.10
   7   3  -7  241.58   13.20
  -7  -3   7  234.18   14.00
  -7  -3   7  217.38   12.80
  -7  -3   7  234.78   13.20
  -7  -3   7  248.48   13.20
   8   3  -8  147.09    9.90
   8   3  -8  179.38   11.80
   8   3  -8  170.58   11.10
   8   3  -8  161.78   10.70
  -8   3   8  158.88    8.70
   8   3  -8  157.08   10.80
  -8   3   8  182.58   11.00
  -8  -3   8  175.88   11.40
  -8  -3   8  164.78   11.20
  -8  -3   8  145.49   10.90
  -8  -3   8  153.48   11.50
   8  -3  -8  165.78   10.80
  -8  -3   8  143.49   11.70
  -9   3   9   22.50    5.60
   9   3  -9   10.20    4.50
   9   3  -9   13.60    4.10
   9  -3  -9    6.00    4.70
  -9  -3   9    8.60    5.10
  -9  -3   9    6.10    5.10
  10   3 -10    9.60    5.40
 -10   3  10   18.10    5.50
 -10  -3  10    7.70    5.50
 -11  -3  11    2.80    5.70
   0   4   0   52.79    4.90
   0  -4   0   65.59    5.20
   1   4  -1  216.38   12.80
   1   4  -1  228.08   10.80
   1   4  -1  228.58   11.50
  -1   4   1  235.08   12.90
  -1   4   1  226.98   14.50
   1   4  -1  236.08   10.90
  -1   4   1  235.18   11.40
   1   4  -1  231.08   10.70
   1   4  -1  246.38   13.30
  -1  -4   1  211.88   10.60
  -1  -4   1  250.67   11.80
  -1  -4   1  259.27   11.10
  -1  -4   1  234.08   10.80
  -1  -4   1  222.88   10.80
   1  -4  -1  249.97   11.60
   2   4  -2  221.58   11.00
  -2   4   2  225.08   12.90
   2   4  -2  231.08   12.80
   2   4  -2  213.08   12.60
   2   4  -2  219.58   11.10
  -2   4   2  232.28   13.40
   2   4  -2  228.78   11.30
   2   4  -2  239.88   11.80
  -2   4   2  223.98   11.20
  -2  -4   2  240.68   11.20
  -2  -4   2  248.38   12.00
  -2  -4   2  244.38   11.20
   2  -4  -2  243.28   11.50
  -2  -4   2  228.28   11.00
  -3   4   3  396.86   18.90
   3   4  -3  363.66   18.80
  -3   4   3  403.56   17.80
   3   4  -3  387.96   18.10
   3   4  -3  399.16   17.60
  -3   4   3  378.36   17.50
   3   4  -3  361.76   17.30
   3   4  -3  397.56   17.70
  -3   4   3  400.46   19.70
  -3  -4   3  427.56   18.40
  -3  -4   3  394.16   17.50
  -3  -4   3  383.86   17.40
  -3  -4   3  406.36   17.70
  -4   4   4   79.39    5.90
   4   4  -4   65.99    6.70
   4   4  -4   76.39    6.20
   4   4  -4   77.19    6.40
   4   4  -4   76.69    6.50
  -4   4   4   74.89    6.50
  -4   4   4   78.09    5.90
  -4   4   4   81.79    7.40
   4   4  -4   73.69    6.20
  -4  -4   4   70.79    6.40
  -4  -4   4   69.09    6.00
  -4  -4   4   79.09    6.90
  -4  -4   4   66.09    6.10
  -4  -4   4   68.89    6.10
  -5   4   5  360.36   19.50
   5   4  -5  355.46   17.00
   5   4  -5  376.56   17.20
  -5   4   5  352.76   17.40
  -5   4   5  362.56   17.00
   5   4  -5  354.46   17.80
   5   4  -5  350.86   17.30
  -5   4   5  333.87   16.70
   5   4  -5  378.36   17.40
  -5  -4   5  342.87   17.00
  -5  -4   5  362.66   17.10
  -5  -4   5  359.16   17.70
  -5  -4   5  344.27   16.80
  -5  -4   5  352.16   17.00
   6   4  -6   88.79    7.50
   6   4  -6   91.69    7.30
   6   4  -6   81.99    7.50
  -6   4   6   91.19    7.10
   6   4  -6   78.79    8.10
   6   4  -6   82.69    7.80
  -6   4   6   90.69    8.90
  -6   4   6   85.59    7.00
  -6   4   6   87.79    6.90
   6   4  -6   76.79    7.40
  -6  -4   6   93.59    7.80
  -6  -4   6  103.59    7.90
  -6  -4   6   80.69    8.10
  -6  -4   6   84.99    7.40
  -6  -4   6   71.39    8.00
   7   4  -7    8.90    4.80
   7   4  -7    5.10    3.70
  -7   4   7   19.20    4.80
   7   4  -7   13.20    4.90
   7   4  -7   13.90    4.50
  -7   4   7   11.50    4.20
   7   4  -7    6.30    4.90
  -7   4   7   18.70    4.10
   7   4  -7   10.20    4.30
   7   4  -7   11.00    4.40
  -7  -4   7   12.10    7.50
  -7  -4   7    8.30    4.70
  -7  -4   7   13.80    4.70
  -7  -4   7   11.50    4.60
   8   4  -8   89.79   12.20
   8   4  -8   62.89    7.20
   8   4  -8   50.59    7.20
  -8   4   8   68.29    7.30
   8   4  -8   55.89    7.90
  -8   4   8   77.69    7.20
  -8  -4   8   59.89    8.00
  -8  -4   8   57.39    7.30
  -8  -4   8   53.99    7.50
  -9   4   9   53.49    6.80
  -9  -4   9   41.40    8.20
 -10   4  10    6.90    4.80
 -10  -4  10   -1.20    5.70
   0   5   0    0.10    2.70
   0   5   0    1.00    2.80
   0   5   0   -2.80    2.70
   0  -5   0   -0.30    3.10
  -1   5   1  319.77   15.50
  -1   5   1  349.07   17.50
   1   5  -1  322.97   15.70
   1   5  -1  320.17   14.70
  -1   5   1  343.57   17.00
   1   5  -1  321.47   14.80
   1   5  -1  322.57   17.30
   1   5  -1  321.67   17.20
  -1  -5   1  335.17   16.00
   1  -5  -1  345.57   15.80
  -1  -5   1  306.57   14.60
   2   5  -2   73.99    6.20
   2   5  -2   67.19    7.30
   2   5  -2   65.39    5.70
  -2   5   2   72.19    6.10
   2   5  -2   61.09    5.80
   2   5  -2   56.49    7.00
  -2   5   2   67.19    7.40
   2   5  -2   74.79    6.40
  -2   5   2   62.59    6.90
   2   5  -2   72.79    5.60
  -2  -5   2   80.19    6.80
  -2  -5   2   84.09    5.90
  -2  -5   2   79.49    6.00
   2  -5  -2   77.49    6.60
  -2  -5   2   67.59    5.70
  -2  -5   2   77.69    5.80
   3   5  -3   92.59    7.20
   3   5  -3  100.29    7.20
  -3   5   3   98.29    7.20
   3   5  -3   94.29    7.10
   3   5  -3  102.19    8.90
   3   5  -3   90.59    8.70
   3   5  -3  102.59    7.80
  -3   5   3   96.49    7.80
   3   5  -3  107.99    7.70
  -3   5   3  111.29    8.70
  -3  -5   3   99.59    7.40
  -3  -5   3  100.89    7.20
  -3  -5   3  100.99    8.10
  -3  -5   3  111.49    7.60
   4   5  -4   68.19    6.20
  -4   5   4   58.89    6.70
   4   5  -4   57.79    6.60
   4   5  -4   61.39    7.00
   4   5  -4   69.39    6.80
   4   5  -4   57.09    7.20
  -4   5   4   69.09    6.30
   4   5  -4   59.19    6.20
   4   5  -4   59.79    6.30
  -4   5   4   63.09    6.00
  -4   5   4   63.49    5.90
  -4  -5   4   58.99    6.90
  -4  -5   4   58.49    6.00
  -4  -5   4   66.69    6.70
  -4  -5   4   77.19    9.20
   5   5  -5   43.40    6.40
   5   5  -5   48.30    5.90
   5   5  -5   52.29    6.40
   5   5  -5   50.09    6.70
  -5   5   5   49.80    5.90
  -5   5   5   62.09    5.90
   5   5  -5   43.20    6.10
   5   5  -5   45.20    6.20
  -5   5   5   51.29    6.30
  -5   5   5   49.00    6.70
   5   5  -5   40.10    7.10
  -5  -5   5   58.39    7.10
  -5  -5   5   53.19    8.60
  -5  -5   5   42.20    6.20
  -6   5   6    4.30    3.30
  -6   5   6   -0.10    3.40
   6   5  -6    2.50    3.60
  -6   5   6    5.80    3.50
   6   5  -6   -0.50    4.40
   6   5  -6    0.40    3.50
   6   5  -6    4.00    3.60
   6   5  -6    9.00    4.20
  -6   5   6    7.90    3.10
  -6  -5   6    4.20    4.50
  -6  -5   6    8.60    4.20
  -6  -5   6    6.90    4.10
  -7   5   7   47.00    5.90
   7   5  -7   24.90    7.70
   7   5  -7   46.30    7.40
   7   5  -7   36.80    7.40
   7   5  -7   33.50    6.40
  -7   5   7   28.30    8.40
   7   5  -7   34.20    6.50
  -7   5   7   40.20    5.60
  -7  -5   7   37.40    9.10
  -7  -5   7   31.00    6.30
  -7  -5   7   36.50    7.10
  -8   5   8   12.10    4.60
  -8   5   8   14.30    5.30
  -8  -5   8   13.70    5.30
  -8  -5   8    4.50    5.10
  -9   5   9    3.20    4.20
  -9  -5   9    5.10    7.30
   0   6   0 1332.77   54.89
   0   6   0 1281.47   54.49
   0   6   0 1212.18   52.39
   0  -6   0 1325.47   52.89
   1   6  -1   31.30    5.40
   1   6  -1   34.00    4.90
   1   6  -1   20.40    6.00
  -1   6   1   19.50    5.90
  -1   6   1   35.10    5.90
  -1   6   1   33.80    6.60
   1  -6  -1   26.60    6.10
  -1  -6   1   40.50    5.70
   2   6  -2   95.99    9.00
  -2   6   2  101.19    8.00
   2   6  -2  106.69    7.40
  -2   6   2  118.09    8.90
   2   6  -2   97.29    8.00
  -2   6   2  116.19    9.30
   2   6  -2   95.09    8.00
   2   6  -2   80.59    7.00
   2   6  -2  105.09    9.20
   2   6  -2  109.89    7.60
  -2  -6   2  102.59    7.30
  -2  -6   2  103.49    8.30
  -2  -6   2   85.99    9.50
   2  -6  -2  104.89    8.20
  -3   6   3  279.97   15.70
  -3   6   3  255.37   15.00
   3   6  -3  275.07   14.20
   3   6  -3  221.08   14.00
  -3   6   3  258.67   13.70
   3   6  -3  257.57   15.80
   3   6  -3  261.57   13.70
  -3  -6   3  245.68   14.50
  -3  -6   3  276.97   13.50
  -3  -6   3  260.87   13.50
   4   6  -4   26.10    6.70
  -4   6   4   40.50    5.70
   4   6  -4   33.60    6.20
  -4   6   4   34.40    5.40
   4   6  -4   48.00    6.40
   4   6  -4   31.50    5.30
   4   6  -4   24.30    5.80
  -4   6   4   30.60    5.50
  -4   6   4   31.80    5.80
  -4  -6   4   43.40    5.90
  -4  -6   4   43.60    6.80
  -4  -6   4   43.20    6.40
  -5   6   5   32.60    5.50
  -5   6   5   47.40    7.10
   5   6  -5   43.10    6.70
  -5   6   5   35.20    5.80
   5   6  -5   34.30    6.70
   5   6  -5   34.40    7.00
  -5   6   5   40.40    5.90
   5   6  -5   34.40    6.30
   5   6  -5   52.79    5.90
  -5  -6   5   34.00    7.10
  -5  -6   5   36.20    6.50
  -5  -6   5   36.00    5.80
   6   6  -6   44.70    7.80
   6   6  -6   35.60    7.10
   6   6  -6   56.29    7.40
  -6   6   6   31.00    5.60
   6   6  -6   49.90    6.80
  -6   6   6   42.00    5.90
  -6   6   6   50.89    6.20
  -6   6   6   36.80    6.20
  -6  -6   6   36.70    7.10
  -6  -6   6   42.70    7.60
  -6  -6   6   47.30    8.80
  -7   6   7   42.00    6.70
  -7   6   7   36.00    6.30
  -7   6   7   38.10    6.00
   7   6  -7   35.40    8.00
   7   6  -7   52.49    8.70
  -7  -6   7   32.90    6.90
  -7  -6   7   39.80    7.90
  -8   6   8   78.69    7.50
  -8  -6   8   68.49   10.90
  -8  -6   8   69.49    9.10
   0   7   0   -5.40    3.70
   0   7   0   -2.70    3.40
   0  -7   0    1.60    4.60
  -1   7   1  120.79   10.40
  -1   7   1  125.39    8.90
   1   7  -1   99.19    9.50
   1   7  -1  110.59   10.50
  -1  -7   1  105.69    9.50
   1  -7  -1  119.99    9.60
   2   7  -2  101.89   10.70
   2   7  -2  113.39    9.20
   2   7  -2  127.69    8.60
  -2   7   2  105.39    8.50
  -2   7   2  110.99   10.30
  -2  -7   2  127.09    9.80
  -2  -7   2   99.59    8.40
  -3   7   3  198.88   14.50
  -3   7   3  190.28   13.00
   3   7  -3  174.18   10.90
   3   7  -3  143.29   11.20
   3   7  -3  165.48   13.00
  -3  -7   3  151.28   11.50
  -3  -7   3  164.88   10.60
  -4   7   4   58.99    7.10
   4   7  -4   70.69    7.50
   4   7  -4   56.09    8.50
  -4   7   4   66.49    8.10
  -4   7   4   59.09    7.10
  -4  -7   4   69.19    7.80
  -4  -7   4   71.59    8.70
   5   7  -5  128.39    9.70
  -5   7   5  113.79   10.10
  -5   7   5  110.49    8.80
   5   7  -5  108.89   10.50
  -5  -7   5  103.19   10.10
  -5  -7   5  117.39   10.10
   6   7  -6   10.80    5.70
  -6   7   6   18.60    5.10
   6   7  -6   31.90    7.10
  -6   7   6   33.90    5.90
  -6  -7   6   16.80    6.10
  -6  -7   6   23.20    6.70
   0   8   0   23.70    8.20
   0  -8   0   37.20    8.60
  -1   8   1   29.70   11.90
   1   8  -1   45.00    8.40
   1  -8  -1   48.20   12.60
  -1  -8   1   49.70    8.60
   2   8  -2   13.30    5.70
  -2   8   2   11.10    8.10
   2   8  -2   18.20    5.00
  -2  -8   2    6.20    5.60
  -3   8   3   10.00    6.20
   3   8  -3   16.50    5.80
   3   8  -3   17.60    5.20
  -3   8   3   25.40    8.80
  -3  -8   3   28.20    7.70
  -3  -8   3   11.20    5.10
 -12   0  11   24.10    6.90
  12   0 -11   31.50    7.60
 -12   0  11   28.40    7.90
  11   0 -10   26.60    6.30
 -11   0  10   43.10    6.70
 -11   0  10   25.50    6.70
  10   0  -9   10.20    4.60
 -10   0   9   13.40    5.10
  10   0  -9   14.00    4.90
 -10   0   9    5.10    3.70
  10   0  -9    4.70    3.80
 -10   0   9   15.60    4.80
  -9   0   8  109.59    7.80
  -9   0   8  107.59    8.80
   9   0  -8  108.59    7.80
  -9   0   8  111.49   10.50
   9   0  -8  127.79    9.20
  -8   0   7  229.78   12.00
  -8   0   7  227.28   12.10
  -8   0   7  232.98   12.50
  -8   0   7  231.48   12.40
   8   0  -7  232.98   13.10
  -8   0   7  252.67   13.30
   8   0  -7  242.08   12.40
   8   0  -7  240.18   12.20
   8   0  -7  240.28   12.20
   7   0  -6  119.19    7.60
  -7   0   6  122.99    8.10
   7   0  -6  123.19    8.10
  -7   0   6  123.79    7.50
   7   0  -6  106.29    7.30
  -7   0   6  116.99    7.60
   7   0  -6  120.49    7.60
  -7   0   6  118.59    7.90
  -7   0   6  116.89    7.50
   6   0  -5  102.69    6.60
   6   0  -5  104.29    7.00
   6   0  -5  104.49    6.60
  -6   0   5   94.19    6.50
  -6   0   5  104.99    6.90
  -6   0   5  112.69    7.20
  -6   0   5  107.29    6.70
  -5   0   4    2.00    2.70
   5   0  -4    3.30    2.20
  -5   0   4   -1.70    2.60
   5   0  -4    2.70    2.70
  -5   0   4    1.90    2.40
   5   0  -4    3.90    2.30
  -4   0   3  321.17   14.20
   4   0  -3  321.17   14.10
  -4   0   3  347.37   15.40
   4   0  -3  343.17   14.60
  -4   0   3  338.77   14.20
   4   0  -3  323.67   14.10
  -4   0   3  330.47   14.30
   3   0  -2  148.99    7.70
  -3   0   2  163.08    7.50
  -3   0   2  147.59    7.20
  -3   0   2  147.99    7.20
  -3   0   2  151.28    7.20
  -3   0   2  150.38    7.10
   3   0  -2  147.19    7.10
   3   0  -2  148.69    7.10
   3   0  -2  161.88    7.50
  -2   0   1 1600.84   63.19
   2   0  -1 1692.63   63.39
  -2   0   1 1631.64   63.19
  -2   0   1 1783.52   63.49
   2   0  -1 1631.14   63.19
   2   0  -1 1615.54   63.19
  -2   0   1 1615.84   63.29
  -1   0   0    5.40    0.90
  -1   0   0    5.40    1.10
  -1   0   2  174.08    7.40
  -1   0   2  166.08    7.40
  -1   0   2  171.68    7.40
   1   0  -2  178.58    7.40
  -1   0   2  170.18    7.40
   1   0  -2  171.58    7.70
  -1   0   2  197.18    7.50
  -1   0   2  196.98    7.80
   1   0  -2  181.78    7.50
   2   0  -3 4049.40  160.88
  -2   0   3 4217.08  160.88
   2   0  -3 4220.58  160.68
  -2   0   3 4121.19  160.68
  -2   0   3 4652.33  160.88
   2   0  -3 4421.56  160.68
  -2   0   3 4110.69  160.58
  -2   0   3 4224.58  160.68
  -2   0   3 4139.29  160.68
   2   0  -3 4117.59  160.68
  -3   0   4 1126.19   45.80
   3   0  -4 1155.28   45.80
  -3   0   4 1236.38   45.60
   3   0  -4 1189.28   45.80
  -3   0   4 1172.98   45.80
  -3   0   4 1152.98   45.70
   3   0  -4 1259.17   45.60
   3   0  -4 1082.99   46.30
  -3   0   4 1155.88   45.80
   3   0  -4 1200.78   46.20
  -3   0   4 1221.48   46.20
   4   0  -5    1.20    2.30
  -4   0   5    0.30    2.20
  -4   0   5    1.80    2.20
  -4   0   5   -3.10    2.10
   4   0  -5   -0.60    1.50
   4   0  -5    2.30    2.20
  -4   0   5    3.70    1.30
   4   0  -5   -3.00    1.90
  -4   0   5   -1.70    2.00
   4   0  -5   -5.20    2.00
  -4   0   5   -5.20    2.10
  -5   0   6  120.09    7.00
  -5   0   6  109.49    5.70
   5   0  -6  110.29    5.80
   5   0  -6  118.49    6.70
  -5   0   6  117.59    6.90
   5   0  -6  118.39    7.00
   5   0  -6  120.79    7.20
  -5   0   6  118.39    6.90
  -5   0   6  109.49    6.80
   5   0  -6  111.19    6.90
  -5   0   6  119.89    7.30
  -6   0   7   10.30    3.30
   6   0  -7   13.40    3.10
  -6   0   7    2.10    2.70
  -6   0   7   10.40    3.40
  -6   0   7    9.80    3.10
   6   0  -7    7.90    3.40
   6   0  -7    4.10    3.10
  -6   0   7    7.60    3.00
   6   0  -7    6.90    2.70
  -7   0   8  239.98   13.00
   7   0  -8  223.68   12.80
  -7   0   8  234.88   12.30
  -7   0   8  247.78   12.10
  -7   0   8  242.28   12.30
   7   0  -8  244.58   12.20
   7   0  -8  237.88   12.30
  -7   0   8  232.48   12.10
   7   0  -8  245.78   11.90
  -8   0   9  182.78   10.70
   8   0  -9  199.78   11.50
  -8   0   9  178.28   10.60
  -8   0   9  188.58   10.50
   8   0  -9  188.48   10.70
  -8   0   9  176.48   11.70
   8   0  -9  186.68   10.60
  -8   0   9  175.58   10.70
  -9   0  10  256.87   14.80
   9   0 -10  237.58   14.70
   9   0 -10  249.58   14.10
   9   0 -10  261.37   13.60
  -9   0  10  281.57   14.10
  -9   0  10  269.47   14.20
 -10   0  11  100.09    8.60
  10   0 -11  102.19    8.80
 -10   0  11   97.09    9.20
 -11   0  12   60.39    7.40
  11   0 -12   68.09    8.40
 -11   0  12   63.19    8.70
 -12   1  11    4.50    5.00
  12   1 -11    0.10    6.20
 -12   1  11   11.10    5.10
 -12  -1  11    3.40    5.50
 -12  -1  11   17.80    6.10
  12  -1 -11    6.70    5.00
 -11   1  10   60.69    6.90
 -11   1  10   70.39    8.20
  11   1 -10   64.99    8.20
  11  -1 -10   65.99    7.20
 -11  -1  10   47.60    7.70
 -11  -1  10   73.79    8.10
 -10   1   9    4.10    4.70
 -10   1   9    4.60    5.80
  10   1  -9   16.60    4.90
 -10   1   9   16.30    4.50
  10   1  -9    7.00    4.10
 -10  -1   9    8.60    4.80
  10  -1  -9    7.60    4.20
 -10  -1   9    6.70    5.10
  10  -1  -9    6.70    4.80
 -10  -1   9   14.70    4.20
   9   1  -8   23.80    5.60
  -9   1   8   25.90    5.70
  -9   1   8   12.80    4.20
   9   1  -8   20.90    5.10
   9   1  -8   10.30    4.00
  -9   1   8   10.60    7.00
  -9  -1   8   10.60    3.90
  -9  -1   8   14.60    5.10
  -9  -1   8   20.30    5.80
   9  -1  -8   12.50    4.20
   9  -1  -8   12.30    3.80
  -9  -1   8   17.20    4.60
  -8   1   7   -5.60    3.10
   8   1  -7    0.80    3.30
   8   1  -7    5.00    3.40
   8   1  -7    0.30    3.20
  -8   1   7    9.00    3.30
  -8   1   7    0.20    2.60
   8   1  -7    1.00    2.90
  -8   1   7    3.30    2.90
   8   1  -7    0.10    3.10
  -8   1   7   -0.70    2.70
   8  -1  -7   -1.70    2.80
  -8  -1   7    6.60    3.50
  -8  -1   7    4.30    3.50
   8  -1  -7    0.20    2.40
  -8  -1   7   -1.70    3.60
  -8  -1   7    2.50    3.20
   8  -1  -7   -1.20    2.90
   8  -1  -7   -1.30    3.00
  -8  -1   7    5.20    3.80
   8  -1  -7    3.00    3.30
   7   1  -6  288.57   13.80
   7   1  -6  270.57   13.70
  -7   1   6  257.17   12.70
   7   1  -6  290.77   13.70
  -7   1   6  269.17   13.30
  -7   1   6  288.27   13.20
   7   1  -6  283.27   13.70
  -7   1   6  290.07   14.20
   7   1  -6  243.88   13.80
  -7   1   6  293.87   12.80
  -7  -1   6  286.47   13.60
  -7  -1   6  278.67   13.60
   7  -1  -6  293.47   14.30
   7  -1  -6  289.57   13.10
  -7  -1   6  272.67   14.30
  -7  -1   6  271.17   13.90
   7  -1  -6  273.97   12.90
   7  -1  -6  263.37   12.80
  -7  -1   6  270.17   13.80
   7  -1  -6  272.27   12.80
  -6   1   5  168.78    8.90
   6   1  -5  189.98   10.00
   6   1  -5  169.98    9.60
  -6   1   5  170.68    9.20
   6   1  -5  180.38    9.60
   6   1  -5  174.88    9.50
  -6   1   5  179.98    8.80
  -6   1   5  193.58    9.90
  -6   1   5  155.88    8.70
  -6  -1   5  181.88    9.70
   6  -1  -5  175.18    8.90
   6  -1  -5  191.28   10.00
   6  -1  -5  175.88    8.80
  -6  -1   5  174.78    9.60
   6  -1  -5  164.38    8.60
  -6  -1   5  184.18    9.70
  -6  -1   5  189.48   10.10
  -6  -1   5  173.28    9.50
   6  -1  -5  172.48    8.80
  -5   1   4 3879.51  146.79
  -5   1   4 4013.90  147.79
  -5   1   4 3819.22  146.69
   5   1  -4 3875.81  147.39
   5   1  -4 3809.82  146.19
   5   1  -4 3844.32  147.69
   5   1  -4 3998.20  148.09
   5   1  -4 3754.62  147.29
   5  -1  -4 3680.63  146.49
  -5  -1   4 3980.80  147.99
   5  -1  -4 3732.23  146.59
   5  -1  -4 3960.40  147.79
   5  -1  -4 3698.83  146.59
  -5  -1   4 3814.02  147.29
  -5  -1   4 3776.32  147.19
  -5  -1   4 3797.42  147.99
   4   1  -3 1839.52   74.59
  -4   1   3 2161.68   75.39
   4   1  -3 1939.21   74.59
   4   1  -3 1859.01   73.89
  -4   1   3 1860.01   73.79
   4   1  -3 2022.70   74.99
  -4   1   3 1937.71   73.99
  -4   1   3 1862.21   74.09
   4   1  -3 1921.71   74.59
  -4  -1   3 1779.62   74.49
   4  -1  -3 1798.42   73.89
   4  -1  -3 2047.10   74.99
  -4  -1   3 2101.99   75.19
  -4  -1   3 1954.90   74.59
   4  -1  -3 1915.31   73.99
   4  -1  -3 1846.32   73.89
  -4  -1   3 1915.51   74.59
   3   1  -2 3096.19  116.79
   3   1  -2 2965.00  116.59
   3   1  -2 2865.71  116.29
  -3   1   2 3185.98  116.79
   3   1  -2 2987.80  116.59
  -3   1   2 3089.39  115.99
   3   1  -2 3131.39  116.69
  -3   1   2 3071.59  116.39
   3   1  -2 2792.02  116.19
  -3  -1   2 2975.00  116.69
  -3  -1   2 2968.80  116.69
  -3  -1   2 3326.97  116.99
   3  -1  -2 3184.88  116.89
  -3  -1   2 3054.29  116.59
  -3  -1   2 3031.70  116.59
   2   1  -1 3774.12  149.09
   2   1  -1 4329.47  149.39
   2   1  -1 4042.70  149.88
   2   1  -1 3886.91  149.19
   2   1  -1 3751.22  149.19
  -2   1   1 4089.59  149.39
   2   1  -1 3471.05  149.09
  -2   1   1 3736.53  148.99
   2   1  -1 3744.03  149.09
  -2  -1   1 4285.97  149.39
  -2  -1   1 3816.32  149.19
  -2  -1   1 3785.52  149.29
  -2  -1   1 3799.82  149.19
   2  -1  -1 4337.97  149.49
  -2  -1   1 3942.11  149.29
   1   1   0 5085.29  190.38
   1   1   0 4905.01  190.28
   1   1   0 5021.90  190.38
   1   1   0 4952.50  190.38
  -1   1   0 5270.07  190.58
   1   1   0 4607.54  190.58
  -1  -1   0 4996.10  190.68
  -1  -1   0 5207.28  190.38
   1  -1   0 5213.98  190.68
  -1  -1   0 4968.90  190.38
  -1  -1   0 4970.60  190.68
   0   1   1 3497.35  128.29
   0   1  -1 3405.96  128.39
   0   1  -1 3492.45  128.39
   0   1  -1 3417.66  128.79
   0   1  -1 3451.75  128.49
   0   1  -1 3388.06  128.49
   0   1   1 3274.17  128.89
   0   1  -1 3054.59  128.79
   0  -1   1 3657.23  128.79
   0  -1  -1 3148.28  128.89
   0  -1  -1 3453.45  128.29
   0  -1   1 3508.95  128.79
   0  -1   1 3301.37  128.39
   0  -1   1 3281.87  128.89
   0  -1   1 3427.26  128.39
  -1   1   2  558.64   22.80
   1   1  -2  552.74   23.00
   1   1  -2  557.54   23.00
   1   1  -2  551.54   23.20
   1   1  -2  605.24   23.30
  -1   1   2  592.94   23.20
   1   1  -2  563.04   23.00
   1   1  -2  582.54   23.00
  -1  -1   2  611.84   23.10
  -1  -1   2  603.44   23.10
  -1  -1   2  599.84   23.10
   1  -1  -2  596.04   23.30
  -1  -1   2  636.34   23.40
  -1  -1   2  552.74   23.20
  -1  -1   2  611.64   23.00
   1  -1  -2  583.04   23.20
   2   1  -3 1000.10   40.30
   2   1  -3 1081.49   40.60
  -2   1   3 1083.69   40.20
   2   1  -3 1048.50   40.30
   2   1  -3 1038.10   40.30
   2   1  -3 1011.50   40.30
   2   1  -3  938.01   40.20
  -2   1   3 1027.90   40.10
  -2  -1   3  942.71   40.20
  -2  -1   3 1125.09   40.70
  -2  -1   3 1032.10   40.30
  -2  -1   3 1042.40   40.30
   2  -1  -3 1046.60   40.20
  -2  -1   3 1036.10   40.30
   2  -1  -3 1042.00   40.20
  -2  -1   3 1028.20   40.30
   3   1  -4  353.46   15.30
   3   1  -4  370.16   15.60
   3   1  -4  358.06   15.30
   3   1  -4  349.27   15.00
  -3   1   4  364.86   15.20
   3   1  -4  350.56   15.30
  -3   1   4  361.46   14.70
  -3   1   4  334.87   14.50
   3   1  -4  348.97   15.30
  -3  -1   4  346.57   15.30
  -3  -1   4  359.96   15.30
  -3  -1   4  382.36   15.60
   3  -1  -4  363.26   15.20
  -3  -1   4  353.66   15.20
   3  -1  -4  362.36   14.80
  -3  -1   4  352.56   14.90
  -3  -1   4  362.06   15.30
  -4   1   5  612.24   25.10
  -4   1   5  638.34   25.10
   4   1  -5  626.14   25.90
   4   1  -5  643.24   25.90
  -4   1   5  616.44   25.20
  -4   1   5  586.24   25.20
  -4   1   5  663.53   26.00
   4   1  -5  644.34   25.50
   4   1  -5  635.74   26.20
   4   1  -5  623.44   25.90
  -4   1   5  658.23   25.20
   4   1  -5  640.74   25.90
  -4  -1   5  626.44   25.90
  -4  -1   5  609.64   25.30
   4  -1  -5  606.94   25.20
   4  -1  -5  620.34   25.10
   4  -1  -5  625.64   25.20
  -4  -1   5  666.83   26.40
   4  -1  -5  645.64   26.00
   4  -1  -5  619.04   25.10
  -4  -1   5  634.94   25.80
   4  -1  -5  620.94   25.10
  -4  -1   5  625.34   25.80
  -4  -1   5  621.14   25.90
  -5   1   6  950.20   36.90
   5   1  -6  930.71   37.20
   5   1  -6  970.70   38.00
  -5   1   6  928.41   37.30
  -5   1   6  901.01   37.00
   5   1  -6  939.11   37.90
   5   1  -6  953.60   37.90
   5   1  -6  964.30   37.90
  -5   1   6  879.01   37.20
  -5   1   6  949.80   38.10
   5   1  -6  946.51   38.40
  -5  -1   6  925.71   37.90
  -5  -1   6  921.21   37.10
   5  -1  -6  935.51   38.10
  -5  -1   6  932.31   38.00
   5  -1  -6  973.80   37.20
   5  -1  -6  966.60   37.30
   5  -1  -6  949.21   36.90
   5  -1  -6  921.41   37.10
  -5  -1   6  928.61   37.80
  -5  -1   6  940.11   37.80
  -5  -1   6  942.31   38.40
   5  -1  -6  917.51   37.10
   6   1  -7    2.70    2.70
   6   1  -7    4.40    2.90
   6   1  -7    4.30    2.30
  -6   1   7    9.60    2.80
   6   1  -7    3.80    4.30
   6   1  -7    5.60    3.00
  -6   1   7    3.50    2.90
  -6   1   7    4.00    1.90
  -6   1   7    3.90    2.80
  -6   1   7    1.40    2.50
   6   1  -7    7.60    2.90
  -6  -1   7   11.90    3.50
  -6  -1   7    7.60    3.40
   6  -1  -7    8.40    2.70
   6  -1  -7    2.50    3.00
  -6  -1   7    7.00    3.10
  -6  -1   7    4.70    2.90
   6  -1  -7    7.60    2.70
   6  -1  -7    5.60    2.70
  -6  -1   7    8.20    2.10
   6  -1  -7    6.40    2.50
  -6  -1   7    1.40    2.70
  -7   1   8   95.19    6.70
  -7   1   8   96.89    7.50
   7   1  -8  109.49    7.20
   7   1  -8   84.79    7.40
  -7   1   8  104.79    6.40
  -7   1   8   92.49    6.80
   7   1  -8  102.59    7.50
   7   1  -8   98.29    7.50
   7   1  -8   89.49    7.30
   7   1  -8   87.69    6.00
   7  -1  -8  104.79    6.40
  -7  -1   8   92.19    7.50
  -7  -1   8  100.19    7.20
  -7  -1   8  109.29    7.70
   7  -1  -8  105.49    7.70
  -7  -1   8  104.99    7.90
  -7  -1   8   90.69    5.60
  -7  -1   8  107.29    7.20
   7  -1  -8   95.59    6.70
   7  -1  -8  103.39    6.80
   7  -1  -8   94.39    6.60
   8   1  -9    0.50    3.90
  -8   1   9    2.30    3.40
   8   1  -9    7.20    3.70
  -8   1   9    1.80    5.50
  -8   1   9   11.30    3.20
   8   1  -9    4.10    3.10
  -8   1   9    6.50    4.00
   8  -1  -9    0.50    4.10
   8  -1  -9    9.50    2.90
  -8  -1   9   -2.00    3.50
  -8  -1   9    2.60    3.70
   8  -1  -9    8.80    4.20
  -8  -1   9    2.00    1.80
  -8  -1   9    9.00    3.80
  -8  -1   9    1.80    3.70
  -8  -1   9    7.10    4.20
   9   1 -10  189.78   11.70
  -9   1  10  177.38   11.90
  -9   1  10  175.88   10.80
   9   1 -10  169.48   11.90
  -9   1  10  178.48   10.30
   9  -1 -10  178.28   11.60
   9  -1 -10  178.88   10.20
  -9  -1  10  186.68   11.20
  -9  -1  10  185.08   11.50
  -9  -1  10  187.18   12.20
   9  -1 -10  178.88   10.80
 -10   1  11   18.10    6.10
  10   1 -11   28.50    6.80
 -10   1  11   24.00    5.20
 -10  -1  11   21.10    5.60
 -10  -1  11   28.00    6.20
  10  -1 -11   24.40    5.90
 -10  -1  11   21.20    6.20
 -11   1  12   -1.40    7.40
 -11   1  12    6.00    5.00
  11   1 -12    4.40    5.20
 -11  -1  12   17.80    5.50
 -11  -1  12    3.60    8.00
  11   2 -10   15.20    5.40
 -11   2  10   27.80    6.10
 -11   2  10   12.30    5.40
 -11  -2  10    8.30    6.20
 -11  -2  10   12.80    6.40
 -10   2   9   77.29    7.90
  10   2  -9   67.09    7.60
  10   2  -9   76.69    7.60
 -10   2   9   64.49    6.50
 -10  -2   9   76.49    7.90
 -10  -2   9   65.59    8.30
  -9   2   8  128.69    9.90
   9   2  -8  138.79    9.90
   9   2  -8  142.69    9.60
   9   2  -8  118.39    9.60
  -9   2   8  132.49    8.40
   9  -2  -8  117.19    9.70
  -9  -2   8  146.39    9.60
  -9  -2   8  149.88   11.90
  -9  -2   8  141.59   10.10
  -9  -2   8  131.49   10.30
   8   2  -7  171.88   10.30
  -8   2   7  167.88   10.40
   8   2  -7  146.49   10.00
   8   2  -7  151.68    9.80
   8   2  -7  155.78   10.60
   8   2  -7  145.99    9.70
  -8   2   7  137.79    8.90
  -8   2   7  170.88   10.50
   8   2  -7  150.58    8.50
  -8  -2   7  150.08   10.00
  -8  -2   7  168.88   10.10
   8  -2  -7  145.09   10.00
  -8  -2   7  158.98   10.20
  -8  -2   7  134.09   13.70
  -8  -2   7  133.09    9.50
   7   2  -6  312.37   15.30
   7   2  -6  284.07   14.70
   7   2  -6  260.57   13.10
   7   2  -6  296.27   14.60
   7   2  -6  289.77   14.70
   7   2  -6  279.27   13.20
   7   2  -6  274.67   14.20
  -7   2   6  300.47   14.70
  -7  -2   6  289.47   14.80
  -7  -2   6  267.97   14.60
  -7  -2   6  296.87   15.00
   7  -2  -6  275.17   14.70
  -7  -2   6  293.07   15.10
  -7  -2   6  294.87   14.70
   6   2  -5  520.55   23.00
  -6   2   5  576.14   23.50
   6   2  -5  525.35   23.10
   6   2  -5  517.85   23.10
  -6   2   5  553.34   21.60
   6   2  -5  499.25   22.20
   6   2  -5  469.85   22.10
   6   2  -5  526.75   23.30
   6  -2  -5  560.44   23.60
  -6  -2   5  503.35   23.20
  -6  -2   5  549.95   23.20
  -6  -2   5  513.45   23.00
  -6  -2   5  544.25   23.20
  -6  -2   5  541.25   23.60
   5   2  -4  501.15   21.70
   5   2  -4  515.95   21.70
  -5   2   4  515.65   20.70
   5   2  -4  485.15   21.70
   5   2  -4  513.75   21.90
  -5   2   4  500.45   20.50
   5   2  -4  474.95   21.10
  -5   2   4  507.15   21.70
   5   2  -4  475.15   21.20
  -5  -2   4  543.25   22.20
  -5  -2   4  506.25   21.80
  -5  -2   4  503.65   21.70
  -5  -2   4  490.15   21.60
   5  -2  -4  511.65   22.00
  -5  -2   4  499.65   21.60
   4   2  -3   70.09    5.20
   4   2  -3   58.59    5.20
   4   2  -3   59.69    5.30
  -4   2   3   62.99    4.20
  -4   2   3   62.39    4.40
  -4  -2   3   76.49    5.50
  -4  -2   3   55.39    5.40
  -4  -2   3   67.89    5.20
  -4  -2   3   52.99    5.40
  -4  -2   3   53.09    5.50
   3   2  -2   58.09    4.70
   3   2  -2   58.09    4.80
  -3   2   2   57.39    4.30
   3   2  -2   75.89    4.70
   3   2  -2   65.09    4.70
   3   2  -2   58.59    4.50
   3   2  -2   62.39    4.70
  -3   2   2   64.99    4.50
  -3   2   2   70.59    4.70
  -3  -2   2   63.79    4.80
  -3  -2   2   53.39    4.60
  -3  -2   2   69.19    4.90
  -3  -2   2   60.69    4.80
  -3  -2   2   75.69    5.00
   2   2  -1 2326.47   83.59
   2   2  -1 2067.89   83.29
   2   2  -1 2113.29   83.29
   2   2  -1 2118.59   83.29
   2   2  -1 1954.50   83.79
  -2   2   1 2255.07   83.89
   2   2  -1 2134.79   83.89
  -2   2   1 2172.68   83.49
   2   2  -1 2118.09   83.29
  -2  -2   1 2200.58   83.39
  -2  -2   1 2174.68   83.39
  -2  -2   1 2180.68   83.29
  -2  -2   1 2369.06   83.59
  -1   2   0  585.44   22.70
  -1   2   0  563.74   23.10
   1   2   0  613.04   22.50
   1   2   0  519.05   22.20
   1   2   0  534.95   22.20
   1   2   0  535.95   23.10
   1   2   0  543.75   22.30
   1  -2   0  577.44   23.10
  -1  -2   0  525.05   22.20
  -1  -2   0  607.64   22.60
   1  -2   0  611.84   22.80
  -1  -2   0  548.15   22.30
  -1  -2   0  535.35   22.30
   0   2  -1 1563.44   61.39
   0   2  -1 1537.75   62.39
   0   2   1 1559.44   62.39
   0   2  -1 1568.74   61.39
   0   2  -1 1704.03   62.09
   0   2   1 1670.43   61.59
   0   2  -1 1584.24   61.29
   0  -2  -1 1625.24   61.59
   0  -2  -1 1553.64   62.39
   0  -2   1 1585.54   61.29
   0  -2   1 1577.64   62.49
   0  -2   1 1719.43   62.09
   0  -2   1 1548.95   61.29
   0  -2   1 1619.94   61.39
   1   2  -2  211.98    9.50
   1   2  -2  210.38    9.50
  -1   2   2  216.48    9.30
   1   2  -2  217.58    9.60
   1   2  -2  235.38   10.10
   1   2  -2  200.78   10.10
  -1   2   2  211.68   10.00
   1   2  -2  212.98    9.50
  -1  -2   2  211.58    9.50
  -1  -2   2  230.88   10.10
  -1  -2   2  198.58   10.10
   1  -2  -2  215.28   10.20
  -1  -2   2  222.18    9.60
   2   2  -3  301.37   13.40
   2   2  -3  282.07   13.10
   2   2  -3  297.17   13.00
   2   2  -3  287.77   13.00
  -2   2   3  307.17   12.80
   2   2  -3  279.47   13.50
  -2   2   3  307.47   13.30
   2   2  -3  295.27   13.10
  -2   2   3  299.57   12.80
  -2  -2   3  294.07   13.60
  -2  -2   3  302.97   13.10
  -2  -2   3  289.37   13.00
  -2  -2   3  291.47   13.10
  -2  -2   3  318.97   13.50
  -2  -2   3  311.07   13.10
   2  -2  -3  335.57   13.60
  -3   2   4   35.10    3.40
   3   2  -4   25.90    4.20
   3   2  -4   39.50    4.10
   3   2  -4   34.60    3.90
   3   2  -4   30.50    4.00
   3   2  -4   30.20    3.70
  -3   2   4   35.80    3.30
   3   2  -4   36.00    4.10
  -3  -2   4   32.50    3.70
   3  -2  -4   42.90    3.70
  -3  -2   4   34.80    4.30
  -3  -2   4   32.20    3.90
  -3  -2   4   29.70    4.20
   3  -2  -4   41.30    3.60
  -3  -2   4   38.40    4.20
  -3  -2   4   27.60    3.90
   4   2  -5    5.70    3.10
   4   2  -5    7.60    2.40
   4   2  -5    7.20    2.90
   4   2  -5   10.20    3.10
   4   2  -5   14.00    3.30
   4   2  -5    6.40    3.20
  -4   2   5   10.90    2.70
  -4   2   5    4.50    1.90
  -4  -2   5   10.70    2.50
  -4  -2   5    9.30    3.00
  -4  -2   5   10.20    3.30
  -4  -2   5    7.20    3.00
  -4  -2   5   10.70    3.10
  -4  -2   5   12.00    3.50
   4  -2  -5    9.60    2.40
   4  -2  -5   11.90    3.10
   5   2  -6   31.10    4.40
   5   2  -6   25.50    4.20
  -5   2   6   31.70    4.00
  -5   2   6   28.70    3.00
   5   2  -6   26.10    6.30
   5   2  -6   30.00    4.40
   5   2  -6   30.10    4.50
   5   2  -6   21.60    4.40
  -5  -2   6   26.00    4.80
  -5  -2   6   26.30    3.40
  -5  -2   6   31.40    4.70
  -5  -2   6   28.30    4.10
   5  -2  -6   27.50    3.90
  -5  -2   6   27.90    4.30
   5  -2  -6   27.80    3.20
  -5  -2   6   35.30    6.80
   6   2  -7  118.49    7.90
   6   2  -7  113.59    7.70
   6   2  -7  120.59    8.00
  -6   2   7   96.39    6.10
   6   2  -7  118.69    7.60
  -6   2   7  102.09    7.30
   6   2  -7  105.39    7.90
   6   2  -7  102.69    6.80
  -6  -2   7  114.29    7.90
   6  -2  -7  112.59    6.40
   6  -2  -7  117.09    7.70
  -6  -2   7  107.29    7.90
  -6  -2   7  101.99    6.80
  -6  -2   7  117.09    8.30
  -6  -2   7  112.09    7.50
  -6  -2   7  108.69    7.70
  -7   2   8  150.38    8.60
  -7   2   8  171.58    9.30
  -7   2   8  178.28   10.60
   7   2  -8  191.28   10.60
   7   2  -8  180.38   10.90
   7   2  -8  181.98   11.10
   7   2  -8  169.68    9.70
   7   2  -8  187.58   10.90
   7   2  -8  176.78   10.80
  -7  -2   8  178.58   10.70
   7  -2  -8  171.28   10.60
  -7  -2   8  165.98    9.40
  -7  -2   8  183.78   10.40
  -7  -2   8  167.88   11.20
  -7  -2   8  185.38   10.70
  -7  -2   8  186.88   10.80
  -8   2   9   19.40    4.00
  -8   2   9   12.20    4.50
   8   2  -9   14.50    4.00
   8   2  -9   21.50    7.90
   8   2  -9   15.80    4.80
   8   2  -9   21.50    5.30
   8  -2  -9   16.40    5.10
  -8  -2   9   13.10    3.00
  -8  -2   9   16.70    5.10
  -8  -2   9   15.80    5.20
  -8  -2   9    7.20    4.70
   9   2 -10   58.49    7.20
   9   2 -10   73.59    7.20
  -9   2  10   52.99    6.70
   9   2 -10   70.99    8.60
  -9   2  10   55.49    5.70
   9  -2 -10   50.39    5.80
  -9  -2  10   57.49    7.40
   9  -2 -10   42.50    6.80
  -9  -2  10   48.70    7.40
  -9  -2  10   57.79    7.40
 -10   2  11   17.80    5.70
  10   2 -11    4.50    5.20
 -10   2  11   10.50    3.90
  10   2 -11   14.30    5.00
 -10  -2  11    7.30    5.40
 -10  -2  11    8.90    5.30
 -10  -2  11   16.10    6.00
  11   2 -12   27.90    6.50
 -11   2  12   30.90    7.50
 -11  -2  12   20.60    7.00
 -11  -2  12   12.40    6.40
 -11   3  10   23.10    6.80
 -11  -3  10   10.60    6.80
 -10   3   9  206.28   13.20
  10   3  -9  225.18   15.00
 -10  -3   9  192.78   14.10
  -9   3   8   93.29    8.30
   9   3  -8   94.29    8.90
   9   3  -8   92.49    8.10
   9   3  -8   88.59    8.50
   9  -3  -8   94.79    9.00
  -9  -3   8   82.89    9.30
  -9  -3   8   95.09    8.80
  -8   3   7  108.29    7.10
   8   3  -7  116.99    9.10
   8   3  -7  123.59    9.20
   8   3  -7  119.89    9.90
  -8   3   7  131.59    9.30
   8   3  -7  130.99   12.80
   8   3  -7  101.39   12.50
  -8  -3   7  137.19    9.60
  -8  -3   7  105.39    9.50
  -8  -3   7  113.39    9.80
  -8  -3   7  115.69    9.50
  -8  -3   7   80.39   11.50
   7   3  -6  518.85   24.00
   7   3  -6  543.75   24.40
   7   3  -6  531.25   24.20
   7   3  -6  498.85   23.60
   7   3  -6  609.54   24.80
  -7   3   6  507.45   22.30
   7   3  -6  492.65   24.20
  -7   3   6  561.64   24.30
   7   3  -6  501.75   23.50
  -7   3   6  542.65   22.60
  -7  -3   6  571.84   24.40
  -7  -3   6  519.95   24.50
  -7  -3   6  569.94   24.40
  -7  -3   6  534.75   24.20
  -7  -3   6  525.35   24.80
  -6   3   5  184.08   10.20
   6   3  -5  165.18    9.80
  -6   3   5  184.78   10.70
   6   3  -5  179.68   10.40
   6   3  -5  184.38   10.60
   6   3  -5  172.88   10.30
  -6   3   5  176.38    9.10
   6   3  -5  163.28   10.30
   6   3  -5  167.28   10.20
  -6  -3   5  178.88   10.50
  -6  -3   5  173.68   10.40
  -6  -3   5  179.48   10.80
  -6  -3   5  178.18   10.10
   5   3  -4   18.40    4.30
  -5   3   4   15.80    4.20
  -5   3   4   26.00    4.00
   5   3  -4   11.60    3.70
   5   3  -4   19.60    4.50
   5   3  -4   19.10    4.00
   5   3  -4    9.30    3.60
  -5   3   4   16.10    3.70
  -5   3   4   19.40    3.10
  -5  -3   4   20.20    4.10
  -5  -3   4   21.70    4.50
  -5  -3   4   18.60    4.70
  -5  -3   4   16.90    4.10
  -5  -3   4   14.60    3.90
  -4   3   3  575.34   24.10
   4   3  -3  585.24   24.50
  -4   3   3  587.94   24.50
   4   3  -3  578.94   24.30
   4   3  -3  560.84   24.20
   4   3  -3  549.25   24.10
   4   3  -3  527.95   24.60
  -4   3   3  610.84   24.40
   4   3  -3  551.04   24.00
  -4   3   3  575.64   24.20
  -4  -3   3  552.44   24.10
  -4  -3   3  602.54   24.60
  -4  -3   3  558.24   24.30
  -4  -3   3  565.74   24.10
  -4  -3   3  577.94   24.30
  -3   3   2  702.83   29.60
   3   3  -2  717.73   30.40
  -3   3   2  730.63   30.20
   3   3  -2  706.53   29.40
  -3   3   2  743.73   30.10
   3   3  -2  738.33   29.80
   3   3  -2  726.83   29.60
   3   3  -2  678.73   30.40
  -3   3   2  780.22   30.10
   3   3  -2  711.93   29.60
   3   3  -2  724.93   29.50
  -3  -3   2  707.63   29.70
  -3  -3   2  713.43   29.60
  -3  -3   2  763.42   30.00
  -3  -3   2  715.93   29.50
  -3  -3   2  703.13   29.40
   2   3  -1  331.07   14.00
   2   3  -1  296.77   14.70
   2   3  -1  279.17   14.80
   2   3  -1  316.47   13.70
   2   3  -1  304.67   13.80
   2   3  -1  309.67   13.90
  -2   3   1  302.77   14.00
   2   3  -1  318.07   13.70
  -2   3   1  297.17   14.70
  -2  -3   1  304.77   13.90
  -2  -3   1  339.47   13.90
  -2  -3   1  353.56   15.60
   2  -3  -1  313.67   14.10
   1   3   0  980.00   36.50
   1   3   0  915.51   37.50
   1   3   0  880.41   35.90
  -1   3   0  941.31   36.70
   1   3   0  926.71   36.00
   1   3   0  924.61   36.10
   1   3   0  904.61   36.00
   1   3   0  831.42   37.50
  -1   3   0  985.40   37.70
  -1  -3   0 1003.10   36.70
  -1  -3   0  896.11   36.00
  -1  -3   0  889.41   36.00
  -1  -3   0  866.61   35.90
  -1  -3   0  878.71   36.10
   0   3  -1   87.09    6.10
   0   3   1   83.49    5.30
   0   3  -1   84.99    4.90
   0   3   1   82.99    6.10
   0   3  -1   88.59    5.90
   0  -3   1   81.19    6.00
   0  -3   1   95.29    8.20
   0  -3  -1   93.49    5.30
  -1   3   2  409.96   18.30
   1   3  -2  391.66   17.10
   1   3  -2  385.26   18.50
   1   3  -2  418.96   17.90
   1   3  -2  371.26   17.00
   1   3  -2  419.76   17.20
  -1   3   2  402.36   17.10
   1   3  -2  410.26   17.20
  -1  -3   2  461.25   18.20
  -1  -3   2  400.26   17.00
  -1  -3   2  424.06   17.10
   1  -3  -2  414.06   17.20
  -1  -3   2  412.96   18.50
  -1  -3   2  417.46   17.10
  -2   3   3  828.22   32.70
  -2   3   3  816.02   31.80
   2   3  -3  768.22   31.90
   2   3  -3  780.32   31.80
   2   3  -3  806.42   32.00
   2   3  -3  775.02   31.90
   2   3  -3  820.32   32.50
   2   3  -3  737.93   32.80
  -2   3   3  866.21   32.00
  -2  -3   3  757.22   31.70
  -2  -3   3  803.82   32.50
  -2  -3   3  737.73   31.70
  -2  -3   3  777.82   31.80
  -2  -3   3  794.82   33.10
   3   3  -4   31.40    4.20
   3   3  -4   35.80    4.40
  -3   3   4   35.00    3.70
   3   3  -4   42.00    4.70
  -3   3   4   36.80    3.60
   3   3  -4   33.80    4.40
   3   3  -4   27.80    4.40
  -3   3   4   38.50    3.80
   3   3  -4   33.40    4.10
  -3  -3   4   34.50    4.20
  -3  -3   4   35.90    4.10
  -3  -3   4   35.50    4.20
  -3  -3   4   48.90    4.90
  -3  -3   4   38.20    4.10
  -3  -3   4   35.40    4.30
   4   3  -5  171.68    9.10
   4   3  -5  147.79    9.10
   4   3  -5  169.88    9.40
   4   3  -5  158.88    9.20
   4   3  -5  163.68    9.00
  -4   3   5  167.88    8.70
   4   3  -5  167.28    9.20
  -4   3   5  160.68    8.60
  -4   3   5  165.38    8.60
  -4  -3   5  166.18    9.20
  -4  -3   5  146.89    9.00
  -4  -3   5  154.88    8.90
  -4  -3   5  160.08    8.90
  -4  -3   5  155.98    9.00
  -4  -3   5  164.28    9.60
  -5   3   6   39.30    4.50
   5   3  -6   46.10    5.50
  -5   3   6   39.80    4.00
   5   3  -6   38.80    5.40
   5   3  -6   44.30    5.00
   5   3  -6   44.10    5.00
   5   3  -6   45.30    4.90
   5   3  -6   50.49    5.00
  -5  -3   6   41.20    5.10
  -5  -3   6   33.30    4.50
  -5  -3   6   39.70    5.40
  -5  -3   6   35.90    4.80
  -5  -3   6   31.00    5.40
  -5  -3   6   42.20    5.60
   6   3  -7  149.29    9.50
   6   3  -7  122.79    9.30
  -6   3   7  129.49    8.50
   6   3  -7  139.19    8.90
  -6   3   7  130.19    7.70
   6   3  -7  125.49    8.90
   6   3  -7  133.49    8.70
   6   3  -7  142.59   11.60
  -6  -3   7  134.09    8.90
  -6  -3   7  127.89    8.70
  -6  -3   7  111.59    8.10
  -6  -3   7  128.59    9.20
  -6  -3   7  133.69    9.10
  -6  -3   7  131.29    9.60
   7   3  -8 1172.28   47.80
  -7   3   8 1168.18   47.60
   7   3  -8 1222.98   48.00
   7   3  -8 1129.59   47.20
   7   3  -8 1072.39   48.10
   7   3  -8 1234.58   48.20
   7   3  -8 1181.18   48.00
  -7   3   8 1096.69   46.10
  -7  -3   8 1170.98   47.80
  -7  -3   8 1172.08   48.70
  -7  -3   8 1128.19   51.89
  -7  -3   8 1182.18   47.90
   7  -3  -8 1083.39   47.90
  -8   3   9   94.39    7.80
   8   3  -9  106.99    8.00
   8   3  -9   79.19    8.40
  -8   3   9   83.09    6.40
   8   3  -9   80.49    8.20
   8   3  -9   76.39    7.70
  -8  -3   9   71.49    8.30
  -8  -3   9   92.99    8.30
  -8  -3   9   92.29    8.70
  -8  -3   9   81.19    8.70
   8  -3  -9   90.19    8.20
   9   3 -10   58.19    8.10
  -9   3  10   70.59    7.40
   9   3 -10   60.19    7.90
   9  -3 -10   56.49    7.90
  -9  -3  10   73.99    9.30
  -9  -3  10   60.99    8.20
 -10   3  11   11.00    5.30
  10   3 -11   12.00    5.70
 -10  -3  11    6.50    5.70
 -10   4   9   28.20    6.80
 -10  -4   9   16.20    7.50
  -9   4   8  186.48   11.90
  -9  -4   8  164.98   12.60
   8   4  -7  108.99    9.70
  -8   4   7  148.69   10.20
  -8   4   7  127.19    9.40
   8   4  -7  126.49   10.10
   8   4  -7  130.89   10.50
  -8  -4   7  142.99   10.30
  -8  -4   7  120.89    9.50
  -8  -4   7  118.99   10.70
  -7   4   6  292.47   13.90
   7   4  -6  284.37   14.70
   7   4  -6  267.77   15.40
  -7   4   6  269.87   14.50
   7   4  -6  283.07   14.50
   7   4  -6  257.37   14.60
   7   4  -6  252.07   14.70
   7   4  -6  264.97   14.60
   7   4  -6  270.47   14.80
  -7   4   6  270.67   13.20
  -7   4   6  276.47   14.70
  -7  -4   6  258.67   14.60
  -7  -4   6  283.07   14.70
  -7  -4   6  267.67   15.40
  -7  -4   6  269.17   15.00
   6   4  -5  106.29    8.50
   6   4  -5  109.39    8.80
   6   4  -5  102.89    8.30
   6   4  -5  113.89    8.20
   6   4  -5  110.09    8.70
  -6   4   5  116.79    8.10
  -6   4   5  113.69    7.50
  -6   4   5  119.59    8.30
   6   4  -5  114.29    8.20
  -6   4   5  116.09    8.30
  -6  -4   5  114.99    8.70
  -6  -4   5  103.69    8.20
  -6  -4   5  128.09    8.70
  -6  -4   5  109.89    8.80
  -6  -4   5  107.39    8.60
  -5   4   4  275.17   14.00
   5   4  -4  265.77   13.80
   5   4  -4  272.97   13.60
  -5   4   4  255.47   13.50
   5   4  -4  265.27   14.10
   5   4  -4  252.97   13.60
   5   4  -4  264.67   13.40
  -5   4   4  248.18   13.40
   5   4  -4  257.77   14.30
   5   4  -4  283.07   14.00
  -5   4   4  265.47   13.40
  -5  -4   4  268.67   13.60
  -5  -4   4  259.77   13.50
  -5  -4   4  275.67   13.60
  -5  -4   4  277.67   13.70
  -5  -4   4  256.67   13.90
  -4   4   3   14.70    3.80
  -4   4   3   15.70    3.90
  -4   4   3   18.20    3.80
   4   4  -3    9.20    3.50
  -4   4   3   10.90    3.50
   4   4  -3    3.70    3.60
   4   4  -3   12.60    3.90
   4   4  -3   14.30    3.70
   4   4  -3   10.10    3.30
   4   4  -3   17.30    3.80
  -4  -4   3   10.10    3.80
  -4  -4   3   10.20    3.40
  -4  -4   3   18.90    4.70
  -4  -4   3   15.60    4.00
  -4  -4   3   12.00    3.60
   3   4  -2  580.94   24.40
  -3   4   2  615.34   25.90
  -3   4   2  601.04   26.00
   3   4  -2  537.45   25.80
   3   4  -2  573.04   25.10
  -3   4   2  524.15   25.30
   3   4  -2  577.84   25.90
   3   4  -2  582.94   24.70
   3   4  -2  586.24   24.50
   3   4  -2  591.94   24.80
  -3  -4   2  606.24   24.70
  -3  -4   2  604.74   25.20
  -3  -4   2  592.84   24.60
  -3  -4   2  581.34   24.70
   2   4  -1  510.65   22.00
   2   4  -1  510.65   21.60
  -2   4   1  575.14   24.10
  -2   4   1  502.15   22.00
   2   4  -1  520.35   21.50
   2   4  -1  515.25   21.40
   2   4  -1  511.75   21.60
   2   4  -1  521.35   23.40
  -2   4   1  507.65   23.20
   2   4  -1  527.65   23.60
   2  -4  -1  508.85   22.20
  -2  -4   1  514.35   21.60
  -2  -4   1  469.25   21.30
  -2  -4   1  549.35   22.40
  -2  -4   1  467.15   21.30
  -2  -4   1  520.65   21.60
  -1   4   0  265.87   12.60
  -1   4   0  263.97   13.80
  -1   4   0  276.77   16.90
   1   4   0  248.98   13.80
   1   4   0  261.87   11.70
   1   4   0  259.37   11.80
   1   4   0  261.67   12.30
   1   4   0  263.97   14.00
   1  -4   0  277.87   12.80
  -1  -4   0  236.98   11.40
  -1  -4   0  276.97   12.50
  -1  -4   0  254.97   11.80
  -1  -4   0  245.58   11.80
  -1  -4   0  253.87   11.70
   0   4  -1  300.97   13.10
   0   4   1  308.07   17.30
   0   4   1  290.57   13.70
   0   4  -1  289.57   15.20
   0   4   1  303.97   15.50
   0   4  -1  291.37   14.10
   0  -4   1  317.17   14.50
   0  -4  -1  323.37   14.00
  -1   4   2  255.27   11.80
   1   4  -2  253.07   11.50
  -1   4   2  277.17   16.20
   1   4  -2  238.48   11.40
   1   4  -2  256.97   12.40
  -1   4   2  250.57   13.40
   1   4  -2  250.07   11.50
   1   4  -2  245.88   11.50
  -1  -4   2  255.87   12.60
  -1  -4   2  229.88   11.30
   1  -4  -2  251.47   11.90
  -1  -4   2  252.17   11.50
  -1  -4   2  247.08   11.40
   2   4  -3  394.16   18.30
  -2   4   3  410.96   17.50
  -2   4   3  448.46   19.40
   2   4  -3  374.56   17.30
   2   4  -3  363.46   18.90
  -2   4   3  445.36   20.50
   2   4  -3  409.46   17.50
   2   4  -3  412.06   17.70
   2   4  -3  385.66   17.40
  -2  -4   3  357.06   17.20
  -2  -4   3  409.76   18.50
  -2  -4   3  391.16   17.40
   3   4  -4   -0.40    2.80
  -3   4   4    3.80    2.20
   3   4  -4    1.50    3.00
   3   4  -4   -1.60    2.80
   3   4  -4    1.70    2.80
  -3   4   4    1.30    2.20
   3   4  -4    0.30    2.70
  -3   4   4    2.70    2.40
   3   4  -4   -4.00    2.70
  -3  -4   4    0.00    2.90
  -3  -4   4   -1.90    2.90
  -3  -4   4    0.60    3.30
  -3  -4   4    1.50    2.50
   4   4  -5  247.58   13.30
   4   4  -5  254.27   12.90
  -4   4   5  243.88   15.00
  -4   4   5  243.08   12.40
   4   4  -5  243.28   13.60
  -4   4   5  266.17   13.40
   4   4  -5  267.87   13.20
   4   4  -5  249.68   12.90
   4   4  -5  266.27   13.00
  -4   4   5  270.67   13.10
  -4  -4   5  242.78   12.80
  -4  -4   5  244.88   12.80
  -4  -4   5  244.68   13.50
  -4  -4   5  245.48   12.70
   5   4  -6  102.09    7.70
  -5   4   6  113.79    7.60
  -5   4   6   98.49    7.80
   5   4  -6  110.59    8.00
  -5   4   6  105.39    7.20
   5   4  -6   95.79    7.60
   5   4  -6   99.39    8.00
   5   4  -6   83.79    8.20
   5   4  -6   84.69    7.70
  -5   4   6  111.69    7.20
  -5  -4   6  111.79    8.20
  -5  -4   6  104.09    8.60
  -5  -4   6  101.19    8.00
  -5  -4   6  103.99    7.90
  -6   4   7  144.79    9.00
  -6   4   7  136.69    8.80
   6   4  -7  129.09    9.00
  -6   4   7  140.79    8.30
  -6   4   7  132.69    8.70
   6   4  -7  114.49    9.20
   6   4  -7  133.49    9.90
   6   4  -7  120.99    9.30
  -6  -4   7  120.89    9.40
  -6  -4   7  116.09   11.00
  -6  -4   7  123.19   10.10
  -6  -4   7  121.29    9.30
  -7   4   8   15.60    4.20
  -7   4   8   19.40    3.60
   7   4  -8   16.80    4.70
  -7   4   8   11.80    4.20
   7   4  -8   13.90    5.50
  -7   4   8   17.40    4.10
   7   4  -8    9.30    5.00
  -7  -4   8    9.40    4.80
  -7  -4   8    3.50    4.70
  -8   4   9   47.20    6.20
   8   4  -9   38.70    9.30
  -8  -4   9   46.10    7.40
  -8  -4   9   30.50    6.90
  -8  -4   9   33.50    6.70
  -9   4  10   22.70    5.80
  -9  -4  10   11.90    6.10
 -10   4  11   49.20    7.10
 -10  -4  11   36.90    8.10
  -9   5   8   24.80    6.20
  -9  -5   8   17.70    5.90
  -8   5   7   15.10    4.90
   8   5  -7   10.80    7.70
  -8   5   7   15.20    5.00
  -8  -5   7    4.80    5.30
  -8  -5   7   13.50    5.70
  -8  -5   7   10.00    5.60
  -7   5   6  100.69    8.20
   7   5  -6  103.39    8.70
   7   5  -6   72.09    8.60
   7   5  -6   91.39    8.50
   7   5  -6   99.19    9.40
  -7   5   6   98.29    8.60
  -7   5   6   98.39    7.60
   7   5  -6   90.39    8.60
  -7  -5   6  119.39    9.90
  -7  -5   6   83.59    8.30
  -7  -5   6   93.19    9.10
  -6   5   5   58.89    6.90
   6   5  -5   63.09    6.50
   6   5  -5   59.39    7.20
   6   5  -5   50.99    6.60
  -6   5   5   48.70    5.90
   6   5  -5   45.90    6.40
  -6   5   5   60.09    5.80
  -6   5   5   49.60    6.50
  -6  -5   5   52.69    6.80
  -6  -5   5   52.39    6.90
  -6  -5   5   51.39    6.70
   5   5  -4  308.87   15.40
  -5   5   4  324.77   16.60
   5   5  -4  294.77   15.90
   5   5  -4  291.87   16.90
  -5   5   4  315.37   15.80
   5   5  -4  306.87   15.60
   5   5  -4  302.27   16.60
   5   5  -4  291.87   15.40
   5   5  -4  332.77   16.20
  -5   5   4  304.27   15.70
  -5   5   4  328.27   16.30
  -5  -5   4  311.27   15.80
  -5  -5   4  315.47   16.30
  -5  -5   4  327.37   15.70
   4   5  -3  112.69    9.60
  -4   5   3  128.09    8.50
   4   5  -3  123.59    8.00
   4   5  -3  108.09    8.00
  -4   5   3  121.39    8.20
  -4   5   3  129.89    9.00
   4   5  -3  121.59    8.50
   4   5  -3  120.79    8.00
  -4   5   3  137.29    9.30
   4   5  -3  126.09    9.40
  -4  -5   3  117.59    9.00
  -4  -5   3  120.39    8.40
  -4  -5   3  127.99    8.70
  -4  -5   3  128.09    8.50
   3   5  -2  226.98   11.90
   3   5  -2  210.48   11.90
   3   5  -2  202.98   11.20
  -3   5   2  232.58   12.90
  -3   5   2  216.78   11.80
   3   5  -2  227.18   11.40
   3   5  -2  215.78   13.40
   3   5  -2  215.28   11.30
   3   5  -2  234.18   13.50
  -3   5   2  224.28   13.10
  -3  -5   2  233.18   12.30
  -3  -5   2  221.98   11.40
  -3  -5   2  192.58   11.30
  -3  -5   2  220.48   11.50
   2   5  -1  195.78   10.60
   2   5  -1  198.58   10.50
   2   5  -1  207.78   10.20
  -2   5   1  208.78   12.40
   2   5  -1  206.78   12.50
  -2   5   1  226.38   12.60
  -2   5   1  214.28   11.20
   2   5  -1  187.08   10.10
   2   5  -1  191.68   12.30
   2   5  -1  193.78   10.90
   2  -5  -1  216.58   11.40
  -2  -5   1  202.38   11.40
  -2  -5   1  198.68   10.40
  -2  -5   1  205.08   10.30
  -2  -5   1  204.18   10.50
   1   5   0  161.28    8.00
   1   5   0  128.59    9.80
   1   5   0  140.89    8.90
   1   5   0  135.99   10.30
  -1   5   0  146.89   10.10
  -1   5   0  136.69   10.10
  -1   5   0  135.29    8.70
   1  -5   0  153.88    9.20
  -1  -5   0  156.88    9.00
   0   5   1   24.40    5.10
   0   5  -1   30.00    5.50
   0   5  -1   40.40    5.40
   0   5   1   35.80    4.50
   0   5   1   31.00    5.20
   0   5  -1   33.90    5.00
   0  -5  -1   27.00    4.70
   0  -5   1   38.60    5.30
  -1   5   2   22.50    5.60
   1   5  -2   24.40    4.70
   1   5  -2   24.10    4.30
  -1   5   2   25.60    4.10
   1   5  -2   21.50    4.00
  -1   5   2   22.60    4.80
   1   5  -2   13.10    4.80
   1   5  -2   18.00    3.80
   1   5  -2   20.50    5.20
   1  -5  -2   25.50    4.40
  -1  -5   2   22.40    5.00
  -1  -5   2   32.90    4.20
  -1  -5   2   25.30    4.20
  -2   5   3  199.08   11.90
   2   5  -3  202.78   10.60
  -2   5   3  175.98   10.80
   2   5  -3  207.08   10.90
   2   5  -3  210.08   11.50
  -2   5   3  225.18   13.00
   2   5  -3  198.78   12.50
  -2  -5   3  179.98   11.30
  -2  -5   3  212.88   10.80
  -2  -5   3  203.98   10.60
  -2  -5   3  213.98   10.60
  -2  -5   3  217.28   12.00
  -3   5   4  123.99    9.20
   3   5  -4   99.39    8.80
   3   5  -4   94.29    7.60
  -3   5   4  125.79    8.60
   3   5  -4  104.49    8.50
  -3   5   4  113.29    7.50
   3   5  -4  123.29    8.30
   3   5  -4  104.69    7.60
  -3   5   4  115.29    7.70
  -3  -5   4  119.19    8.90
  -3  -5   4  113.99    7.80
  -3  -5   4  121.49    7.70
  -4   5   5   32.50    4.50
   4   5  -5   27.90    5.90
   4   5  -5   31.50    5.50
  -4   5   5   18.80    4.70
  -4   5   5   20.80    4.90
   4   5  -5   24.20    4.80
   4   5  -5   30.50    5.60
  -4   5   5   25.60    4.70
   4   5  -5   22.70    5.20
  -4  -5   5   27.60    6.10
  -4  -5   5   28.90    5.10
  -4  -5   5   27.90    5.60
   5   5  -6   40.80    7.80
   5   5  -6   24.60    6.00
  -5   5   6   36.90    5.30
  -5   5   6   34.60    5.20
  -5   5   6   42.30    5.80
   5   5  -6   37.90    5.90
  -5   5   6   41.10    5.00
   5   5  -6   35.10    6.20
   5   5  -6   40.80    6.20
  -5  -5   6   45.70    5.90
  -5  -5   6   40.20    6.10
  -5  -5   6   35.10    6.60
  -6   5   7   53.29    5.90
   6   5  -7   43.60    8.20
   6   5  -7   64.29    7.50
  -6   5   7   57.09    5.90
   6   5  -7   36.70    6.70
  -6   5   7   58.59    6.00
  -6   5   7   43.30    6.00
  -6  -5   7   47.90    7.00
  -6  -5   7   56.09    6.90
  -6  -5   7   38.40    7.30
  -7   5   8    6.00    5.00
   7   5  -8   10.80    8.10
  -7   5   8    3.10    3.70
   7   5  -8    8.80    7.40
  -7   5   8   11.00    3.90
   7   5  -8    2.50    4.40
  -7  -5   8    2.10    7.40
  -7  -5   8   10.10    5.40
  -8   5   9   17.20    5.20
  -8   5   9   15.20    5.40
  -8  -5   9   13.40    5.80
  -8  -5   9   14.00    5.90
  -9   5  10   65.49    7.20
  -9  -5  10   52.79    8.70
  -8   6   7   46.30    6.90
  -8  -6   7   46.10    8.70
  -8  -6   7   56.49    8.10
  -7   6   6   29.30    8.60
   7   6  -6   32.30    7.20
  -7   6   6   25.70    5.40
   7   6  -6   22.10    6.10
  -7   6   6   29.40    5.80
  -7  -6   6   26.10    6.20
  -7  -6   6   22.30    6.60
  -6   6   5  153.18   10.20
   6   6  -5  119.39   10.80
  -6   6   5  138.99   10.10
   6   6  -5  132.09   11.40
  -6   6   5  145.29   10.40
   6   6  -5  154.18   10.60
  -6   6   5  153.18   10.40
   6   6  -5  137.49    9.80
   6   6  -5  120.29   10.10
  -6  -6   5  122.89   10.30
  -6  -6   5  151.18   10.60
  -6  -6   5  119.59   10.60
   5   6  -4   19.00    5.60
   5   6  -4   26.40    6.20
   5   6  -4   29.30    6.20
  -5   6   4   28.20    5.40
   5   6  -4   28.30    6.20
  -5   6   4   24.00    5.00
  -5   6   4   22.10    5.10
   5   6  -4   41.60    5.30
  -5   6   4   25.20    5.40
  -5  -6   4   22.40    5.60
  -5  -6   4   32.30    6.10
  -5  -6   4   28.90    6.30
  -4   6   3  117.79    9.10
   4   6  -3  102.29    8.50
  -4   6   3   94.19    8.20
  -4   6   3  103.49    8.40
   4   6  -3  106.59    7.90
  -4   6   3  118.39    9.00
   4   6  -3  106.99    9.70
   4   6  -3  118.09    8.90
   4   6  -3   95.49    9.60
  -4  -6   3  102.09    8.20
  -4  -6   3   97.99    7.60
   3   6  -2   35.80    6.50
  -3   6   2   49.20    6.30
   3   6  -2   62.09    7.50
   3   6  -2   50.79    9.30
   3   6  -2   43.70    6.10
  -3   6   2   49.50    7.00
  -3   6   2   49.70    6.70
   3   6  -2   46.50    6.30
  -3  -6   2   54.79    5.90
  -3  -6   2   60.99    5.80
  -3  -6   2   42.00    6.60
   2   6  -1  135.99    9.30
   2   6  -1  139.79    8.70
   2   6  -1  136.19   10.50
  -2   6   1  149.59   10.60
  -2   6   1  136.19    9.50
  -2   6   1  157.68   11.20
   2   6  -1  144.79   10.80
   2   6  -1  150.38    9.10
   2  -6  -1  147.89   10.00
  -2  -6   1  135.69    8.40
  -2  -6   1  142.29    9.70
  -1   6   0  253.37   14.40
   1   6   0  274.67   16.50
   1   6   0  253.17   14.10
  -1   6   0  292.17   16.40
   1   6   0  252.77   15.80
  -1   6   0  301.67   16.60
   1  -6   0  285.67   14.90
  -1  -6   0  299.57   14.70
   0   6  -1  409.66   21.80
   0   6   1  440.96   22.30
   0   6  -1  402.86   21.80
   0   6  -1  392.86   19.90
   0   6   1  407.46   19.50
   0   6   1  444.66   21.80
   0  -6   1  412.26   20.10
   0  -6  -1  425.96   19.80
   1   6  -2   96.19    9.10
   1   6  -2   92.39    7.90
   1   6  -2   89.79    6.90
  -1   6   2   79.49    7.20
  -1   6   2   87.79    9.50
   1   6  -2   84.99    8.70
  -1  -6   2  108.89    8.40
   1  -6  -2   86.09    7.60
   2   6  -3   41.50    5.70
  -2   6   3   42.40    6.50
   2   6  -3   36.10    5.40
   2   6  -3   38.40    6.00
  -2   6   3   40.50    5.30
  -2   6   3   45.50    6.10
   2   6  -3   41.20    8.40
   2   6  -3   31.00    6.20
  -2  -6   3   50.09    6.80
  -2  -6   3   37.60    5.50
   3   6  -4  168.38   10.60
  -3   6   4  149.39    9.70
   3   6  -4  143.29   11.70
  -3   6   4  164.48   10.00
   3   6  -4  183.28   10.20
  -3   6   4  171.18   11.40
   3   6  -4  171.18   12.70
  -3   6   4  177.08   11.90
   3   6  -4  155.68   10.90
  -3  -6   4  171.58   11.20
  -3  -6   4  159.08    9.90
  -3  -6   4  159.78   10.10
  -4   6   5   50.69    6.60
   4   6  -5   51.59    7.00
   4   6  -5   60.59    7.50
  -4   6   5   52.39    6.90
  -4   6   5   57.09    6.00
   4   6  -5   44.90    7.30
   4   6  -5   53.69    5.80
   4   6  -5   46.10    6.80
  -4   6   5   57.69    5.80
  -4  -6   5   52.59    6.10
  -4  -6   5   52.99    6.40
  -4  -6   5   57.29    7.30
   5   6  -6   83.79    8.40
   5   6  -6   82.29    8.80
  -5   6   6  100.19    9.80
  -5   6   6   90.29    7.10
  -5   6   6   81.89    7.10
   5   6  -6   81.79    8.20
   5   6  -6   94.89    7.70
   5   6  -6   72.39    8.70
  -5   6   6   91.09    8.70
  -5  -6   6   87.99    8.30
  -5  -6   6   73.79    8.70
  -5  -6   6   84.59    7.70
  -6   6   7   66.19    9.50
   6   6  -7   73.09    8.70
  -6   6   7   71.29    6.80
   6   6  -7   64.69    7.90
  -6   6   7   53.39    9.30
  -6   6   7   69.39    7.60
   6   6  -7   72.19    8.70
  -6  -6   7   58.29    8.10
  -6  -6   7   59.39    8.30
   7   6  -8   18.00    7.10
   7   6  -8   11.30    5.70
  -7   6   8   13.70    4.50
  -7  -6   8   15.20    6.00
  -7  -6   8   12.10    5.40
  -8   6   9    8.00    4.70
  -8  -6   9   12.70    6.30
   6   7  -5   15.70    5.80
   6   7  -5    8.70    5.10
  -6   7   5   11.90    4.40
  -6  -7   5   10.40    5.70
  -6  -7   5   17.90    6.10
  -5   7   4   38.50    6.90
  -5   7   4   36.40    5.80
  -5   7   4   37.40    6.90
   5   7  -4   41.90    7.00
   5   7  -4   42.20    7.40
  -5  -7   4   46.30    7.70
  -5  -7   4   34.40    6.70
   4   7  -3   93.09    8.80
  -4   7   3  103.89    8.50
   4   7  -3   95.59   10.20
  -4   7   3  102.09    9.10
   4   7  -3  114.59    8.80
  -4   7   3  103.19    9.60
  -4  -7   3   97.89    8.70
  -4  -7   3  105.99    9.70
  -3   7   2   30.40    6.80
  -3   7   2   26.50    5.90
   3   7  -2   37.10    6.00
   3   7  -2   22.00    6.40
  -3  -7   2   44.90    7.10
  -2   7   1  218.68   14.50
   2   7  -1  244.08   12.90
   2   7  -1  240.18   15.90
   2   7  -1  209.88   13.10
  -2   7   1  277.07   16.30
   2  -7  -1  253.17   14.50
  -2  -7   1  255.57   14.30
   1   7   0  202.28   14.20
  -1   7   0  216.88   14.30
   1   7   0  175.08   11.50
  -1   7   0  183.28   15.90
  -1  -7   0  201.48   16.60
   1  -7   0  198.58   12.60
   0   7  -1   29.80    6.30
   0   7  -1   43.30    7.00
   0   7   1   41.80    6.70
   0   7   1   25.80    5.50
   0  -7  -1   24.60    6.20
   0  -7   1   33.90    6.80
  -1   7   2   14.30    4.80
   1   7  -2    8.80    4.40
   1   7  -2   10.50    5.50
  -1   7   2   12.20    4.30
   1  -7  -2   19.80    5.30
  -1  -7   2   10.50    5.50
   2   7  -3    8.10    4.70
  -2   7   3    7.80    4.80
   2   7  -3   15.80    4.10
  -2   7   3   14.20    4.80
   2   7  -3    5.50    5.00
  -2  -7   3    8.40    5.10
  -2  -7   3   10.00    4.20
  -3   7   4    5.50    4.80
   3   7  -4    0.80    4.90
   3   7  -4   13.50    4.50
  -3   7   4   11.20    5.00
  -3   7   4    4.30    3.60
   3   7  -4    5.70    5.10
  -3  -7   4    1.20    4.20
  -3  -7   4    9.60    5.30
  -4   7   5   28.90    5.10
  -4   7   5   31.80    6.70
   4   7  -5   29.80    7.20
   4   7  -5   34.20    6.50
  -4  -7   5   24.80    6.40
  -4  -7   5   22.90    6.10
  -5   7   6   21.80    5.20
   5   7  -6   14.10    5.80
  -5   7   6   15.10    4.80
  -5  -7   6   17.70    6.30
  -5  -7   6   18.80    6.00
   6   7  -7   75.89    8.80
   6   7  -7   49.40    8.90
  -6   7   7   54.09    7.70
  -6  -7   7   58.99    8.20
   3   8  -2    3.10    5.40
  -3   8   2    2.80    8.10
   3   8  -2    8.40    4.80
   2   8  -1    4.90    5.20
   1   8   0   32.10    7.30
  -1   8   0   33.30    9.80
   1  -8   0   29.80    7.30
   0   8   1   88.19   11.80
   0   8  -1   84.99   11.20
   0  -8   1   79.29    9.50
   1   8  -2   30.60    7.80
  -1   8   2   28.70    9.50
  -1  -8   2   21.40    7.90
   2   8  -3   -0.40    4.60
  -2   8   3    3.30    5.20
  -2  -8   3    2.90    5.70
  -3   8   4   58.79    9.00
   3   8  -4   54.89    7.30
   3   8  -4   47.70    9.00
  -3  -8   4   51.59    9.10
 -12   0  10   16.00    5.60
  12   0 -10   19.00    9.10
 -12   0  10   16.70    5.80
 -11   0   9   -6.00    3.90
  11   0  -9    3.10    3.80
 -11   0   9    5.50    4.20
 -10   0   8   62.39    7.50
  10   0  -8   59.69    7.30
 -10   0   8   51.19    6.10
  10   0  -8   60.59    7.00
  10   0  -8   51.09    6.30
  -9   0   7  103.89    8.70
   9   0  -7  105.89   10.50
  -9   0   7   92.79    8.60
  -9   0   7   89.49    7.20
   9   0  -7   73.89    7.70
  -9   0   7   88.89    7.80
   9   0  -7   80.79    7.00
  -9   0   7   88.19    7.20
   8   0  -6    0.10    2.30
  -8   0   6    4.30    3.50
  -8   0   6    8.80    3.30
   8   0  -6    5.10    3.50
  -8   0   6   -1.20    3.50
  -8   0   6    8.50    3.30
   8   0  -6   -0.30    2.70
   8   0  -6   -1.70    3.00
  -8   0   6    8.10    3.10
  -7   0   5  201.38   11.10
   7   0  -5  196.18   11.00
  -7   0   5  197.18   10.80
   7   0  -5  199.58   10.50
   7   0  -5  196.48   10.40
  -7   0   5  198.98   10.30
  -7   0   5  199.88   10.30
   7   0  -5  195.98   10.30
  -7   0   5  209.88   10.70
   6   0  -4  362.36   18.50
  -6   0   4  359.36   16.50
   6   0  -4  382.26   16.50
   6   0  -4  369.66   16.50
   6   0  -4  367.56   16.60
  -6   0   4  378.46   16.70
  -6   0   4  369.36   16.40
  -6   0   4  366.86   16.90
  -6   0   4  407.86   17.40
  -5   0   3 1122.79   45.30
  -5   0   3 1147.49   45.20
  -5   0   3 1139.59   45.10
   5   0  -3 1140.59   45.70
   5   0  -3 1151.18   45.10
   5   0  -3 1125.09   45.10
  -5   0   3 1122.79   45.00
  -5   0   3 1194.68   45.80
   5   0  -3 1152.58   45.10
   4   0  -2    3.80    2.10
  -4   0   2    1.50    2.30
   4   0  -2    1.70    2.10
  -4   0   2   -0.10    2.20
  -4   0   2    7.50    2.50
  -4   0   2    0.90    2.20
   4   0  -2    0.20    0.60
   4   0  -2    2.90    2.30
  -4   0   2   -0.10    2.20
   4   0  -2    2.00    2.10
   3   0  -1  174.08    8.10
  -3   0   1  174.28    8.10
   3   0  -1  175.28    8.10
  -3   0   1  179.88    8.20
  -3   0   1  170.58    8.00
  -3   0   1  174.38    8.10
   3   0  -1  164.58    8.00
  -3   0   1  196.28    8.50
   3   0  -1  191.48    8.40
  -2   0   0   82.09    4.40
  -2   0   0   93.59    4.00
  -2   0   0   83.19    4.50
  -2   0   0   84.69    4.50
   2   0   0   87.29    4.50
   2   0   0   83.89    4.40
  -2   0   0   76.49    4.40
   2   0   0   82.19    4.40
   2   0   0   73.79    4.40
  -2   0   0   82.19    4.50
   1   0   1 2263.57   84.49
   1   0   1 2076.39   84.39
  -1   0  -1 2261.77   84.49
   1   0   1 2319.37   84.49
  -1   0  -1 2312.97   84.59
  -1   0  -1 2256.27   84.49
  -1   0  -1 2180.48   84.39
  -1   0  -1 2256.27   84.49
  -1   0  -1 2009.40   84.39
   1   0   1 2246.18   84.49
   0   0   2   53.29    3.20
   0   0  -2   52.79    3.00
   0   0  -2   47.70    2.90
   0   0  -2   44.00    2.50
   0   0  -2   50.29    3.00
   0   0   2   50.29    3.00
   0   0  -2   50.99    3.20
   0   0   2   49.40    2.90
   0   0   2   51.49    3.00
   0   0  -2   49.90    2.90
   0   0   2   44.80    2.50
   0   0   2   50.49    2.90
   1   0  -3 1504.65   60.79
   1   0  -3 1590.34   60.89
  -1   0   3 1605.24   60.89
   1   0  -3 1591.54   61.19
  -1   0   3 1554.24   60.79
  -1   0   3 1553.64   60.79
   1   0  -3 1640.44   60.89
  -1   0   3 1713.93   61.19
   1   0  -3 1573.34   60.79
  -1   0   3 1594.64   60.79
  -1   0   3 1541.35   60.79
   2   0  -4  384.56   15.30
  -2   0   4  411.86   15.50
  -2   0   4  387.46   15.40
   2   0  -4  366.96   15.20
  -2   0   4  349.67   15.10
  -2   0   4  353.76   15.20
   2   0  -4  372.56   15.40
  -2   0   4  346.97   15.10
   2   0  -4  357.46   15.30
  -2   0   4  365.26   15.20
   2   0  -4  365.26   15.20
  -3   0   5 1046.00   38.00
  -3   0   5  982.50   37.90
  -3   0   5  926.41   37.90
  -3   0   5  929.11   37.90
   3   0  -5  940.71   38.20
  -3   0   5  982.10   38.30
   3   0  -5  989.20   37.90
  -3   0   5  923.41   37.80
   3   0  -5  949.71   37.90
   3   0  -5  903.51   37.80
   3   0  -5 1026.20   38.00
  -4   0   6  553.24   24.40
   4   0  -6  594.64   24.40
  -4   0   6  591.04   24.40
  -4   0   6  577.94   24.30
   4   0  -6  619.54   24.50
   4   0  -6  596.44   24.90
   4   0  -6  578.74   24.40
   4   0  -6  622.44   24.30
  -4   0   6  585.24   24.50
  -4   0   6  600.74   24.20
  -4   0   6  631.24   25.10
  -5   0   7  986.20   39.50
   5   0  -7 1010.10   39.60
  -5   0   7  960.60   39.40
  -5   0   7  979.10   39.60
   5   0  -7 1039.10   39.70
  -5   0   7  986.60   39.60
   5   0  -7  957.10   39.00
  -5   0   7 1045.30   40.40
   5   0  -7 1018.60   39.60
  -5   0   7  944.71   39.00
   5   0  -7  933.71   40.00
   6   0  -8   32.30    3.40
  -6   0   8   34.50    4.70
  -6   0   8   32.80    3.30
   6   0  -8   37.70    4.60
   6   0  -8   37.80    4.80
   6   0  -8   33.00    4.70
  -6   0   8   27.80    4.70
  -6   0   8   26.60    4.70
  -6   0   8   40.20    4.60
  -6   0   8   33.70    4.50
   6   0  -8   40.40    4.50
   7   0  -9  266.97   13.70
  -7   0   9  236.28   11.40
  -7   0   9  278.57   13.90
   7   0  -9  262.27   13.10
  -7   0   9  250.47   12.90
  -7   0   9  243.38   12.70
   7   0  -9  265.07   13.20
   7   0  -9  267.87   12.70
   7   0  -9  227.28   11.50
  -7   0   9  250.77   13.00
  -8   0  10   35.60    6.70
  -8   0  10   32.70    5.50
  -8   0  10   30.00    5.20
   8   0 -10   34.00    5.10
  -8   0  10   40.30    5.30
   8   0 -10   41.60    9.80
   8   0 -10   27.80    5.40
  -8   0  10   28.50    6.70
   9   0 -11    1.90    4.10
   9   0 -11   -0.40    3.80
  -9   0  11    7.10    4.20
  -9   0  11    3.00    3.60
   9   0 -11    7.30    4.20
  -9   0  11   10.70    4.50
 -10   0  12   41.80    6.80
 -10   0  12   30.80    7.00
  10   0 -12   43.30    6.80
 -11   0  13    4.20    6.00
 -11   0  13    2.60    5.80
  11   0 -13    3.40    8.90
 -12   1  10   21.90    6.70
 -12   1  10   31.50    6.40
  12   1 -10   20.80    6.70
 -12  -1  10   25.20    6.40
  12  -1 -10   19.20    6.00
 -11   1   9   99.69    7.80
 -11   1   9   79.89    8.80
  11   1  -9   93.99    8.90
  11  -1  -9   99.39    8.00
 -11  -1   9   83.09    9.30
 -11  -1   9   88.29    8.80
 -10   1   8   81.59    7.30
  10   1  -8   80.59    7.80
  10   1  -8   75.79    7.20
 -10   1   8   74.19    6.80
  10   1  -8   73.69    7.90
 -10   1   8   81.09    8.20
  10  -1  -8   67.39    7.10
  10  -1  -8   71.69    6.30
 -10  -1   8   72.49    7.90
 -10  -1   8   86.09    7.90
  10  -1  -8   79.69    8.10
 -10  -1   8   81.59    8.60
  -9   1   7  112.29    7.90
  -9   1   7  103.69    8.20
   9   1  -7  103.29    8.00
  -9   1   7  116.19    8.60
   9   1  -7  117.49    8.80
  -9   1   7  113.69    8.50
  -9   1   7  113.59    8.10
   9   1  -7   88.89   12.40
   9  -1  -7  104.29    7.80
  -9  -1   7  109.39    8.40
  -9  -1   7  109.19    7.80
  -9  -1   7  107.89    8.60
  -9  -1   7  106.59    9.00
   9  -1  -7  122.89    9.40
  -9  -1   7   94.99    8.00
   9  -1  -7  108.89    9.10
   8   1  -6  116.19    8.40
  -8   1   6  122.19    7.10
   8   1  -6  107.09    7.80
  -8   1   6  107.89    7.20
  -8   1   6  110.79    7.60
  -8   1   6  118.79    8.20
  -8   1   6  100.09    7.30
   8   1  -6  111.49    7.90
   8   1  -6  117.29    8.20
   8   1  -6  111.19    8.10
  -8  -1   6  110.89    8.40
   8  -1  -6  102.19    7.30
  -8  -1   6  107.99    8.50
   8  -1  -6  107.79    7.30
   8  -1  -6  104.09    8.10
  -8  -1   6  111.49    7.90
   8  -1  -6  107.99    7.30
  -8  -1   6  124.49    8.30
  -8  -1   6  113.29    7.80
   8  -1  -6  100.99    6.90
   7   1  -5   77.59    6.20
   7   1  -5   76.79    6.50
  -7   1   5   74.99    5.60
   7   1  -5   69.59    6.20
   7   1  -5   74.59    6.40
  -7   1   5   67.49    5.90
  -7   1   5   78.29    5.40
  -7   1   5   86.99    6.70
   7   1  -5   76.89    6.00
  -7   1   5   79.49    5.80
  -7  -1   5   68.99    5.90
   7  -1  -5   62.69    5.50
   7  -1  -5   61.49    5.40
   7  -1  -5   78.99    6.50
   7  -1  -5   62.39    5.40
  -7  -1   5   58.79    6.40
   7  -1  -5   67.59    5.50
  -7  -1   5   76.59    6.60
  -7  -1   5   69.79    6.50
  -7  -1   5   67.19    6.40
   6   1  -4  157.98    8.70
   6   1  -4  147.39    8.60
  -6   1   4  157.98    8.20
  -6   1   4  142.39    8.30
   6   1  -4  152.08    8.80
  -6   1   4  158.18    8.00
  -6   1   4  167.68    9.10
  -6   1   4  156.28    8.10
   6   1  -4  150.48    8.80
   6   1  -4  156.28    8.70
   6  -1  -4  164.78    9.10
  -6  -1   4  147.99    8.70
   6  -1  -4  159.28    8.00
  -6  -1   4  149.79    8.60
   6  -1  -4  139.09    7.90
  -6  -1   4  158.48    9.10
   6  -1  -4  150.38    7.90
  -6  -1   4  151.68    8.80
  -6  -1   4  161.88    9.20
   6  -1  -4  158.58    8.10
   5   1  -3   12.30    3.10
  -5   1   3   -4.10    2.60
   5   1  -3   10.80    3.10
   5   1  -3    2.70    3.20
  -5   1   3    4.40    2.40
   5   1  -3    1.70    1.60
   5   1  -3    1.60    1.60
  -5  -1   3    7.60    3.00
  -5  -1   3   -3.40    3.20
  -5  -1   3   -1.30    3.50
  -5  -1   3    4.40    3.40
  -4   1   2 1430.86   52.59
   4   1  -2 1338.67   52.19
   4   1  -2 1358.06   52.09
   4   1  -2 1261.87   51.39
   4   1  -2 1262.87   51.29
   4   1  -2 1318.07   51.99
  -4   1   2 1315.27   51.49
   4   1  -2 1347.47   52.09
  -4   1   2 1354.46   51.39
   4   1  -2 1415.26   52.29
  -4   1   2 1305.27   51.49
  -4  -1   2 1233.18   51.99
   4  -1  -2 1431.76   52.49
  -4  -1   2 1307.17   52.99
   4  -1  -2 1242.18   51.39
  -4  -1   2 1357.46   52.29
  -4  -1   2 1363.86   52.09
   4  -1  -2 1334.17   51.49
   4  -1  -2 1294.47   51.39
  -4  -1   2 1331.77   52.09
   3   1  -1 2405.66   93.19
  -3   1   1 2390.36   92.69
  -3   1   1 2445.96   92.69
   3   1  -1 2567.94   93.39
  -3   1   1 2298.27   92.69
   3   1  -1 2444.06   93.19
   3   1  -1 2473.85   93.29
   3   1  -1 2345.67   92.89
  -3   1   1 2587.44   93.59
  -3  -1   1 2370.46   93.39
   3  -1  -1 2393.06   92.69
   3  -1  -1 2454.25   93.19
  -3  -1   1 2639.34   93.39
   3  -1  -1 2587.44   93.69
  -3  -1   1 2358.26   93.19
   3  -1  -1 2299.87   92.59
   3  -1  -1 2287.07   92.59
  -3  -1   1 2394.76   93.29
   2   1   0 4196.98  153.08
  -2   1   0 4257.57  153.18
  -2   1   0 3968.10  152.78
   2   1   0 4019.40  153.28
   2   1   0 3965.60  153.18
  -2   1   0 4105.09  153.38
   2   1   0 3975.30  153.28
   2   1   0 3941.01  153.18
  -2   1   0 4049.79  152.78
   2   1   0 3963.30  153.18
  -2  -1   0 3932.21  153.18
  -2  -1   0 3854.81  153.28
  -2  -1   0 3845.62  153.08
   2  -1   0 4201.98  153.18
  -2  -1   0 3866.81  153.18
  -2  -1   0 4007.90  153.18
  -2  -1   0 4272.07  153.18
  -1   1  -1 2893.21  109.19
  -1   1  -1 2929.61  108.69
  -1   1  -1 2891.71  109.19
  -1   1  -1 2896.81  108.79
   1   1   1 2845.52  108.59
  -1   1  -1 2966.70  108.79
   1   1   1 2912.91  108.89
   1   1   1 2808.82  108.89
   1   1   1 2885.41  108.89
  -1   1  -1 2904.91  108.79
   1   1   1 2770.92  108.89
   1   1   1 2647.83  109.19
   1  -1   1 2874.91  108.69
   1  -1   1 2859.61  109.19
  -1  -1  -1 2926.31  108.89
   1  -1   1 2797.22  108.69
  -1  -1  -1 2811.62  109.29
  -1  -1  -1 2752.12  108.89
   1  -1   1 2935.21  109.29
  -1  -1  -1 2870.21  108.59
   1  -1   1 2875.31  108.69
  -1  -1  -1 2874.01  109.09
   0   1  -2 1354.56   51.29
   0   1   2 1310.07   50.79
   0   1  -2 1302.97   50.89
   0   1   2 1306.17   50.79
   0   1   2 1304.07   50.79
   0   1   2 1383.96   51.49
   0   1  -2 1310.57   50.89
   0   1  -2 1240.68   51.39
   0   1  -2 1353.66   50.99
   0   1  -2 1334.37   50.99
   0   1   2 1337.87   50.79
   0  -1  -2 1311.07   50.79
   0  -1   2 1392.56   51.29
   0  -1   2 1396.36   51.09
   0  -1   2 1316.07   50.99
   0  -1   2 1288.37   51.39
   0  -1   2 1339.87   50.89
   0  -1  -2 1349.56   50.79
   0  -1  -2 1283.07   51.39
   1   1  -3   11.50    2.80
   1   1  -3   17.00    2.60
  -1   1   3   19.10    2.60
  -1   1   3   21.20    2.40
  -1   1   3   18.70    2.40
   1   1  -3   14.10    2.90
   1   1  -3   19.50    2.80
  -1   1   3   15.00    1.80
   1   1  -3   17.70    2.80
   1   1  -3   14.20    2.90
   1  -1  -3   20.30    2.50
  -1  -1   3   21.80    2.90
  -1  -1   3   16.20    2.90
  -1  -1   3   20.00    2.90
  -1  -1   3   16.30    2.90
  -1  -1   3   20.20    2.90
  -1  -1   3   17.80    2.70
   1  -1  -3   24.30    2.40
   1  -1  -3   21.40    2.30
   2   1  -4   43.30    3.90
  -2   1   4   40.30    3.00
  -2   1   4   46.70    3.10
  -2   1   4   43.50    3.30
   2   1  -4   40.60    3.60
   2   1  -4   37.80    3.40
   2   1  -4   44.20    3.70
  -2   1   4   41.20    3.10
   2   1  -4   38.10    3.70
   2   1  -4   43.10    3.70
  -2   1   4   37.70    3.00
  -2  -1   4   39.40    3.60
  -2  -1   4   35.30    3.30
  -2  -1   4   40.00    3.70
   2  -1  -4   44.20    3.10
   2  -1  -4   42.80    3.20
   2  -1  -4   40.30    3.40
   2  -1  -4   47.30    3.20
  -2  -1   4   41.00    3.80
  -2  -1   4   43.90    3.90
  -2  -1   4   38.20    3.80
   3   1  -5  195.48    9.40
  -3   1   5  168.98    8.50
   3   1  -5  184.88    9.00
  -3   1   5  185.18    8.90
   3   1  -5  189.28    9.10
   3   1  -5  186.18    9.10
  -3   1   5  197.28    8.90
   3   1  -5  190.38    9.20
   3   1  -5  197.68    9.30
  -3  -1   5  173.18    9.00
   3  -1  -5  189.28    8.80
  -3  -1   5  189.18    9.10
  -3  -1   5  193.78    9.30
   3  -1  -5  176.18    9.50
   3  -1  -5  182.68    8.40
   3  -1  -5  178.08    8.40
   3  -1  -5  190.88    8.50
  -3  -1   5  197.88    9.00
  -3  -1   5  188.58    9.20
   3  -1  -5  182.38    8.90
  -4   1   6  565.84   22.40
   4   1  -6  550.14   22.40
  -4   1   6  537.35   21.80
  -4   1   6  588.64   22.10
   4   1  -6  534.75   23.30
  -4   1   6  509.75   21.70
  -4   1   6  537.65   21.60
   4   1  -6  559.14   22.80
   4   1  -6  555.64   22.20
   4   1  -6  549.25   22.50
   4   1  -6  536.35   22.40
  -4  -1   6  499.25   22.30
   4  -1  -6  507.95   22.20
  -4  -1   6  507.85   22.20
  -4  -1   6  485.25   23.20
   4  -1  -6  526.85   21.60
   4  -1  -6  522.75   22.80
  -4  -1   6  497.95   21.90
   4  -1  -6  538.65   21.70
   4  -1  -6  526.15   21.80
  -4  -1   6  547.65   22.90
   4  -1  -6  521.65   21.60
  -4  -1   6  500.75   22.20
  -5   1   7  283.17   13.40
  -5   1   7  301.17   13.50
  -5   1   7  313.97   13.40
   5   1  -7  288.57   13.60
   5   1  -7  314.87   14.20
  -5   1   7  316.17   14.20
   5   1  -7  295.17   14.20
  -5   1   7  300.17   13.30
   5   1  -7  308.87   14.20
   5   1  -7  306.17   14.20
   5   1  -7  298.97   14.60
  -5   1   7  289.27   13.40
   5  -1  -7  296.97   13.40
  -5  -1   7  295.87   14.10
  -5  -1   7  307.47   14.20
   5  -1  -7  300.97   14.10
   5  -1  -7  300.67   13.50
  -5  -1   7  318.37   14.70
   5  -1  -7  317.27   13.60
  -5  -1   7  299.17   14.10
  -5  -1   7  288.57   13.90
   5  -1  -7  288.07   13.20
  -5  -1   7  283.07   13.30
   5  -1  -7  298.07   13.20
  -6   1   8  146.09    7.60
   6   1  -8  148.89    8.80
  -6   1   8  133.19    7.90
  -6   1   8  146.39    8.90
   6   1  -8  153.78    9.00
   6   1  -8  148.09    8.70
  -6   1   8  151.78    8.20
  -6   1   8  149.59    7.80
   6   1  -8  140.99    8.10
  -6   1   8  129.69    8.10
   6   1  -8  154.38    8.70
   6   1  -8  143.29    9.00
  -6  -1   8  136.99    7.60
   6  -1  -8  141.89    7.40
  -6  -1   8  137.29    8.60
   6  -1  -8  144.49    8.80
  -6  -1   8  144.29    8.80
   6  -1  -8  145.69    8.20
  -6  -1   8  145.39    8.90
   6  -1  -8  142.49    8.10
   6  -1  -8  138.29    7.80
   6  -1  -8  148.69    8.10
  -6  -1   8  152.98    9.30
  -6  -1   8  144.79    8.90
   7   1  -9  393.26   17.80
   7   1  -9  405.86   18.00
   7   1  -9  386.76   17.70
  -7   1   9  393.66   16.80
   7   1  -9  378.86   17.80
  -7   1   9  349.47   16.00
  -7   1   9  371.16   17.10
  -7   1   9  401.06   18.30
   7   1  -9  363.86   18.10
   7   1  -9  380.76   17.40
  -7   1   9  363.66   16.70
  -7   1   9  343.37   16.90
  -7  -1   9  371.36   17.50
   7  -1  -9  393.96   17.10
  -7  -1   9  368.06   17.50
  -7  -1   9  372.36   18.40
  -7  -1   9  368.76   17.80
   7  -1  -9  377.46   16.70
   7  -1  -9  353.66   17.90
  -7  -1   9  345.97   16.20
   7  -1  -9  353.76   16.00
   7  -1  -9  360.16   16.90
  -7  -1   9  385.46   17.90
   7  -1  -9  371.06   17.10
  -8   1  10   74.79    9.70
   8   1 -10   66.89    7.30
   8   1 -10   56.79    7.00
  -8   1  10   77.29    6.40
  -8   1  10   68.19    6.30
  -8   1  10   68.59    6.60
   8   1 -10   67.19    6.70
  -8   1  10   64.39    7.60
  -8  -1  10   63.89    7.00
  -8  -1  10   62.19    7.00
   8  -1 -10   64.09    6.50
  -8  -1  10   56.09    4.70
   8  -1 -10   57.29    8.70
   8  -1 -10   65.39    7.10
  -8  -1  10   76.19    7.60
  -8  -1  10   73.09    6.50
  -8  -1  10   62.49    6.80
  -9   1  11  111.89    9.00
  -9   1  11   98.59    7.60
   9   1 -11   91.49    8.40
   9   1 -11  115.29    9.00
   9   1 -11  116.49    8.30
  -9   1  11  103.79    8.30
  -9  -1  11  110.49    9.10
   9  -1 -11  108.59    7.40
   9  -1 -11   95.49    8.20
  -9  -1  11  116.79    9.00
   9  -1 -11   90.09    8.60
  -9  -1  11   84.09    9.10
  10   1 -12   18.50    5.80
 -10   1  12   19.70    5.70
 -10   1  12   25.10    5.30
 -10  -1  12   17.40    5.80
 -10  -1  12   10.30    5.20
  10  -1 -12   33.80    6.00
 -11   1  13   10.70    5.10
  11   1 -13    5.60    5.60
  11  -1 -13    9.70    5.30
 -11  -1  13    7.10    5.90
 -11  -1  13    4.00    5.70
  12   2 -10    4.10    5.60
 -11   2   9   39.00    7.50
  11   2  -9   33.80    7.40
 -11   2   9   52.89    6.30
 -11  -2   9   36.70    7.70
 -11  -2   9   34.00    7.70
 -10   2   8   12.90    4.80
  10   2  -8    2.70    5.20
  10   2  -8   15.50    5.00
 -10   2   8   21.20    4.70
 -10  -2   8    5.80    4.70
 -10  -2   8   19.20    6.60
 -10  -2   8    8.80    5.30
   9   2  -7  216.38   12.90
  -9   2   7  220.28   13.10
   9   2  -7  226.28   13.10
   9   2  -7  216.78   13.00
  -9  -2   7  216.48   13.50
  -9  -2   7  228.98   13.10
  -9  -2   7  202.78   12.60
  -9  -2   7  226.78   12.80
   9  -2  -7  221.48   13.90
  -9  -2   7  222.08   14.60
  -8   2   6  277.77   14.80
   8   2  -6  292.27   14.70
   8   2  -6  284.47   14.90
  -8   2   6  294.27   14.40
   8   2  -6  287.67   14.60
   8   2  -6  254.07   14.60
   8   2  -6  266.37   14.60
  -8  -2   6  281.67   14.50
  -8  -2   6  282.67   15.20
  -8  -2   6  295.47   14.80
  -8  -2   6  271.07   14.40
  -8  -2   6  264.47   14.60
   8  -2  -6  267.77   14.90
  -7   2   5  660.63   27.80
   7   2  -5  597.54   25.90
   7   2  -5  634.54   27.50
  -7   2   5  641.74   26.10
  -7   2   5  602.74   26.10
   7   2  -5  586.74   25.90
   7   2  -5  648.84   28.10
   7   2  -5  649.64   27.40
   7   2  -5  648.34   27.40
   7   2  -5  614.74   27.50
  -7  -2   5  643.44   27.50
  -7  -2   5  616.44   27.60
  -7  -2   5  636.34   27.20
  -7  -2   5  657.03   28.00
  -7  -2   5  629.94   27.30
   7  -2  -5  641.14   27.90
   6   2  -4 1007.80   41.70
   6   2  -4 1004.70   41.50
   6   2  -4 1010.20   41.50
   6   2  -4  970.60   40.60
  -6   2   4 1003.90   39.80
   6   2  -4  955.80   40.50
   6   2  -4 1024.60   41.40
  -6   2   4 1075.89   41.80
   6   2  -4 1004.30   41.40
  -6  -2   4 1041.60   42.00
  -6  -2   4 1049.59   42.80
  -6  -2   4 1053.69   41.60
  -6  -2   4 1030.10   41.60
  -6  -2   4 1008.20   41.80
   6  -2  -4 1054.09   42.10
  -5   2   3   39.50    3.40
   5   2  -3   44.40    5.00
   5   2  -3   53.09    4.70
   5   2  -3   47.10    5.10
  -5   2   3   53.89    4.70
  -5   2   3   37.00    3.50
   5   2  -3   32.20    3.90
   5   2  -3   39.40    4.70
   5   2  -3   36.10    4.00
   5   2  -3   47.90    5.00
  -5  -2   3   42.00    4.90
  -5  -2   3   41.00    5.10
  -5  -2   3   44.10    5.20
  -5  -2   3   49.30    5.10
   4   2  -2  645.74   27.10
   4   2  -2  596.84   26.80
   4   2  -2  664.23   27.10
   4   2  -2  705.73   27.30
   4   2  -2  666.63   27.10
  -4   2   2  710.43   27.40
   4   2  -2  581.84   27.10
  -4   2   2  663.43   26.60
  -4   2   2  655.73   26.60
   4   2  -2  646.34   27.00
  -4  -2   2  676.03   27.20
  -4  -2   2  647.64   27.30
  -4  -2   2  648.34   27.30
  -4  -2   2  705.13   27.30
  -4  -2   2  662.43   27.20
   3   2  -1   11.00    2.70
   3   2  -1   13.00    2.70
   3   2  -1    8.60    2.80
  -3   2   1   14.20    3.10
   3   2  -1   10.50    2.50
  -3   2   1    5.00    1.90
   3   2  -1    8.00    2.70
   3   2  -1    5.00    2.10
  -3  -2   1   10.50    2.90
  -3  -2   1    7.20    2.50
  -3  -2   1    5.50    2.50
  -3  -2   1   11.40    2.80
  -3  -2   1    7.80    2.70
  -2   2   0  273.37   11.50
   2   2   0  247.28   11.10
   2   2   0  256.37   11.20
   2   2   0  242.08   11.10
  -2   2   0  226.88   11.40
   2   2   0  252.27   11.20
   2   2   0  242.58   11.50
  -2  -2   0  235.18   11.60
  -2  -2   0  277.67   11.10
   2  -2   0  265.27   11.60
   2  -2   0  259.17   11.40
  -2  -2   0  242.68   11.10
  -2  -2   0  241.08   11.20
   1   2   1  162.88    8.60
   1   2   1  169.38    8.10
   1   2   1  188.08    7.80
  -1   2  -1  182.78    8.50
   1   2   1  164.58    7.90
  -1   2  -1  180.68    8.70
   1   2   1  170.98    7.90
   1   2   1  166.78    7.90
   1  -2   1  191.78    8.60
  -1  -2  -1  178.28    9.00
  -1  -2  -1  171.88    8.00
  -1  -2  -1  160.58    7.90
  -1  -2  -1  191.08    7.90
  -1  -2  -1  171.18    8.00
   1  -2   1  196.08    8.90
   0   2  -2  593.44   24.10
   0   2  -2  606.54   24.20
   0   2  -2  602.54   24.10
   0   2   2  621.44   23.90
   0   2  -2  582.44   24.10
   0   2  -2  639.54   24.80
   0   2  -2  572.94   25.00
   0   2   2  633.34   25.10
   0  -2   2  611.34   24.20
   0  -2   2  635.34   24.80
   0  -2  -2  605.04   25.10
   0  -2  -2  637.74   23.90
   0  -2   2  579.04   25.00
   0  -2   2  584.94   24.10
   0  -2   2  635.84   24.20
   1   2  -3  124.29    6.20
  -1   2   3  111.39    6.50
   1   2  -3  109.49    6.10
   1   2  -3  127.29    6.70
   1   2  -3  122.49    6.10
  -1   2   3  114.79    5.50
  -1   2   3  104.99    5.50
   1   2  -3  118.99    6.20
   1   2  -3  111.39    6.70
  -1  -2   3  125.49    6.30
  -1  -2   3  115.39    6.10
  -1  -2   3  115.79    6.60
  -1  -2   3  113.79    6.20
  -1  -2   3  121.99    6.60
   1  -2  -3  112.09    6.60
   2   2  -4 2678.03  103.09
  -2   2   4 2630.44  102.19
   2   2  -4 2719.53  102.59
   2   2  -4 2435.76  102.99
   2   2  -4 2577.04  102.59
  -2   2   4 2933.51  103.09
   2   2  -4 2675.83  102.69
   2   2  -4 2620.84  102.49
  -2  -2   4 2691.13  103.19
  -2  -2   4 2568.04  102.49
  -2  -2   4 2876.41  103.39
  -2  -2   4 2573.44  102.49
   2  -2  -4 2742.73  103.09
  -2  -2   4 2594.94  102.59
  -2  -2   4 2736.43  102.69
  -3   2   5  103.69    6.00
   3   2  -5  109.39    6.70
  -3   2   5   99.69    5.70
   3   2  -5   97.49    6.40
   3   2  -5   95.99    6.50
   3   2  -5  103.29    6.30
   3   2  -5  105.49    6.40
   3  -2  -5   95.29    5.80
   3  -2  -5   97.09    6.10
  -3  -2   5   96.49    6.10
  -3  -2   5  104.29    6.40
  -3  -2   5  103.59    6.40
  -3  -2   5   99.99    6.50
  -3  -2   5  113.19    6.90
  -3  -2   5   91.69    6.40
   4   2  -6  581.64   25.90
  -4   2   6  633.84   25.20
  -4   2   6  614.44   25.10
   4   2  -6  618.74   25.60
   4   2  -6  620.74   25.60
   4   2  -6  593.84   25.40
   4   2  -6  610.84   25.60
   4   2  -6  610.04   25.50
  -4  -2   6  603.44   25.40
   4  -2  -6  601.44   25.20
  -4  -2   6  594.54   25.40
   4  -2  -6  623.74   25.30
  -4  -2   6  611.74   26.00
  -4  -2   6  601.24   25.60
  -4  -2   6  587.24   25.40
  -4  -2   6  582.24   25.40
   5   2  -7   12.80    3.10
   5   2  -7   12.40    3.40
   5   2  -7   10.40    4.00
  -5   2   7   15.20    3.50
  -5   2   7   11.90    2.80
   5   2  -7   12.50    3.60
   5   2  -7   15.50    3.90
   5   2  -7   15.20    3.90
  -5  -2   7    5.40    4.00
  -5  -2   7   10.80    4.10
  -5  -2   7    9.70    3.40
  -5  -2   7   11.80    3.50
   5  -2  -7   10.60    2.70
   5  -2  -7    9.80    3.20
  -5  -2   7    8.60    3.50
  -5  -2   7    9.90    2.60
   6   2  -8  292.97   15.20
   6   2  -8  297.87   14.90
   6   2  -8  286.97   14.80
   6   2  -8  284.27   15.00
  -6   2   8  295.67   14.40
   6   2  -8  303.27   15.00
  -6   2   8  281.67   13.40
   6   2  -8  289.37   14.10
  -6  -2   8  292.37   14.00
  -6  -2   8  280.97   14.30
   6  -2  -8  299.77   14.60
  -6  -2   8  300.07   15.00
  -6  -2   8  273.67   14.70
  -6  -2   8  310.87   15.40
  -6  -2   8  295.37   14.60
  -7   2   9  159.08    8.80
   7   2  -9  175.68   10.60
   7   2  -9  173.98   10.80
   7   2  -9  163.48   10.60
   7   2  -9  166.48   10.90
   7   2  -9  163.48    9.70
  -7   2   9  143.99   10.30
   7   2  -9  176.28   10.50
  -7   2   9  179.98   10.40
   7  -2  -9  158.48   10.20
  -7  -2   9  163.18   10.40
  -7  -2   9  192.08   12.10
  -7  -2   9  167.68   10.50
  -7  -2   9  161.38    9.90
  -7  -2   9  151.18    9.10
  -7  -2   9  167.98   10.70
   8   2 -10   27.50    6.40
  -8   2  10   31.30    5.00
  -8   2  10   41.30    6.80
   8   2 -10   33.30    6.50
   8   2 -10   35.00    5.90
   8   2 -10   30.10    5.80
  -8  -2  10   41.50    8.40
  -8  -2  10   25.30    6.10
  -8  -2  10   29.40    6.10
  -8  -2  10   41.80    6.60
  -8  -2  10   30.00    4.00
  -8  -2  10   41.70    6.60
   8  -2 -10   33.40    5.80
  -9   2  11   68.29    7.10
   9   2 -11   62.59    9.10
   9   2 -11   76.49    8.10
  -9   2  11   70.59    6.50
  -9  -2  11   65.29    8.50
  -9  -2  11   72.19    8.10
  -9  -2  11   89.59    9.00
   9  -2 -11   65.89    7.80
  10   2 -12   27.20    6.50
 -10   2  12   22.10    6.00
 -10   2  12   29.90    5.70
  10  -2 -12   15.60    4.80
 -10  -2  12   35.60    7.70
 -10  -2  12   25.60    6.60
 -11   3   9  127.79   10.70
 -11  -3   9   84.19   12.90
  10   3  -8   53.49    8.10
 -10   3   8   55.99    7.60
  10   3  -8   54.99    8.50
 -10  -3   8   59.19    8.80
  -9   3   7   37.20    6.30
   9   3  -7   31.40    6.20
   9   3  -7   19.10    5.50
   9   3  -7   29.80    6.60
  -9  -3   7   35.70    7.50
  -9  -3   7   42.50    7.00
  -9  -3   7   41.70    7.60
   8   3  -6  411.16   19.10
   8   3  -6  436.66   20.30
  -8   3   6  430.46   20.70
   8   3  -6  456.35   20.30
   8   3  -6  419.06   20.30
   8   3  -6  400.16   20.30
   8   3  -6  413.66   20.60
  -8  -3   6  417.76   20.20
  -8  -3   6  395.86   20.90
  -8  -3   6  428.46   20.20
  -8  -3   6  420.46   20.50
  -7   3   5 1432.96   58.49
  -7   3   5 1412.16   56.59
   7   3  -5 1480.25   58.29
   7   3  -5 1411.36   57.59
   7   3  -5 1479.65   58.59
   7   3  -5 1430.56   57.69
   7   3  -5 1520.85   58.49
   7   3  -5 1358.96   58.49
   7   3  -5 1427.96   58.39
  -7   3   5 1443.56   56.79
  -7  -3   5 1405.56   58.89
  -7  -3   5 1418.76   58.19
  -7  -3   5 1513.55   58.49
  -7  -3   5 1514.45   58.49
  -7  -3   5 1415.46   58.49
  -6   3   4  130.59    8.40
   6   3  -4  134.89    8.70
   6   3  -4  135.99    8.60
  -6   3   4  122.69    7.30
  -6   3   4  120.39    7.50
   6   3  -4  123.59    8.30
   6   3  -4  128.39    8.70
   6   3  -4  122.39    8.10
   6   3  -4  132.09    8.30
  -6  -3   4  135.99    8.70
  -6  -3   4  136.29    8.50
  -6  -3   4  138.89    8.80
  -6  -3   4  139.29    8.80
  -6  -3   4  138.49    9.10
   5   3  -3  251.67   12.50
  -5   3   3  243.78   12.40
   5   3  -3  221.18   12.30
  -5   3   3  254.27   11.90
   5   3  -3  240.88   12.30
   5   3  -3  257.67   12.50
  -5   3   3  243.88   12.50
   5   3  -3  246.48   12.50
   5   3  -3  241.78   12.40
   5   3  -3  231.98   12.30
  -5  -3   3  246.88   12.50
  -5  -3   3  248.88   12.40
  -5  -3   3  254.47   12.50
  -5  -3   3  268.87   12.90
  -5  -3   3  257.87   12.70
   4   3  -2  888.41   35.40
   4   3  -2  822.72   35.70
  -4   3   2  886.31   35.60
   4   3  -2  876.01   35.30
   4   3  -2  887.51   35.50
  -4   3   2  912.31   35.90
   4   3  -2  827.72   36.10
   4   3  -2  877.91   35.50
  -4   3   2  858.21   35.60
  -4   3   2  830.32   35.50
   4   3  -2  883.41   35.50
  -4  -3   2  856.01   35.40
  -4  -3   2  841.22   35.40
  -4  -3   2  862.81   35.30
  -4  -3   2  922.01   35.70
  -4  -3   2  876.81   35.60
  -3   3   1  456.65   20.90
   3   3  -1  472.75   20.50
   3   3  -1  474.35   20.30
  -3   3   1  492.05   20.80
   3   3  -1  436.76   21.00
   3   3  -1  476.65   20.40
   3   3  -1  510.75   20.50
   3   3  -1  467.85   20.20
  -3  -3   1  518.15   20.70
  -3  -3   1  492.75   20.40
  -3  -3   1  484.25   20.60
  -3  -3   1  487.25   20.60
   2   3   0   19.90    3.80
  -2   3   0   19.40    3.40
   2   3   0   26.70    3.50
  -2   3   0   13.30    3.70
   2   3   0   23.40    3.30
   2   3   0   15.20    3.40
   2  -3   0   22.00    3.70
  -2  -3   0   14.40    3.30
   2  -3   0   25.30    3.70
  -2  -3   0   14.80    3.40
  -2  -3   0   28.80    3.60
  -2  -3   0   22.30    3.60
   1   3   1  655.33   26.00
   1   3   1  626.64   25.90
   1   3   1  650.63   26.00
  -1   3  -1  649.24   26.70
   1   3   1  638.94   27.30
  -1   3  -1  618.44   27.30
   1   3   1  614.34   25.70
   1  -3   1  664.33   27.50
  -1  -3  -1  620.44   25.80
   1  -3   1  689.73   26.90
  -1  -3  -1  698.13   26.20
  -1  -3  -1  625.04   25.80
   0   3  -2  608.04   26.70
   0   3  -2  631.34   26.20
   0   3   2  627.34   25.30
   0   3  -2  611.54   25.10
   0   3  -2  616.74   25.30
   0   3  -2  630.84   25.40
   0   3   2  661.93   26.90
   0  -3   2  649.74   26.30
   0  -3  -2  662.93   27.10
   0  -3   2  647.64   27.10
   0  -3   2  603.64   25.10
   0  -3   2  619.14   25.20
   0  -3   2  622.44   25.20
   0  -3  -2  656.13   25.40
   1   3  -3   30.60    4.20
   1   3  -3   31.80    3.90
   1   3  -3   29.90    3.50
   1   3  -3   38.70    4.20
   1   3  -3   32.40    3.60
   1   3  -3   31.40    3.70
  -1   3   3   30.10    4.00
  -1   3   3   30.80    3.10
   1  -3  -3   26.60    4.20
  -1  -3   3   20.80    3.60
  -1  -3   3   26.40    4.00
  -1  -3   3   32.00    4.40
  -1  -3   3   27.80    3.80
   2   3  -4  186.88    9.40
   2   3  -4  195.28   10.00
  -2   3   4  188.48    8.90
   2   3  -4  165.78   10.00
  -2   3   4  188.78    8.90
   2   3  -4  175.08    9.30
   2   3  -4  189.58    9.60
   2   3  -4  171.58    9.20
  -2   3   4  203.68   10.00
  -2  -3   4  187.18    9.50
  -2  -3   4  178.68    9.50
   2  -3  -4  208.18   10.50
  -2  -3   4  201.98   10.20
  -2  -3   4  193.78   10.40
  -2  -3   4  177.58    9.30
   3   3  -5   43.30    6.90
   3   3  -5   56.69    5.00
   3   3  -5   59.79    5.20
  -3   3   5   57.39    4.80
   3   3  -5   50.49    5.20
   3   3  -5   59.89    5.00
  -3   3   5   54.09    4.20
   3   3  -5   49.30    5.30
  -3   3   5   55.59    5.10
  -3  -3   5   54.19    5.60
  -3  -3   5   55.39    5.00
  -3  -3   5   54.69    5.30
  -3  -3   5   45.90    4.80
  -3  -3   5   53.89    5.00
  -3  -3   5   57.09    5.00
   3  -3  -5   53.29    5.10
   4   3  -6   11.50    3.10
   4   3  -6   13.80    3.90
   4   3  -6   13.20    3.80
   4   3  -6   13.30    3.80
  -4   3   6   11.30    3.00
   4   3  -6   14.30    3.90
  -4   3   6   13.50    3.00
   4   3  -6   13.80    3.40
  -4  -3   6   14.50    4.00
  -4  -3   6   12.80    3.80
  -4  -3   6   12.70    3.80
  -4  -3   6   11.50    3.40
  -4  -3   6   14.80    3.30
   4  -3  -6   13.40    3.20
  -4  -3   6   12.80    3.50
   5   3  -7  190.68   10.50
  -5   3   7  177.58    9.70
  -5   3   7  172.38    9.50
   5   3  -7  171.58   10.00
   5   3  -7  178.58   10.40
   5   3  -7  173.48   10.40
   5   3  -7  171.58   10.40
   5   3  -7  185.88   10.50
  -5  -3   7  173.88   10.10
  -5  -3   7  180.78   10.50
  -5  -3   7  180.58   10.70
  -5  -3   7  173.38   11.70
  -5  -3   7  160.18   10.20
   5  -3  -7  177.58   10.00
  -5  -3   7  173.78   10.00
   6   3  -8   16.80    5.00
  -6   3   8   20.00    3.60
   6   3  -8   13.90    4.50
   6   3  -8   13.20    4.00
  -6   3   8   15.30    4.00
   6   3  -8    5.90    4.80
   6   3  -8   22.30    5.20
   6   3  -8   15.60    4.60
   6  -3  -8   17.50    4.00
  -6  -3   8   18.40    4.90
  -6  -3   8   15.70    4.10
   6  -3  -8   12.00    3.90
  -6  -3   8   11.20    4.20
  -6  -3   8   16.60    5.30
  -6  -3   8   16.20    5.30
  -6  -3   8   16.90    4.80
   7   3  -9  618.54   27.20
   7   3  -9  613.64   27.10
   7   3  -9  577.24   26.60
   7   3  -9  624.14   27.30
   7   3  -9  602.94   27.00
  -7   3   9  603.44   26.60
  -7   3   9  585.84   25.40
  -7  -3   9  573.14   26.50
  -7  -3   9  611.64   30.40
  -7  -3   9  592.44   27.00
   7  -3  -9  560.14   26.90
  -7  -3   9  602.34   27.80
  -7  -3   9  604.94   27.00
  -7  -3   9  617.84   27.20
   8   3 -10   13.60    4.60
   8   3 -10   10.90    4.90
   8   3 -10    5.10    4.10
  -8   3  10   10.90    4.30
   8   3 -10   13.20    8.20
  -8  -3  10    6.90    5.30
  -8  -3  10    0.80    4.70
  -8  -3  10    7.20    4.80
   8  -3 -10    1.30    4.30
  -8  -3  10    6.10    3.20
  -9   3  11   10.30    4.60
   9   3 -11    6.60    5.60
   9   3 -11   -0.40    5.20
  -9  -3  11    3.50    4.90
   9  -3 -11    9.10    6.00
 -10   3  12  171.88   11.90
 -10  -3  12  151.78   12.80
 -10   4   8   46.40    7.10
 -10  -4   8   42.00    8.50
  -9   4   7   35.70    6.10
  -9  -4   7   26.60    6.80
  -9  -4   7   42.10    7.80
  -8   4   6  187.08   11.30
  -8   4   6  169.58   10.20
  -8   4   6  182.78   11.60
   8   4  -6  161.98   11.60
   8   4  -6  188.58   13.20
   8   4  -6  192.58   12.40
   8   4  -6  209.78   15.00
   8   4  -6  168.68   11.90
  -8  -4   6  151.78   11.50
  -8  -4   6  179.88   12.80
  -8  -4   6  201.38   12.10
   7   4  -5   21.30    5.10
  -7   4   5   18.20    4.10
   7   4  -5   19.50    5.50
   7   4  -5   11.90    4.80
  -7   4   5   26.60    5.30
   7   4  -5   36.60    5.70
  -7   4   5   29.70    4.00
   7   4  -5   27.40    5.40
  -7   4   5   30.20    6.60
   7   4  -5   30.10    5.70
  -7  -4   5   20.10    5.70
  -7  -4   5   31.10    6.20
  -7  -4   5   20.20    5.50
   6   4  -4  222.38   12.30
  -6   4   4  207.78   11.50
   6   4  -4  204.08   12.10
   6   4  -4  206.08   11.80
   6   4  -4  223.98   12.30
   6   4  -4  224.68   11.90
  -6   4   4  207.28   11.20
   6   4  -4  201.28   11.60
  -6   4   4  217.48   12.00
   6   4  -4  201.98   11.90
  -6   4   4  211.58   12.10
  -6  -4   4  212.58   11.90
  -6  -4   4  194.88   11.70
  -6  -4   4  196.08   12.00
  -6  -4   4  204.98   11.90
  -6  -4   4  191.28   12.10
   5   4  -3    7.00    3.90
   5   4  -3   12.60    4.10
  -5   4   3   14.40    3.80
   5   4  -3   13.40    4.30
   5   4  -3   20.50    4.30
  -5   4   3   20.60    4.60
   5   4  -3   16.80    4.10
   5   4  -3   18.00    4.00
  -5   4   3   26.00    4.50
   5   4  -3   17.10    4.10
  -5  -4   3   16.50    4.40
  -5  -4   3   19.70    4.70
  -5  -4   3   18.80    4.50
  -5  -4   3   12.90    4.40
  -5  -4   3   18.30    4.60
   4   4  -2  342.97   17.30
  -4   4   2  341.57   16.60
   4   4  -2  314.47   17.30
   4   4  -2  359.76   16.40
  -4   4   2  368.86   17.10
  -4   4   2  375.66   17.10
  -4   4   2  356.96   16.90
   4   4  -2  369.36   16.60
   4   4  -2  351.86   16.30
   4   4  -2  344.07   16.10
   4   4  -2  362.56   16.50
  -4  -4   2  328.07   16.10
  -4  -4   2  371.76   19.70
  -4  -4   2  366.56   16.80
  -4  -4   2  352.16   16.40
  -4  -4   2  335.47   16.40
  -3   4   1   28.10    4.80
   3   4  -1   47.60    5.40
  -3   4   1   35.80    4.30
   3   4  -1   43.80    4.50
   3   4  -1   47.50    4.70
   3   4  -1   38.90    4.90
   3   4  -1   41.60    4.60
  -3   4   1   29.40    5.40
   3   4  -1   43.70    4.80
  -3  -4   1   46.90    4.90
  -3  -4   1   27.70    4.60
  -3  -4   1   37.80    5.00
   2   4   0   32.50    4.40
   2   4   0   45.90    4.00
   2   4   0   37.50    4.10
   2   4   0   35.30    5.10
   2   4   0   42.10    4.10
   2   4   0   32.40    4.40
  -2   4   0   28.40    4.40
   2   4   0   25.70    5.40
  -2   4   0   21.80    4.90
   2  -4   0   34.10    4.60
  -2  -4   0   33.20    4.00
  -2  -4   0   39.20    4.00
  -2  -4   0   44.60    4.40
  -2  -4   0   32.30    4.10
  -2  -4   0   22.40    4.10
   1   4   1  126.39    7.20
   1   4   1  137.79    7.40
   1   4   1  125.49    9.00
   1   4   1  121.59    7.00
  -1   4  -1  124.19    8.60
  -1   4  -1  135.79    7.90
   1   4   1  133.19    8.60
  -1  -4  -1  142.69    7.50
   1  -4   1  140.39    8.30
   0   4   2   41.60    4.90
   0   4   2   39.80    3.90
   0   4  -2   34.30    4.00
   0   4  -2   37.50    5.10
   0   4  -2   40.30    4.90
   0   4  -2   40.40    3.80
   0  -4   2   40.50    4.90
   0  -4   2   42.00    3.50
   0  -4   2   34.50    3.70
   0  -4   2   38.50    4.90
   1   4  -3  301.77   13.40
  -1   4   3  304.67   13.40
   1   4  -3  283.37   13.40
  -1   4   3  334.97   15.30
   1   4  -3  314.97   14.70
   1   4  -3  276.07   15.10
   1   4  -3  295.57   13.60
   1   4  -3  291.17   13.40
  -1  -4   3  305.67   15.30
  -1  -4   3  300.07   13.30
  -1  -4   3  297.57   13.50
  -1  -4   3  265.57   13.30
  -1  -4   3  296.07   13.40
  -1  -4   3  312.57   14.70
   1  -4  -3  303.57   14.40
   2   4  -4  253.27   12.40
   2   4  -4  259.47   12.40
   2   4  -4  239.28   12.30
  -2   4   4  265.27   12.20
   2   4  -4  234.88   13.60
  -2   4   4  288.67   13.70
  -2   4   4  258.67   12.10
   2   4  -4  270.67   13.30
   2   4  -4  259.37   12.60
  -2  -4   4  270.17   14.20
  -2  -4   4  259.67   12.30
  -2  -4   4  251.97   13.30
  -2  -4   4  266.87   12.60
   3   4  -5    3.00    3.10
   3   4  -5    5.50    3.20
   3   4  -5    3.10    3.30
  -3   4   5    3.40    2.30
  -3   4   5    2.90    2.30
  -3   4   5    8.00    2.60
   3   4  -5    5.40    3.20
   3   4  -5    0.40    3.30
   3   4  -5    3.40    3.20
  -3  -4   5    5.80    2.80
  -3  -4   5    4.80    3.20
  -3  -4   5    0.90    2.90
  -3  -4   5    4.00    5.30
  -3  -4   5    8.20    3.50
  -3  -4   5    4.40    3.50
   4   4  -6   43.10    5.60
   4   4  -6   35.70    5.80
   4   4  -6   37.00    5.60
   4   4  -6   52.09    5.60
  -4   4   6   43.10    4.50
  -4   4   6   45.80    5.00
  -4   4   6   47.30    4.70
   4   4  -6   36.10    5.60
   4   4  -6   44.40    5.70
  -4  -4   6   38.10    5.80
  -4  -4   6   45.20    5.10
  -4  -4   6   38.30    5.30
  -4  -4   6   38.10    5.20
  -4  -4   6   50.69    6.10
  -4  -4   6   44.00    5.70
   5   4  -7  229.58   12.40
  -5   4   7  209.58   11.30
  -5   4   7  208.38   11.20
   5   4  -7  213.58   12.00
   5   4  -7  212.48   12.10
   5   4  -7  228.68   12.20
  -5   4   7  232.48   12.00
   5   4  -7  208.18   12.50
   5   4  -7  208.88   12.60
  -5  -4   7  207.98   11.90
  -5  -4   7  195.08   12.40
  -5  -4   7  211.08   12.30
  -5  -4   7  213.98   11.80
  -5  -4   7  208.18   12.30
  -5  -4   7  232.58   13.10
   6   4  -8  278.97   14.60
   6   4  -8  272.67   15.30
   6   4  -8  287.87   15.00
  -6   4   8  279.87   14.30
   6   4  -8  276.27   15.10
  -6   4   8  282.47   14.10
  -6   4   8  279.97   14.20
   6   4  -8  246.58   17.90
   6   4  -8  289.17   15.10
  -6  -4   8  265.07   15.50
  -6  -4   8  256.97   15.00
  -6  -4   8  300.77   15.20
  -6  -4   8  269.17   14.80
  -6  -4   8  265.97   15.10
   7   4  -9   17.70    4.90
   7   4  -9   30.00    9.40
  -7   4   9   21.00    4.60
   7   4  -9   18.00    5.00
   7   4  -9   20.50    6.40
   7   4  -9   22.00    6.20
   7   4  -9   25.90    6.30
  -7   4   9   24.50    5.20
  -7  -4   9   17.40    5.40
  -7  -4   9   28.40    6.00
  -8   4  10   16.80    4.80
  -8  -4  10    7.30    5.10
  -8  -4  10   14.10    6.20
  -9  -4  11   34.10    8.50
  -9   5   7    9.60    4.80
  -9  -5   7   10.60    5.60
  -8   5   6   88.49    8.00
   8   5  -6   68.99    8.70
  -8   5   6   83.49    9.10
   8   5  -6   68.59   13.70
  -8  -5   6   86.09    9.10
  -8  -5   6   87.99    9.30
  -8  -5   6   69.99    9.80
   7   5  -5   76.29    7.10
   7   5  -5   54.99    7.60
   7   5  -5   54.99    6.70
   7   5  -5   54.19    7.20
  -7   5   5   65.39    7.10
   7   5  -5   60.69    7.70
  -7   5   5   67.49    6.20
  -7   5   5   57.59    6.20
  -7   5   5   63.29    7.00
  -7  -5   5   55.09    7.60
  -7  -5   5   62.79    8.30
  -7  -5   5   56.29    7.00
   6   5  -4   59.39    6.10
   6   5  -4   47.70    6.90
  -6   5   4   40.60    5.90
   6   5  -4   41.80    6.40
  -6   5   4   49.60    5.90
   6   5  -4   33.40    5.80
  -6   5   4   48.00    6.70
   6   5  -4   40.50    6.40
  -6   5   4   43.30    5.20
  -6  -5   4   36.10    6.00
  -6  -5   4   46.30    6.30
   5   5  -3  155.48    9.80
  -5   5   3  141.89    9.50
  -5   5   3  152.68   10.20
   5   5  -3  145.09    9.50
  -5   5   3  147.69    9.60
   5   5  -3  139.49    9.40
  -5   5   3  129.29    9.70
   5   5  -3  142.59    9.20
   5   5  -3  135.19    9.40
   5   5  -3  121.09   10.00
   5   5  -3  155.88   10.30
  -5  -5   3  141.59    9.40
  -5  -5   3  132.99    9.70
  -5  -5   3  142.39    9.40
  -4   5   2  189.38   11.70
   4   5  -2  187.48   10.50
   4   5  -2  191.38   12.20
   4   5  -2  175.58   10.60
  -4   5   2  201.08   11.70
  -4   5   2  198.28   11.40
   4   5  -2  190.18   12.00
   4   5  -2  194.48   11.00
   4   5  -2  192.38   10.60
   4   5  -2  194.98   10.60
  -4  -5   2  187.98   10.60
  -4  -5   2  186.78   10.80
  -4  -5   2  200.88   11.30
  -4  -5   2  184.28   10.70
   3   5  -1  173.58   10.20
   3   5  -1  173.08    9.80
   3   5  -1  186.98   10.20
  -3   5   1  164.58   10.30
   3   5  -1  201.68   12.10
   3   5  -1  175.88   12.00
   3   5  -1  182.38    9.90
   3   5  -1  185.58   10.30
  -3   5   1  185.58   11.50
  -3   5   1  178.88   11.70
  -3  -5   1  187.98   10.50
  -3  -5   1  175.08    9.90
  -3  -5   1  178.98    9.90
  -3  -5   1  193.48   10.20
  -2   5   0   17.20    4.00
   2   5   0    9.90    3.30
   2   5   0    5.80    3.50
   2   5   0   11.40    3.50
   2   5   0   21.40    4.10
   2   5   0    9.50    3.30
  -2   5   0   13.70    4.90
  -2   5   0    8.90    4.00
   2   5   0   10.50    4.20
  -2  -5   0    2.50    3.30
  -2  -5   0    6.30    3.50
   2  -5   0   22.30    4.80
  -2  -5   0   13.80    3.80
  -2  -5   0   17.00    4.30
  -1   5  -1  266.67   14.80
   1   5   1  249.68   12.60
   1   5   1  278.27   14.60
   1   5   1  255.77   14.80
  -1   5  -1  240.98   13.10
   1  -5   1  255.37   13.60
  -1  -5  -1  263.27   12.90
   0   5   2  113.79    7.70
   0   5  -2  143.69   10.00
   0   5   2  137.69    9.40
   0   5   2  135.19    9.90
   0   5  -2  135.69    8.70
   0  -5  -2  126.89    8.00
   0  -5   2  139.89    9.10
   1   5  -3  358.46   17.40
  -1   5   3  410.76   19.20
   1   5  -3  362.26   16.40
   1   5  -3  358.26   18.60
  -1   5   3  369.96   16.50
   1   5  -3  362.76   16.10
   1   5  -3  336.17   16.00
   1   5  -3  346.47   16.20
  -1   5   3  396.56   18.50
  -1  -5   3  365.26   16.20
  -1  -5   3  353.16   17.60
  -1  -5   3  319.97   16.00
   1  -5  -3  384.56   16.60
  -1  -5   3  353.86   16.20
   2   5  -4   17.40    4.90
  -2   5   4   15.80    3.90
   2   5  -4   22.30    4.70
   2   5  -4   23.80    4.30
   2   5  -4   20.80    4.80
  -2   5   4   19.80    4.70
   2   5  -4   20.00    4.30
  -2   5   4   16.10    4.30
   2   5  -4   17.50    4.00
  -2  -5   4   21.00    4.40
  -2  -5   4   15.30    4.20
  -2  -5   4   23.10    5.20
  -3   5   5   30.00    4.40
   3   5  -5   28.90    5.60
   3   5  -5   35.80    4.80
  -3   5   5   32.70    5.10
   3   5  -5   29.20    5.20
   3   5  -5   26.20    4.80
   3   5  -5   27.30    5.80
   3   5  -5   20.50    5.30
  -3   5   5   32.10    4.40
  -3   5   5   31.60    4.90
  -3  -5   5   22.50    5.80
  -3  -5   5   23.30    5.20
  -3  -5   5   23.30    4.80
   4   5  -6  141.49    9.40
   4   5  -6  137.79   10.40
   4   5  -6  139.19    9.90
   4   5  -6  141.49    9.40
   4   5  -6  163.18    9.90
  -4   5   6  149.99    9.80
   4   5  -6  126.49    9.40
  -4   5   6  133.79    8.50
  -4   5   6  153.58   10.20
  -4   5   6  138.99    8.60
  -4  -5   6  128.89   13.40
  -4  -5   6  142.49    9.50
   5   5  -7   32.40    6.10
  -5   5   7   38.20    5.10
  -5   5   7   44.70    5.80
   5   5  -7   26.20    6.80
   5   5  -7   29.50    6.50
   5   5  -7   23.80    5.60
  -5   5   7   27.70    4.90
  -5   5   7   37.50    5.00
  -5  -5   7   26.20    6.10
  -5  -5   7   26.70    6.40
   6   5  -8  279.87   16.60
  -6   5   8  298.97   15.30
   6   5  -8  296.17   16.90
  -6   5   8  299.87   15.50
  -6   5   8  316.07   16.50
  -6   5   8  303.97   15.30
   6   5  -8  312.17   16.90
  -6  -5   8  337.97   17.90
  -6  -5   8  277.67   16.80
  -7   5   9  173.08   10.90
  -7   5   9  175.08   11.40
   7   5  -9  167.18   12.40
   7   5  -9  155.18   15.60
  -7   5   9  176.98   11.30
  -7  -5   9  162.38   12.60
  -7  -5   9  179.38   12.50
  -8   5  10   23.30    5.30
  -8  -5  10   21.00    6.60
   8   6  -6   25.80    7.80
  -8   6   6   30.70    6.40
  -8  -6   6   22.30    7.30
  -8  -6   6   29.80    6.90
   7   6  -5   -0.30    4.40
   7   6  -5    8.90    7.20
   7   6  -5    4.50    5.80
  -7   6   5    8.70    4.40
  -7   6   5   -0.50    3.50
  -7  -6   5   15.50    5.90
  -7  -6   5    5.90    4.70
  -6   6   4   11.20    4.60
  -6   6   4   12.90    4.50
  -6   6   4    5.60    4.40
   6   6  -4   10.40    5.10
   6   6  -4   11.30    5.10
   6   6  -4    2.20    4.70
   6   6  -4    6.80    4.40
  -6   6   4   11.80    3.90
  -6  -6   4    9.80    5.40
  -6  -6   4   14.20    5.10
  -6  -6   4   16.20    4.70
   5   6  -3   48.50    6.00
  -5   6   3   39.50    5.70
   5   6  -3   35.00    6.70
  -5   6   3   48.10    6.30
  -5   6   3   30.50    5.70
   5   6  -3   49.40    6.40
   5   6  -3   41.00    6.50
   5   6  -3   27.80    5.70
  -5   6   3   29.30    7.30
  -5  -6   3   24.00    5.60
  -5  -6   3   41.70    6.50
  -5  -6   3   31.50    5.80
   4   6  -2   40.20    5.90
   4   6  -2   59.79    6.00
  -4   6   2   49.70    6.20
  -4   6   2   37.80    5.90
   4   6  -2   56.59    6.60
  -4   6   2   49.99    6.50
   4   6  -2   63.09    7.50
  -4   6   2   39.30    6.30
   4   6  -2   42.10    7.00
  -4  -6   2   51.29    6.60
  -4  -6   2   48.00    5.50
  -4  -6   2   42.20    6.10
   3   6  -1   23.80    7.10
   3   6  -1   19.30    4.90
  -3   6   1   18.30    5.00
   3   6  -1   14.30    4.60
   3   6  -1   22.70    5.30
  -3   6   1   14.90    4.50
  -3   6   1   10.50    4.60
   3   6  -1   20.90    5.30
  -3  -6   1   14.30    4.30
  -3  -6   1   19.60    4.30
  -3  -6   1   24.30    5.40
  -2   6   0   14.10    4.70
   2   6   0   13.80    4.70
  -2   6   0   15.10    4.80
   2   6   0   20.50    4.60
   2   6   0   24.00    4.80
  -2   6   0   12.90    4.40
   2   6   0   17.60    4.20
   2   6   0   21.20    5.40
  -2  -6   0   23.80    5.20
  -2  -6   0   13.50    6.30
   2  -6   0   24.80    5.90
  -1   6  -1  279.07   16.30
   1   6   1  264.07   16.20
   1   6   1  277.27   16.00
  -1   6  -1  288.57   16.50
  -1   6  -1  244.18   14.40
   1   6   1  254.67   13.50
   1  -6   1  291.67   15.10
  -1  -6  -1  269.87   14.10
   0   6   2  205.18   13.00
   0   6   2  208.28   14.00
   0   6  -2  176.18   11.60
   0   6  -2  170.48   13.10
   0   6  -2  164.48   13.00
   0   6   2  190.38   10.70
   0  -6  -2  216.48   11.30
   0  -6   2  194.98   12.00
  -1   6   3  263.57   13.50
   1   6  -3  233.68   13.00
  -1   6   3  298.27   16.70
   1   6  -3  274.27   16.10
   1   6  -3  260.87   18.40
   1   6  -3  262.57   13.50
   1   6  -3  255.17   14.50
  -1  -6   3  278.07   15.40
  -1  -6   3  268.47   13.20
   1  -6  -3  284.07   13.90
  -2   6   4   43.90    6.80
  -2   6   4   36.40    5.20
  -2   6   4   50.69    6.90
   2   6  -4   47.80    6.60
   2   6  -4   46.60    7.20
   2   6  -4   43.80    6.10
  -2  -6   4   50.29    6.10
  -2  -6   4   54.79    5.50
  -2  -6   4   46.80    6.80
  -3   6   5   37.30    4.60
  -3   6   5   27.70    4.90
   3   6  -5   28.30    6.70
   3   6  -5   36.70    6.10
  -3   6   5   22.40    5.80
   3   6  -5   32.00    7.00
  -3   6   5   41.40    7.70
  -3  -6   5   30.70    5.10
  -3  -6   5   42.10    6.30
  -3  -6   5   43.70    6.90
   4   6  -6   32.70    6.90
  -4   6   6   38.60    5.20
  -4   6   6   46.30    5.30
   4   6  -6   36.50    6.50
  -4   6   6   38.50    6.00
  -4   6   6   43.60    8.90
   4   6  -6   42.70    6.90
  -4  -6   6   41.10    6.20
  -4  -6   6   39.00    6.10
  -4  -6   6   37.20    7.10
  -5   6   7   22.60    5.50
  -5   6   7   17.70    4.60
   5   6  -7   36.50    6.80
  -5   6   7   24.90    5.40
   5   6  -7   33.90    7.00
  -5  -6   7   27.00    6.70
  -5  -6   7   19.40    5.80
  -5  -6   7   24.70    5.90
  -6   6   8   18.70    4.60
   6   6  -8   19.40    6.50
   6   6  -8   14.60    6.00
  -6   6   8   28.60    6.70
   6   6  -8   11.40    5.80
  -6   6   8   11.70    4.50
  -6  -6   8   18.90    5.60
  -6  -6   8   20.30    6.00
   7   6  -9   41.20    9.30
  -7   6   9   50.19    9.40
   7   6  -9   31.30    8.30
  -7  -6   9   50.49   13.20
  -7  -6   9   46.60    8.10
  -6   7   4   26.20    6.00
   6   7  -4   11.50    5.40
   6   7  -4   14.50    5.60
  -6   7   4   15.30    4.70
  -6  -7   4   15.00    6.00
  -6  -7   4    8.90    5.50
   5   7  -3   -0.90    4.60
   5   7  -3    3.20    4.40
   5   7  -3    0.50    4.50
  -5   7   3    3.50    4.20
  -5   7   3    5.70    4.60
  -5  -7   3    4.20    5.20
  -5  -7   3    4.60    4.30
   4   7  -2   33.80    6.40
   4   7  -2   35.70    7.50
  -4   7   2   41.10    7.20
  -4   7   2   41.60    6.40
   4   7  -2   44.00    6.50
  -4   7   2   45.30    6.60
  -4  -7   2   32.10    7.00
  -4  -7   2   33.60    6.60
   3   7  -1   26.70    6.20
   3   7  -1   28.80    6.00
  -3   7   1   28.80    5.90
  -3   7   1   21.70    6.30
   3   7  -1   39.00    6.30
  -3  -7   1   36.00    6.80
  -3  -7   1   28.00    5.70
   2   7   0  305.07   17.10
  -2   7   0  315.67   17.80
  -2   7   0  360.26   20.00
   2   7   0  349.37   16.70
   2   7   0  363.96   20.20
   2  -7   0  364.26   18.60
  -2  -7   0  353.66   17.90
   1   7   1  243.58   15.80
   1   7   1  210.48   12.80
  -1   7  -1  251.97   14.20
  -1   7  -1  231.98   15.20
   1  -7   1  233.48   14.30
  -1  -7  -1  236.18   13.80
   0   7   2   15.20    4.70
   0   7  -2   13.10    4.90
   0   7  -2   12.20    4.70
   0   7   2   15.80    5.40
   0  -7   2   14.60    5.20
   0  -7  -2   12.60    5.50
   1   7  -3   29.60    6.50
   1   7  -3   17.30    5.20
  -1   7   3   30.50    6.60
  -1   7   3   25.00    6.30
  -1  -7   3   30.30    6.80
   2   7  -4   18.70    4.70
   2   7  -4   16.00    5.30
  -2   7   4    9.90    5.10
   2   7  -4   15.40    5.10
  -2  -7   4   11.10    5.30
  -2  -7   4    4.90    4.30
   3   7  -5   28.40    5.90
  -3   7   5   13.90    5.60
  -3   7   5   20.90    5.30
   3   7  -5   15.20    5.70
  -3  -7   5   25.10    6.10
  -3  -7   5    6.50    4.50
   4   7  -6   78.59    8.10
   4   7  -6   58.59    8.70
  -4   7   6   66.29    8.40
  -4  -7   6   67.89    8.80
  -4  -7   6   74.49    8.20
   5   7  -7   80.29    8.40
  -5   7   7   78.79    8.70
   5   7  -7   67.69    9.70
  -5  -7   7   60.89    8.50
  -5  -7   7   60.39    8.90
   4   8  -2   16.60    5.40
   3   8  -1    9.50    5.40
  -3   8   1   17.50    8.60
  -2   8   0    2.50    7.20
   2   8   0    8.60    5.20
   2  -8   0    8.70    5.80
  -1   8  -1   10.40    6.10
   1   8   1    7.60    4.80
   1  -8   1   11.40    5.90
   0   8  -2    0.60    4.60
   0   8   2    1.90    4.50
   0  -8   2   12.30    5.80
  -1   8   3   22.00    6.50
   1   8  -3   21.70    6.90
  -1  -8   3   33.60    8.00
   2   8  -4   32.50    6.40
  -2   8   4   16.30    5.70
   2   8  -4   16.80    6.40
  -2  -8   4   16.60    5.50
 -12   0   9    2.00    4.60
 -12   0   9    3.40    5.00
  12   0  -9    0.80    4.30
  11   0  -8   69.39    7.40
 -11   0   8   63.29    8.20
 -11   0   8   80.39    7.90
  10   0  -7  127.99    9.50
 -10   0   7  156.48    9.70
  10   0  -7  141.39   10.80
 -10   0   7  157.48   10.30
 -10   0   7  147.19   11.00
  10   0  -7  169.98   10.00
  -9   0   6  127.99    9.40
   9   0  -6  130.49    9.50
  -9   0   6  120.79    8.50
  -9   0   6  126.79    9.00
   9   0  -6  114.19    8.50
  -9   0   6  133.59    9.00
   9   0  -6  129.99    8.70
  -9   0   6  134.49    8.60
  -8   0   5  226.48   11.90
  -8   0   5  234.78   11.90
   8   0  -5  227.28   12.10
   8   0  -5  229.58   12.00
  -8   0   5  230.58   12.30
  -8   0   5  232.38   12.10
   8   0  -5  233.88   11.90
  -8   0   5  230.88   12.70
   8   0  -5  233.28   12.80
   7   0  -4  157.38    9.00
  -7   0   4  162.78    9.00
   7   0  -4  172.28    9.70
   7   0  -4  158.28    8.80
  -7   0   4  171.08    9.40
  -7   0   4  158.08    9.40
  -7   0   4  161.68    9.60
   7   0  -4  168.48    9.20
  -7   0   4  163.98    9.00
   6   0  -3  509.55   21.80
   6   0  -3  510.55   21.90
  -6   0   3  543.55   22.10
   6   0  -3  506.35   21.90
  -6   0   3  512.65   22.10
  -6   0   3  534.65   22.70
   6   0  -3  513.05   24.80
  -6   0   3  521.75   22.10
  -6   0   3  515.75   21.90
  -5   0   2   17.30    3.40
   5   0  -2   20.80    3.60
  -5   0   2   24.30    3.80
   5   0  -2   25.10    3.60
  -5   0   2   21.00    3.50
  -5   0   2   17.10    3.40
   5   0  -2   12.40    3.30
   5   0  -2   16.40    3.50
  -4   0   1  470.65   19.50
   4   0  -1  493.55   19.90
  -4   0   1  500.05   20.00
  -4   0   1  470.35   19.50
  -4   0   1  461.25   19.60
  -4   0   1  476.95   19.60
   4   0  -1  466.35   19.50
   4   0  -1  474.85   19.50
   4   0  -1  455.65   19.50
  -3   0   0  183.38    8.60
  -3   0   0  179.98    8.60
   3   0   0  197.58    8.60
  -3   0   0  182.68    8.60
   3   0   0  193.38    8.60
  -3   0   0  195.58    8.80
   3   0   0  181.78    8.60
  -3   0   0  197.08    8.80
   3   0   0  187.28    8.70
  -3   0   0  202.48    8.10
   3   0   0  183.68    8.60
  -2   0  -1 7578.74  284.97
  -2   0  -1 7076.99  284.87
  -2   0  -1 7537.75  284.87
   2   0   1 7204.28  284.97
  -2   0  -1 7506.65  284.97
   2   0   1 7490.45  284.87
   2   0   1 7418.26  284.97
  -2   0  -1 8092.49  285.07
   2   0   1 8322.17  285.07
  -2   0  -1 7265.47  284.87
   2   0   1 7266.87  284.87
   2   0   1 7383.36  284.87
  -1   0  -2  745.33   30.50
   1   0   2  734.63   30.00
  -1   0  -2  792.22   30.10
   1   0   2  770.62   30.10
  -1   0  -2  769.22   30.10
  -1   0  -2  795.52   30.50
   1   0   2  767.52   30.20
   1   0   2  777.42   30.10
  -1   0  -2  782.92   30.10
   0   0   3  438.06   18.30
   0   0   3  472.55   18.70
   0   0   3  457.95   18.70
   0   0  -3  470.85   18.70
   0   0  -3  458.15   19.10
   0   0  -3  480.75   18.70
   0   0   3  462.55   18.60
   0   0   3  487.35   19.10
   0   0   3  454.25   18.60
   0   0  -3  470.35   18.70
   0   0  -3  453.75   18.70
   0   0  -3  473.35   18.70
   1   0  -4   85.99    5.30
   1   0  -4   77.89    4.60
  -1   0   4   78.29    4.80
  -1   0   4   75.99    4.70
  -1   0   4   77.49    4.40
   1   0  -4   76.69    4.40
  -1   0   4   76.79    4.70
   1   0  -4   82.29    4.80
  -1   0   4   91.29    5.20
   1   0  -4   82.09    4.70
  -1   0   4   73.49    4.70
   1   0  -4   81.89    4.80
   2   0  -5 1655.53   69.39
  -2   0   5 1824.32   69.49
   2   0  -5 1797.62   69.39
  -2   0   5 1734.43   69.39
  -2   0   5 1915.41   69.59
  -2   0   5 1740.33   69.29
   2   0  -5 1799.22   69.49
  -2   0   5 1830.12   69.39
  -2   0   5 1857.11   69.89
   2   0  -5 1804.82   69.89
   2   0  -5 1850.51   69.49
   3   0  -6 1404.36   56.79
  -3   0   6 1506.95   56.99
   3   0  -6 1455.55   56.69
  -3   0   6 1443.76   56.59
   3   0  -6 1514.75   56.99
   3   0  -6 1411.36   58.29
  -3   0   6 1375.66   56.49
   3   0  -6 1450.85   56.59
  -3   0   6 1394.56   56.59
  -3   0   6 1581.24   56.99
   4   0  -7  343.17   15.20
  -4   0   7  347.87   15.20
   4   0  -7  333.57   15.00
  -4   0   7  338.37   15.50
  -4   0   7  330.27   15.00
  -4   0   7  353.76   15.10
  -4   0   7  337.37   15.20
   4   0  -7  332.87   15.40
   4   0  -7  357.16   15.30
  -4   0   7  343.17   15.10
   4   0  -7  347.67   15.20
   5   0  -8   15.80    3.40
  -5   0   8   18.90    3.70
   5   0  -8   14.90    3.30
   5   0  -8   16.30    3.40
   5   0  -8   12.60    3.20
   5   0  -8   15.40    4.30
  -5   0   8   10.10    3.20
  -5   0   8   16.80    3.70
  -5   0   8   12.90    2.80
  -5   0   8   14.00    3.40
   6   0  -9   12.40    3.80
  -6   0   9   12.60    3.00
  -6   0   9   13.40    3.70
  -6   0   9   10.30    3.70
  -6   0   9   18.50    4.30
   6   0  -9   13.70    4.00
   6   0  -9   12.80    3.80
   6   0  -9   10.70    3.20
  -6   0   9   15.00    4.10
   6   0  -9    9.10    3.40
  -6   0   9   13.00    3.60
  -7   0  10   30.10    4.80
   7   0 -10   31.10    5.50
  -7   0  10   31.60    5.10
   7   0 -10   26.00    5.10
   7   0 -10   31.00    5.00
  -7   0  10   25.00    3.20
  -7   0  10   23.60    5.40
  -7   0  10   28.40    5.10
  -7   0  10   28.50    4.90
   7   0 -10   21.40    4.00
   8   0 -11   84.09    7.70
   8   0 -11   87.89   11.40
  -8   0  11   88.89    6.20
   8   0 -11   89.89    7.90
  -8   0  11   93.59    8.20
  -8   0  11   87.39    7.80
   9   0 -12   46.70    6.70
  -9   0  12   53.99    7.30
  -9   0  12   50.39    6.50
   9   0 -12   42.50    6.70
   9   0 -12   50.99    6.70
  -9   0  12   49.00    5.90
 -10   0  13   21.90    5.80
  10   0 -13   18.20    5.70
 -10   0  13   24.90    6.60
  12   1  -9    3.40    5.00
 -12   1   9    3.60    4.40
 -12   1   9   10.60    6.70
 -12  -1   9    8.80    5.30
  12  -1  -9   -3.40    4.80
 -12  -1   9   -3.90    4.30
  11   1  -8   28.10    6.60
 -11   1   8   24.20    6.30
 -11   1   8   34.90    5.90
 -11  -1   8   43.20    7.10
 -11  -1   8   29.00    7.10
 -11  -1   8   18.60    6.70
 -10   1   7   47.40    6.50
  10   1  -7   56.89    6.50
  10   1  -7   57.99    6.80
 -10   1   7   61.69    6.10
  10   1  -7   51.99    6.50
 -10   1   7   55.39    6.50
 -10  -1   7   57.69   10.00
  10  -1  -7   45.40    6.30
 -10  -1   7   41.70    6.80
 -10  -1   7   51.79    6.90
  10  -1  -7   43.00    6.40
  10  -1  -7   36.10    5.50
  -9   1   6   71.39    7.40
   9   1  -6   57.79    6.50
  -9   1   6   61.89    6.60
  -9   1   6   71.99    6.60
  -9   1   6   58.59    6.00
   9   1  -6   74.39    6.90
   9   1  -6   63.69    6.80
  -9   1   6   72.09    6.30
  -9  -1   6   66.39    6.30
   9  -1  -6   62.59    6.20
  -9  -1   6   66.99    7.40
  -9  -1   6   72.99    6.80
   9  -1  -6   47.40    5.70
   9  -1  -6   52.59    6.80
  -9  -1   6   68.19    7.30
  -9  -1   6   59.59    6.70
  -8   1   5   63.39    6.00
  -8   1   5   63.29    5.70
   8   1  -5   45.90    5.80
  -8   1   5   63.39    6.00
   8   1  -5   65.69    6.50
   8   1  -5   64.29    6.30
   8   1  -5   59.79    6.50
   8   1  -5   60.19    6.20
  -8   1   5   66.69    5.70
  -8   1   5   71.89    6.90
   8  -1  -5   64.09    5.80
   8  -1  -5   58.59    5.50
  -8  -1   5   71.09    6.80
  -8  -1   5   66.79    6.90
   8  -1  -5   64.59    6.50
  -8  -1   5   63.59    6.40
   8  -1  -5   62.79    6.10
  -8  -1   5   62.69    6.60
   8  -1  -5   59.19    5.80
  -8  -1   5   63.79    6.90
   7   1  -4  243.98   12.20
   7   1  -4  236.78   12.30
  -7   1   4  230.38   11.60
  -7   1   4  244.58   12.60
  -7   1   4  221.88   11.60
   7   1  -4  236.88   11.90
   7   1  -4  228.88   12.10
  -7   1   4  244.98   11.50
   7   1  -4  231.68   12.00
   7  -1  -4  243.08   11.50
   7  -1  -4  248.58   11.60
  -7  -1   4  245.28   12.60
  -7  -1   4  235.78   12.10
   7  -1  -4  215.78   11.20
   7  -1  -4  223.48   11.30
  -7  -1   4  231.18   12.40
   7  -1  -4  242.48   12.50
  -7  -1   4  240.58   12.30
  -6   1   3   41.50    4.80
  -6   1   3   35.00    4.50
  -6   1   3   28.80    3.90
  -6   1   3   29.60    3.90
   6   1  -3   27.30    4.50
   6   1  -3   24.40    4.20
   6   1  -3   29.00    4.40
   6   1  -3   22.90    4.40
   6  -1  -3   32.70    4.00
   6  -1  -3   32.40    3.80
  -6  -1   3   21.20    4.30
  -6  -1   3   25.50    4.60
  -6  -1   3   23.10    4.70
  -6  -1   3   23.20    4.30
   6  -1  -3   40.60    4.50
   6  -1  -3   30.50    3.90
  -6  -1   3   35.00    4.50
   5   1  -2  254.07   12.40
   5   1  -2  275.77   12.40
   5   1  -2  255.47   12.00
  -5   1   2  259.17   11.40
  -5   1   2  272.57   12.50
   5   1  -2  242.08   11.00
   5   1  -2  271.27   12.20
  -5   1   2  271.07   11.70
  -5   1   2  252.27   11.60
   5   1  -2  265.27   12.20
   5   1  -2  271.57   11.00
  -5  -1   2  239.78   12.30
  -5  -1   2  244.88   12.10
  -5  -1   2  271.07   12.40
  -5  -1   2  243.08   12.00
   5  -1  -2  233.48   11.30
   5  -1  -2  250.77   11.30
  -5  -1   2  228.08   12.00
   5  -1  -2  279.17   12.60
   5  -1  -2  259.27   11.50
   4   1  -1   61.79    5.20
  -4   1   1   68.79    3.70
  -4   1   1   73.59    5.10
   4   1  -1   61.69    5.00
   4   1  -1   57.79    5.00
  -4   1   1   60.19    4.30
   4   1  -1   69.59    4.00
   4   1  -1   76.99    5.20
  -4   1   1   66.09    4.20
   4   1  -1   70.59    4.70
  -4   1   1   66.39    4.30
  -4   1   1   60.19    4.40
   4  -1  -1   65.09    4.40
  -4  -1   1   67.99    5.10
   4  -1  -1   65.89    4.30
  -4  -1   1   60.29    5.10
  -4  -1   1   78.29    5.00
   4  -1  -1   71.99    4.30
  -4  -1   1   56.09    5.00
   4  -1  -1   79.79    5.10
   4  -1  -1   69.69    4.40
   4  -1  -1   64.69    3.70
  -4  -1   1   64.09    4.00
  -4  -1   1   63.59    4.90
   3   1   0  745.23   29.40
   3   1   0  751.52   29.60
  -3   1   0  752.32   29.10
   3   1   0  723.73   29.60
   3   1   0  740.13   29.80
  -3   1   0  735.83   29.10
   3   1   0  748.63   29.70
  -3   1   0  778.92   29.20
   3   1   0  776.62   29.60
  -3   1   0  759.22   29.20
  -3   1   0  775.12   29.90
  -3   1   0  731.83   29.10
  -3  -1   0  723.83   29.70
  -3  -1   0  726.93   29.60
   3  -1   0  726.23   29.10
  -3  -1   0  704.83   29.40
   3  -1   0  755.72   29.20
   3  -1   0  751.72   29.10
  -3  -1   0  735.43   29.50
   3  -1   0  717.03   29.10
  -3  -1   0  737.63   29.60
   2   1   1 9074.69  350.46
   2   1   1 9056.69  350.16
  -2   1  -1 9415.46  350.56
  -2   1  -1 9060.29  350.06
  -2   1  -1 9088.69  350.16
   2   1   1 9227.78  350.56
   2   1   1 9285.87  351.56
  -2   1  -1 9391.56  350.66
  -2   1  -1 9668.13  350.16
   2   1   1 8998.80  350.36
   2   1   1 9127.39  350.36
  -2  -1  -1 9210.58  350.36
  -2  -1  -1 9539.25  350.66
  -2  -1  -1 9060.59  350.46
  -2  -1  -1 8890.01  350.56
   2  -1   1 9097.59  350.16
  -2  -1  -1 8960.80  350.16
   2  -1   1 9999.00  350.66
   2  -1   1 9416.46  350.16
   1   1   2 6920.11  262.77
  -1   1  -2 6997.10  262.97
   1   1   2 6885.01  263.17
  -1   1  -2 7088.99  262.77
  -1   1  -2 6450.65  262.57
  -1   1  -2 7081.29  263.17
   1   1   2 6909.31  262.67
   1   1   2 6921.51  262.67
   1   1   2 6850.31  262.67
  -1   1  -2 7146.89  262.67
  -1   1  -2 6965.30  262.67
   1  -1   2 7145.09  263.07
   1  -1   2 7051.29  263.17
  -1  -1  -2 6864.11  262.67
  -1  -1  -2 6757.02  262.67
   1  -1   2 6902.31  262.67
  -1  -1  -2 6727.93  263.17
  -1  -1  -2 6936.91  262.77
   1  -1   2 6975.90  262.67
   0   1  -3  738.83   28.70
   0   1  -3  769.82   28.90
   0   1  -3  715.53   28.50
   0   1   3  712.83   28.30
   0   1   3  739.43   29.10
   0   1  -3  745.43   28.60
   0   1  -3  726.63   28.60
   0   1   3  741.63   28.50
   0   1  -3  688.83   29.00
   0   1   3  698.13   28.40
   0   1   3  719.33   28.40
   0  -1  -3  732.73   28.40
   0  -1  -3  742.53   28.40
   0  -1   3  731.53   29.10
   0  -1   3  717.83   28.60
   0  -1   3  712.53   28.60
   0  -1  -3  723.53   29.10
   0  -1   3  683.53   28.60
   0  -1   3  755.72   28.90
   0  -1   3  724.13   28.60
  -1   1   4  882.11   34.10
  -1   1   4  879.51   34.10
   1   1  -4  890.91   34.40
  -1   1   4  865.61   34.70
  -1   1   4  847.22   34.00
   1   1  -4  903.91   34.50
   1   1  -4  898.01   34.70
  -1   1   4  833.52   33.70
   1   1  -4  888.51   34.90
   1   1  -4  905.41   34.50
   1   1  -4  927.01   34.50
  -1   1   4  849.91   34.00
  -1  -1   4  876.41   34.50
   1  -1  -4  872.81   34.80
  -1  -1   4  915.81   34.70
   1  -1  -4  889.01   34.10
  -1  -1   4  859.01   34.50
   1  -1  -4  877.81   34.10
  -1  -1   4  886.81   34.40
  -1  -1   4  877.21   34.40
   1  -1  -4  859.71   34.00
  -1  -1   4  854.11   34.80
   1  -1  -4  781.22   33.90
  -2   1   5  598.14   22.70
   2   1  -5  545.75   22.70
   2   1  -5  550.94   22.60
  -2   1   5  519.35   21.80
  -2   1   5  565.74   21.90
   2   1  -5  545.65   22.30
  -2   1   5  528.95   21.80
   2   1  -5  552.84   22.40
   2   1  -5  548.25   22.40
   2   1  -5  560.74   22.40
  -2   1   5  540.65   21.80
  -2   1   5  533.15   21.80
  -2  -1   5  554.84   22.40
   2  -1  -5  521.25   21.70
  -2  -1   5  538.25   22.30
  -2  -1   5  526.15   22.50
  -2  -1   5  581.54   22.60
  -2  -1   5  533.75   22.40
   2  -1  -5  532.85   21.80
   2  -1  -5  537.95   21.80
   2  -1  -5  552.14   21.80
   2  -1  -5  515.15   21.80
   2  -1  -5  537.55   22.50
  -2  -1   5  557.84   22.40
   3   1  -6  635.74   25.00
   3   1  -6  611.14   24.90
   3   1  -6  639.64   25.10
  -3   1   6  652.73   25.00
  -3   1   6  603.64   24.20
   3   1  -6  633.14   24.90
   3   1  -6  621.84   25.20
  -3   1   6  560.04   24.10
  -3   1   6  563.74   24.20
  -3   1   6  574.04   24.20
   3   1  -6  618.04   24.80
  -3   1   6  608.14   24.50
   3  -1  -6  575.64   24.20
  -3  -1   6  614.64   24.90
  -3  -1   6  634.54   25.30
  -3  -1   6  599.24   24.90
   3  -1  -6  572.24   24.50
   3  -1  -6  588.24   24.80
   3  -1  -6  568.34   24.20
   3  -1  -6  592.24   24.20
   3  -1  -6  611.44   24.30
  -3  -1   6  586.74   24.80
  -3  -1   6  602.94   24.80
  -3  -1   6  581.64   24.80
  -4   1   7 1004.60   39.00
   4   1  -7 1004.50   39.80
  -4   1   7  925.51   39.10
  -4   1   7  935.31   39.10
  -4   1   7 1044.10   39.70
   4   1  -7 1040.70   39.90
   4   1  -7  982.00   39.80
   4   1  -7  992.60   39.70
  -4   1   7  957.60   39.10
  -4   1   7 1043.20   39.80
   4   1  -7  977.90   39.70
   4   1  -7 1001.80   40.10
  -4  -1   7  974.10   39.60
  -4  -1   7 1059.19   40.40
   4  -1  -7  983.30   39.50
   4  -1  -7  931.31   39.40
  -4  -1   7  950.50   39.60
  -4  -1   7 1019.00   39.90
   4  -1  -7  950.10   39.50
   4  -1  -7 1010.10   39.20
   4  -1  -7  944.31   39.00
  -4  -1   7 1001.80   39.70
  -4  -1   7  980.20   39.60
   4  -1  -7  995.80   39.10
  -5   1   8   63.39    4.90
   5   1  -8   76.39    6.10
   5   1  -8   66.29    5.90
   5   1  -8   71.79    6.00
  -5   1   8   67.89    5.10
   5   1  -8   73.39    5.80
  -5   1   8   60.39    5.20
  -5   1   8   72.69    5.70
   5   1  -8   64.19    5.40
  -5   1   8   65.59    5.20
   5   1  -8   68.99    5.30
  -5   1   8   64.59    7.10
   5  -1  -8   61.39    4.80
   5  -1  -8   68.29    5.00
  -5  -1   8   62.79    5.40
  -5  -1   8   56.39    5.70
  -5  -1   8   64.79    4.90
   5  -1  -8   72.29    5.30
  -5  -1   8   79.59    6.00
   5  -1  -8   66.39    4.90
  -5  -1   8   65.39    6.00
   5  -1  -8   70.49    5.50
   5  -1  -8   62.79    7.00
  -5  -1   8   65.39    5.80
  -6   1   9   98.99    7.50
   6   1  -9  100.99    7.70
  -6   1   9  102.49    7.00
  -6   1   9  108.49    6.70
   6   1  -9  101.29    7.70
  -6   1   9  102.39    6.80
  -6   1   9  106.89    7.10
   6   1  -9  114.19    7.90
  -6   1   9  107.49    6.80
   6   1  -9  104.49    7.20
   6   1  -9  113.39    7.70
   6   1  -9  125.09    7.60
  -6  -1   9  109.49    7.80
  -6  -1   9   94.99    6.50
  -6  -1   9  111.19    7.70
   6  -1  -9   99.99    6.80
   6  -1  -9  101.09    7.40
   6  -1  -9   94.19    7.90
   6  -1  -9   99.39    6.80
  -6  -1   9  109.29    8.10
  -6  -1   9   99.59    7.30
  -6  -1   9   93.59    7.40
   6  -1  -9  116.59    7.10
   6  -1  -9  102.49    6.50
   7   1 -10   21.10    4.70
   7   1 -10   20.30    5.10
   7   1 -10   29.30    6.10
  -7   1  10   19.20    5.00
  -7   1  10   19.50    4.40
  -7   1  10   33.80    4.60
  -7   1  10   24.00    5.10
   7   1 -10   25.50    5.40
  -7   1  10   18.30    3.40
  -7   1  10   31.00    4.90
   7   1 -10   24.90    5.20
   7   1 -10   11.60    4.90
  -7  -1  10   20.40    5.00
   7  -1 -10   19.00    4.10
  -7  -1  10   23.80    5.90
   7  -1 -10   25.20    4.80
   7  -1 -10   22.00    5.00
   7  -1 -10   24.60    8.00
   7  -1 -10   22.30    5.10
   7  -1 -10   23.30    3.80
  -7  -1  10   22.80    5.60
  -7  -1  10   17.20    4.90
  -7  -1  10   28.00    4.70
  -7  -1  10   21.00    3.50
  -8   1  11    1.80    3.70
  -8   1  11    1.70    3.50
   8   1 -11    4.00    3.90
  -8   1  11    2.40    3.60
   8   1 -11    2.10    4.40
   8   1 -11    3.80    3.60
   8  -1 -11    5.90    2.90
   8  -1 -11    6.30    3.60
  -8  -1  11    1.00    2.30
  -8  -1  11    1.10    4.20
  -8  -1  11    9.10    4.10
  -8  -1  11   -5.00    3.40
   8  -1 -11   -2.00    3.20
  -9   1  12   -2.30    3.90
   9   1 -12   -1.30    3.70
   9   1 -12   10.40    4.00
  -9   1  12   11.90    5.10
   9  -1 -12   -0.60    4.20
  -9  -1  12    2.80    3.90
   9  -1 -12    4.00    4.00
  -9  -1  12    4.00    4.00
  -9  -1  12   -1.30    4.40
 -10   1  13   40.60    7.30
 -10   1  13   43.30    6.90
  10   1 -13   49.50    7.60
 -10  -1  13   54.59    7.50
 -10  -1  13   41.30    8.20
  10  -1 -13   28.20    6.60
 -12   2   9   99.59   10.00
 -12   2   9  107.89    8.40
  12   2  -9   91.69    9.30
 -12  -2   9   79.59   13.70
 -12  -2   9   91.89   10.50
 -11   2   8   74.79    8.40
  11   2  -8   88.59   11.30
  11   2  -8   75.89    9.00
 -11  -2   8   63.49    9.20
 -11  -2   8   69.79    8.80
 -11  -2   8   76.99   10.40
  10   2  -7   92.29    9.50
 -10   2   7   88.79    8.60
 -10   2   7   97.89    7.30
 -10  -2   7   84.59    9.20
 -10  -2   7   74.49   10.60
 -10  -2   7   92.89    8.40
  10  -2  -7   82.19   10.00
   9   2  -6  257.37   15.30
   9   2  -6  265.97   14.20
  -9   2   6  280.07   14.70
   9   2  -6  228.78   13.70
  -9   2   6  223.98   12.70
  -9   2   6  262.97   12.80
  -9  -2   6  241.88   14.50
  -9  -2   6  247.28   14.00
  -9  -2   6  233.28   14.00
  -9  -2   6  247.88   14.10
  -9  -2   6  256.37   14.10
   9  -2  -6  256.37   16.00
   9  -2  -6  261.27   12.60
   8   2  -5  480.85   22.10
   8   2  -5  501.85   22.30
   8   2  -5  491.65   22.10
   8   2  -5  429.36   22.00
  -8   2   5  487.15   22.50
  -8   2   5  464.75   20.70
   8   2  -5  493.45   22.00
  -8   2   5  496.95   20.90
  -8  -2   5  491.65   22.10
  -8  -2   5  480.35   21.90
  -8  -2   5  473.45   22.60
  -8  -2   5  492.75   22.20
  -8  -2   5  462.35   22.10
   8  -2  -5  462.35   22.60
  -7   2   4  278.67   13.70
   7   2  -4  258.37   13.40
   7   2  -4  231.68   11.80
   7   2  -4  251.77   13.20
   7   2  -4  255.17   13.70
   7   2  -4  245.28   12.00
   7   2  -4  273.77   13.50
   7   2  -4  259.87   13.50
  -7   2   4  247.98   12.30
  -7  -2   4  271.97   13.10
  -7  -2   4  264.77   13.60
   7  -2  -4  262.47   13.90
  -7  -2   4  278.17   13.70
  -7  -2   4  273.27   14.10
  -7  -2   4  275.07   14.00
   6   2  -3  326.07   15.60
  -6   2   3  297.37   14.00
   6   2  -3  343.67   15.90
   6   2  -3  310.97   14.80
   6   2  -3  345.17   15.70
  -6   2   3  350.46   16.00
   6   2  -3  355.56   15.80
   6   2  -3  345.07   15.70
   6   2  -3  313.67   14.60
  -6  -2   3  367.36   17.90
  -6  -2   3  349.27   16.00
  -6  -2   3  330.97   15.80
   6  -2  -3  344.77   16.10
  -6  -2   3  321.07   16.00
  -6  -2   3  315.37   16.00
   5   2  -2  138.39    8.00
   5   2  -2  138.59    8.40
   5   2  -2  156.68    8.30
   5   2  -2  146.59    8.50
  -5   2   2  145.69    7.40
   5   2  -2  142.29    7.80
   5   2  -2  149.49    8.60
  -5   2   2  164.18    8.70
   5   2  -2  157.58    8.60
  -5  -2   2  149.88    8.70
  -5  -2   2  155.58    8.60
  -5  -2   2  172.08    8.90
  -5  -2   2  150.78    8.60
  -5  -2   2  149.19    8.60
   4   2  -1 1429.76   56.79
  -4   2   1 1485.15   57.39
   4   2  -1 1460.95   56.99
  -4   2   1 1424.26   57.19
  -4   2   1 1435.26   56.49
   4   2  -1 1420.76   56.79
   4   2  -1 1410.26   56.79
   4   2  -1 1488.25   56.89
  -4  -2   1 1437.06   56.89
  -4  -2   1 1441.96   56.89
  -4  -2   1 1425.56   56.99
  -4  -2   1 1481.65   57.29
   4  -2  -1 1508.05   56.69
  -3   2   0 1011.90   40.00
   3   2   0 1006.50   39.80
   3   2   0  953.60   39.80
   3   2   0  991.10   39.60
   3   2   0  974.80   39.60
   3   2   0  995.80   39.60
  -3   2   0 1019.30   39.70
   3   2   0 1046.00   39.40
  -3  -2   0  969.60   39.60
  -3  -2   0  940.01   39.90
  -3  -2   0  987.80   39.70
   3  -2   0 1074.49   40.40
  -3  -2   0 1040.90   39.50
  -3  -2   0  993.50   39.60
  -3  -2   0  997.40   39.60
   2   2   1   96.29    5.50
   2   2   1   95.39    5.60
   2   2   1   91.09    5.70
   2   2   1   92.99    6.00
   2   2   1  108.49    5.70
  -2   2  -1  101.59    5.80
   2   2   1  103.49    5.10
  -2   2  -1   90.29    5.70
  -2  -2  -1   97.59    5.70
   2  -2   1  104.79    5.90
   2  -2   1   92.69    5.80
  -2  -2  -1  100.29    5.20
  -2  -2  -1   92.29    5.60
  -2  -2  -1   97.09    5.50
  -2  -2  -1   94.29    6.00
  -1   2  -2 1534.45   58.69
  -1   2  -2 1503.45   58.79
  -1   2  -2 1531.05   58.79
  -1   2  -2 1543.55   59.49
   1   2   2 1597.84   58.49
   1   2   2 1474.35   59.79
   1   2   2 1522.15   58.79
   1   2   2 1534.25   58.89
   1   2   2 1561.04   58.79
  -1   2  -2 1548.65   59.79
   1   2   2 1525.95   58.89
  -1   2  -2 1517.35   58.69
   1  -2   2 1596.04   59.59
  -1  -2  -2 1528.25   59.89
  -1  -2  -2 1471.25   58.79
   1  -2   2 1460.15   58.69
   1  -2   2 1477.65   58.69
   1  -2   2 1519.65   58.69
  -1  -2  -2 1523.35   58.39
   1  -2   2 1677.43   59.99
  -1  -2  -2 1440.06   58.79
  -1  -2  -2 1533.45   58.89
   1  -2   2 1482.75   58.69
   0   2   3  475.25   20.30
   0   2  -3  488.65   19.60
   0   2  -3  490.95   20.50
   0   2   3  479.65   19.20
   0   2  -3  508.35   20.20
   0   2  -3  487.65   19.50
   0   2   3  474.55   19.20
   0   2  -3  483.25   19.60
   0   2  -3  496.75   19.50
   0  -2  -3  439.36   19.10
   0  -2   3  489.45   20.20
   0  -2  -3  446.06   20.30
   0  -2  -3  454.25   19.70
   0  -2   3  481.35   19.50
   0  -2   3  490.25   19.60
   0  -2   3  491.25   20.50
   1   2  -4  433.06   18.40
   1   2  -4  427.66   18.40
   1   2  -4  432.86   18.40
   1   2  -4  397.46   19.80
   1   2  -4  443.46   18.50
   1   2  -4  442.66   18.90
  -1   2   4  481.25   19.10
  -1   2   4  425.26   17.50
  -1  -2   4  438.16   18.40
   1  -2  -4  444.36   19.10
  -1  -2   4  467.65   18.50
  -1  -2   4  436.66   18.40
  -1  -2   4  470.75   19.20
  -1  -2   4  435.76   18.40
   2   2  -5 1899.21   73.99
   2   2  -5 1916.71   73.59
  -2   2   5 1806.12   72.79
  -2   2   5 1948.41   73.99
   2   2  -5 1932.31   73.59
   2   2  -5 1876.11   73.39
   2   2  -5 1975.20   73.69
   2   2  -5 1848.32   74.09
  -2  -2   5 1918.21   74.19
   2  -2  -5 2001.70   75.59
   2  -2  -5 1705.33   72.89
  -2  -2   5 1900.61   73.49
  -2  -2   5 2001.80   74.19
  -2  -2   5 1875.21   73.59
  -2  -2   5 1874.61   73.49
  -2  -2   5 1837.42   73.49
   3   2  -6  402.16   17.70
   3   2  -6  400.76   17.70
   3   2  -6  408.66   18.20
   3   2  -6  411.86   17.80
  -3   2   6  396.06   17.00
   3   2  -6  390.46   18.10
   3   2  -6  422.36   18.00
  -3   2   6  411.76   17.80
  -3  -2   6  402.46   17.70
   3  -2  -6  419.66   18.00
  -3  -2   6  397.36   17.60
   3  -2  -6  383.56   17.20
  -3  -2   6  408.36   18.30
  -3  -2   6  409.36   18.10
  -3  -2   6  415.86   17.90
  -3  -2   6  414.56   17.80
   4   2  -7  181.78    9.50
  -4   2   7  176.68    9.20
  -4   2   7  168.18    8.80
   4   2  -7  176.78    9.80
   4   2  -7  172.68    9.40
   4   2  -7  173.78    9.60
   4   2  -7  172.58    9.50
   4   2  -7  177.78    9.70
   4  -2  -7  176.08    9.30
  -4  -2   7  181.28   10.10
  -4  -2   7  168.98    9.40
  -4  -2   7  177.48    9.40
   4  -2  -7  173.18    9.00
  -4  -2   7  178.18    9.70
  -4  -2   7  174.68    9.50
  -4  -2   7  165.68    9.60
  -5   2   8  634.14   27.30
   5   2  -8  658.73   28.00
   5   2  -8  668.93   27.90
   5   2  -8  652.63   28.00
  -5   2   8  657.43   27.50
   5   2  -8  668.03   28.00
   5   2  -8  618.54   28.30
   5   2  -8  648.74   27.90
  -5   2   8  622.94   26.60
  -5  -2   8  649.64   27.80
  -5  -2   8  672.63   28.00
  -5  -2   8  646.64   27.80
   5  -2  -8  684.83   27.60
  -5  -2   8  657.43   28.00
  -5  -2   8  653.93   27.80
   5  -2  -8  643.04   27.60
  -5  -2   8  689.03   28.70
  -6   2   9   69.99    6.00
   6   2  -9   75.49    7.10
   6   2  -9   76.89    7.80
   6   2  -9   87.29    7.10
   6   2  -9   84.79    7.00
   6   2  -9   78.89    6.90
   6   2  -9   94.59    7.80
  -6   2   9   79.59    6.50
  -6   2   9   88.09    6.50
  -6   2   9   78.09    5.90
  -6  -2   9   90.19    7.40
  -6  -2   9   87.59    7.80
  -6  -2   9   82.59    6.30
  -6  -2   9   94.89    7.50
   6  -2  -9   80.89    6.70
   6  -2  -9   81.09    6.10
  -6  -2   9   83.99    7.40
  -6  -2   9   90.59    7.90
  -7   2  10  235.28   12.80
   7   2 -10  215.98   12.50
   7   2 -10  217.68   12.90
   7   2 -10  235.18   13.60
  -7   2  10  211.38   11.40
  -7   2  10  225.18   11.70
   7   2 -10  242.88   13.20
   7   2 -10  223.98   13.20
  -7   2  10  213.88   11.40
  -7  -2  10  233.88   13.20
  -7  -2  10  227.18   12.70
  -7  -2  10  240.38   12.90
  -7  -2  10  235.58   12.90
   7  -2 -10  214.18   12.80
   7  -2 -10  239.48   11.60
  -7  -2  10  239.78   13.70
  -7  -2  10  210.78   11.70
   8   2 -11  130.69   10.20
  -8   2  11  129.79    8.50
  -8   2  11  134.19    9.80
   8   2 -11  152.98   10.60
   8   2 -11  147.99   10.10
   8  -2 -11  137.99    9.70
  -8  -2  11  144.79   10.60
  -8  -2  11  119.79    9.40
  -8  -2  11  124.59   10.50
   9   2 -12   25.60    5.80
   9   2 -12   27.00    6.30
  -9   2  12   24.30    5.90
   9  -2 -12   17.90    6.70
  -9  -2  12   25.50    6.60
  -9  -2  12   19.20    5.70
  -9  -2  12   31.00    6.90
 -10   2  13    8.40    5.20
  10   2 -13    2.30    5.00
 -10   2  13    0.20    8.10
 -10  -2  13    9.50   10.10
 -10  -2  13   13.70    5.90
 -11   3   8   80.69    8.70
 -11  -3   8   50.19    9.10
  10   3  -7   67.49    8.00
  10   3  -7   39.80    7.20
 -10   3   7   68.19    7.60
 -10  -3   7   45.90    7.80
  -9   3   6  462.15   22.20
   9   3  -6  397.86   21.50
   9   3  -6  459.25   21.60
   9   3  -6  446.66   21.50
  -9  -3   6  440.46   21.80
  -9  -3   6  475.35   23.30
  -9  -3   6  453.55   24.10
  -9  -3   6  419.16   22.30
  -9  -3   6  465.75   21.90
   8   3  -5   34.80    5.70
   8   3  -5   13.90    4.60
   8   3  -5    9.00    3.50
   8   3  -5   20.00    5.00
  -8   3   5   25.60    5.50
   8   3  -5   15.50    5.40
   8   3  -5   16.80    4.80
  -8  -3   5   36.80    8.30
  -8  -3   5   22.20    7.60
  -8  -3   5   28.30    6.20
   7   3  -4  169.08   11.20
   7   3  -4  154.58    9.90
   7   3  -4  184.38   11.00
   7   3  -4  205.68   11.10
   7   3  -4  199.98   11.20
  -7   3   4  158.18   10.60
   7   3  -4  175.08   11.50
   7   3  -4  165.18    9.90
  -7  -3   4  198.28   11.50
  -7  -3   4  163.18   11.30
  -7  -3   4  196.18   11.60
  -7  -3   4  205.38   11.00
   6   3  -3  114.19    9.20
  -6   3   3  104.79    7.80
   6   3  -3  116.49    7.60
   6   3  -3  113.29    8.00
  -6   3   3  103.39    6.70
   6   3  -3  113.19    7.40
   6   3  -3  123.99    7.70
   6   3  -3  129.19    8.10
  -6   3   3   92.89    6.70
   6   3  -3  110.79    7.80
  -6   3   3  120.19    8.10
  -6  -3   3   98.89    8.10
  -6  -3   3  114.79    7.90
  -6  -3   3  116.29    7.80
  -6  -3   3  112.59    8.00
  -6  -3   3  120.79    8.20
  -5   3   2  104.49    7.20
   5   3  -2  113.39    7.20
  -5   3   2  111.09    7.40
  -5   3   2  105.99    6.90
   5   3  -2  116.09    7.70
   5   3  -2  110.99    7.30
  -5   3   2   97.19    7.00
   5   3  -2  110.99    7.50
   5   3  -2  112.29    7.50
   5   3  -2  108.19    7.20
   5   3  -2  120.49    7.70
  -5  -3   2  111.49    7.60
  -5  -3   2  123.29    7.70
  -5  -3   2  121.69    7.60
  -5  -3   2  113.89    7.60
  -5  -3   2  109.99    7.30
   4   3  -1  610.34   28.40
   4   3  -1  685.43   28.00
  -4   3   1  672.33   29.00
  -4   3   1  670.93   28.00
  -4   3   1  694.93   28.40
   4   3  -1  677.13   27.60
   4   3  -1  680.03   27.70
   4   3  -1  647.54   28.10
   4   3  -1  669.53   27.80
   4   3  -1  668.53   27.70
  -4  -3   1  662.43   27.90
  -4  -3   1  660.93   27.70
  -4  -3   1  684.63   27.80
  -4  -3   1  671.83   27.80
  -4  -3   1  644.84   27.80
   3   3   0   57.19    5.00
   3   3   0   60.19    4.90
   3   3   0   60.59    5.00
  -3   3   0   57.89    5.00
   3   3   0   52.39    5.00
  -3   3   0   49.80    4.90
  -3  -3   0   43.40    4.70
  -3  -3   0   49.80    4.50
   3  -3   0   45.60    4.80
  -3  -3   0   54.79    4.80
   2   3   1   11.80    2.90
  -2   3  -1    7.90    2.80
   2   3   1    5.40    2.70
   2   3   1    7.00    2.50
  -2   3  -1    6.60    2.50
   2   3   1    5.40    2.60
   2   3   1    6.60    2.60
   2   3   1   10.70    2.60
  -2  -3  -1    6.20    2.70
  -2  -3  -1    5.30    2.60
   2  -3   1   10.10    2.90
  -2  -3  -1   12.40    2.80
   2  -3   1    6.80    3.10
  -2  -3  -1    8.30    2.50
  -2  -3  -1    7.30    2.70
  -1   3  -2  464.15   20.50
   1   3   2  457.85   19.70
   1   3   2  479.85   19.60
   1   3   2  479.15   19.80
   1   3   2  476.25   19.40
   1   3   2  476.45   21.10
  -1   3  -2  466.15   21.00
  -1   3  -2  465.25   19.50
  -1   3  -2  461.45   19.50
   1  -3   2  541.25   21.50
  -1  -3  -2  475.35   19.60
  -1  -3  -2  513.65   21.50
  -1  -3  -2  458.35   19.60
  -1  -3  -2  461.75   19.60
   1  -3   2  505.45   20.80
  -1  -3  -2  485.75   19.50
   0   3  -3   20.30    3.50
   0   3  -3   20.50    3.70
   0   3  -3   24.00    4.10
   0   3   3   25.80    3.80
   0   3  -3   25.80    3.20
   0   3   3   21.30    2.60
   0   3  -3   20.70    3.40
   0   3  -3   22.50    3.70
   0  -3  -3   26.00    3.90
   0  -3   3   25.80    4.10
   0  -3   3   21.60    3.70
   0  -3  -3   22.50    2.80
   0  -3   3   24.40    3.50
   0  -3   3   23.90    3.20
   0  -3   3   15.90    2.70
   0  -3   3   19.40    3.40
   1   3  -4  649.83   26.20
   1   3  -4  625.14   26.80
   1   3  -4  617.64   25.90
   1   3  -4  633.14   27.40
   1   3  -4  616.44   26.00
  -1   3   4  612.04   25.40
  -1   3   4  606.34   25.40
   1   3  -4  616.84   26.10
  -1   3   4  649.24   27.10
  -1  -3   4  628.64   26.00
  -1  -3   4  700.03   27.20
  -1  -3   4  663.23   26.20
  -1  -3   4  636.14   26.30
  -1  -3   4  651.43   27.40
   1  -3  -4  662.53   27.40
  -2   3   5  216.98   11.20
   2   3  -5  211.58   11.60
   2   3  -5  223.78   11.40
  -2   3   5  211.78    9.90
   2   3  -5  218.98   10.70
   2   3  -5  208.88   10.70
   2   3  -5  222.18   10.80
  -2   3   5  204.58    9.80
   2   3  -5  233.98   11.20
  -2  -3   5  237.88   11.90
  -2  -3   5  228.38   11.50
   2  -3  -5  235.58   11.80
  -2  -3   5  229.08   11.70
  -2  -3   5  215.48   10.80
  -2  -3   5  192.58   10.60
  -2  -3   5  222.18   10.70
  -3   3   6  173.88    8.70
  -3   3   6  179.18    8.80
   3   3  -6  172.08   10.10
   3   3  -6  192.38    9.80
   3   3  -6  165.88   10.10
   3   3  -6  179.58    9.50
   3   3  -6  180.58    9.60
  -3   3   6  185.78    9.70
   3   3  -6  170.28    9.70
  -3  -3   6  171.88   10.00
  -3  -3   6  166.98   10.00
  -3  -3   6  181.48    9.40
  -3  -3   6  164.48    9.40
  -3  -3   6  167.08    9.60
   3  -3  -6  185.98   10.10
  -3  -3   6  191.68    9.80
  -4   3   7  176.88    9.00
   4   3  -7  166.08   10.10
   4   3  -7  181.88   10.10
   4   3  -7  172.48   10.10
  -4   3   7  173.98    9.60
   4   3  -7  172.18   10.10
   4   3  -7  172.38    9.90
   4   3  -7  181.38    9.80
  -4  -3   7  171.98    9.80
   4  -3  -7  178.08   10.10
  -4  -3   7  174.88   10.30
  -4  -3   7  162.78    9.80
  -4  -3   7  162.58   10.20
  -4  -3   7  172.28   10.00
  -4  -3   7  172.68    9.70
  -5   3   8  110.59    7.30
   5   3  -8  114.89    8.30
   5   3  -8  118.59    8.20
   5   3  -8  118.89    8.70
   5   3  -8  113.49    8.20
  -5   3   8  115.69    7.30
   5   3  -8  120.89    8.30
   5   3  -8  119.79    8.60
  -5  -3   8  111.99    8.50
  -5  -3   8  108.29    8.10
  -5  -3   8  105.79    8.20
   5  -3  -8  103.89    7.50
  -5  -3   8  119.19    8.60
   5  -3  -8  114.69    7.80
  -5  -3   8  112.99    8.50
  -5  -3   8  105.99    7.80
   6   3  -9  142.29   10.40
   6   3  -9  181.58   10.90
   6   3  -9  178.98   11.00
  -6   3   9  151.28    9.40
   6   3  -9  158.98   11.00
   6   3  -9  172.58   12.70
  -6   3   9  164.78    9.80
   6   3  -9  162.08   10.40
  -6  -3   9  156.48   12.40
  -6  -3   9  183.08   11.00
   6  -3  -9  155.08   10.00
  -6  -3   9  166.68   10.30
  -6  -3   9  163.98   10.90
  -6  -3   9  168.28   10.70
   6  -3  -9  177.28   10.10
  -7   3  10   43.10    8.30
   7   3 -10   45.50    6.10
  -7   3  10   37.80    5.40
   7   3 -10   41.80    6.30
   7   3 -10   33.00    6.90
   7   3 -10   38.20    7.30
   7   3 -10   29.70    6.10
  -7  -3  10   45.80    6.90
  -7  -3  10   33.10    4.80
   7  -3 -10   33.40    5.40
  -7  -3  10   36.00    7.20
  -7  -3  10   44.10    5.80
  -7  -3  10   31.00    6.60
  -7  -3  10   27.30    6.10
   7  -3 -10   39.10    6.30
   8   3 -11   68.49    8.00
  -8   3  11   66.49    6.90
   8   3 -11   67.29    7.10
  -8  -3  11   57.89    7.90
  -8  -3  11   60.69    8.40
  -9   3  12   13.10    5.20
   9   3 -12   14.00    5.80
  -9  -3  12   10.70    4.70
 -10   3  13   25.30    6.50
 -10  -3  13   31.30    7.80
 -11   4   8   87.49    9.40
 -11  -4   8   79.39   10.50
 -10   4   7   77.59    8.20
 -10  -4   7   56.49    8.80
  -9   4   6  102.19    9.10
  -9  -4   6  114.09   10.30
  -9  -4   6  109.69    9.50
   8   4  -5  385.26   19.00
  -8   4   5  361.16   18.70
   8   4  -5  395.36   20.10
   8   4  -5  368.46   18.50
  -8   4   5  326.57   16.90
  -8   4   5  355.76   18.60
   8   4  -5  385.16   18.50
   8   4  -5  359.06   18.60
   8   4  -5  364.06   18.40
  -8  -4   5  360.66   18.70
  -8  -4   5  389.06   18.60
  -8  -4   5  350.06   19.00
   7   4  -4   62.59    7.00
  -7   4   4   82.49    7.30
  -7   4   4   67.09    6.00
   7   4  -4   82.49    7.30
   7   4  -4   81.39    7.00
   7   4  -4   53.89    6.70
   7   4  -4   75.29    7.00
   7   4  -4   67.59    7.80
  -7   4   4   78.19    5.70
   7   4  -4   65.59    6.80
  -7   4   4   78.79    8.20
  -7  -4   4   76.69    7.50
  -7  -4   4   69.19    7.50
  -7  -4   4   67.09    9.30
  -7  -4   4   73.89    7.60
   6   4  -3   13.20    4.00
   6   4  -3   16.10    4.30
  -6   4   3   21.00    4.60
  -6   4   3   24.50    4.90
   6   4  -3   24.40    4.50
   6   4  -3   18.70    5.10
   6   4  -3   30.20    5.00
   6   4  -3   26.00    5.00
   6   4  -3   18.40    4.60
  -6  -4   3   13.80    4.70
  -6  -4   3   19.60    4.70
  -6  -4   3   28.60    5.70
  -6  -4   3   27.10    5.10
  -6  -4   3   28.60    5.40
  -5   4   2  162.98   10.00
   5   4  -2  165.08    9.40
   5   4  -2  162.18   10.60
  -5   4   2  173.58   10.10
   5   4  -2  170.48    9.60
   5   4  -2  172.48    9.70
   5   4  -2  162.98    9.80
  -5   4   2  167.78   10.00
   5   4  -2  161.88   10.00
  -5   4   2  162.08    9.90
   5   4  -2  154.18   10.10
  -5  -4   2  151.18    9.60
  -5  -4   2  159.58    9.70
  -5  -4   2  171.48    9.90
  -5  -4   2  133.79    9.50
  -5  -4   2  175.28   10.10
   4   4  -1  305.77   14.30
   4   4  -1  304.27   14.30
   4   4  -1  329.37   15.30
   4   4  -1  309.07   14.30
  -4   4   1  291.77   14.60
  -4   4   1  298.07   14.90
   4   4  -1  269.77   14.80
   4   4  -1  294.17   14.40
   4   4  -1  287.37   15.50
  -4  -4   1  291.77   14.50
  -4  -4   1  312.17   14.50
  -4  -4   1  290.17   14.20
  -4  -4   1  297.97   14.30
  -4  -4   1  285.27   14.20
   3   4   0   57.59    5.10
   3   4   0   63.49    5.30
   3   4   0   56.19    5.20
   3   4   0   55.89    5.30
   3   4   0   62.29    4.80
   3   4   0   51.39    5.60
   3   4   0   48.90    6.00
  -3   4   0   51.19    5.40
  -3  -4   0   53.19    5.20
   3  -4   0   53.19    5.50
  -3  -4   0   53.59    5.10
  -3  -4   0   54.79    5.40
   2   4   1  140.29    8.80
   2   4   1  129.19    7.50
   2   4   1  133.29    7.30
   2   4   1  134.09    8.30
   2   4   1  134.99    7.30
  -2   4  -1  120.19    7.90
  -2   4  -1  130.09    8.60
  -2  -4  -1  123.09    7.30
  -2  -4  -1  143.09    7.60
  -2  -4  -1  124.19    7.40
   2  -4   1  137.89    8.50
  -2  -4  -1  133.69    7.50
   2  -4   1  139.79    9.00
  -1   4  -2  119.69    8.20
   1   4   2  109.49    6.30
  -1   4  -2  112.79    7.40
   1   4   2  110.29    6.50
   1   4   2  112.49    7.90
   1   4   2  112.79    6.60
   1  -4   2  125.89    8.50
  -1  -4  -2  117.69    6.50
   1  -4   2  115.49    7.70
   0   4   3  155.08    7.90
   0   4  -3  156.58    9.80
   0   4  -3  156.58    8.10
   0   4  -3  164.98    9.30
   0   4  -3  153.18    8.10
   0   4  -3  157.48    8.30
   0   4   3  178.08   10.00
   0   4  -3  149.99    7.90
   0  -4   3  161.78    9.50
   0  -4   3  162.98    7.90
   0  -4   3  142.19    8.00
   0  -4  -3  159.38   10.00
   0  -4   3  158.08    8.10
   0  -4  -3  165.98    8.00
   0  -4   3  148.19    8.10
   0  -4   3  167.88   10.10
   1   4  -4  556.24   22.90
  -1   4   4  547.55   24.20
   1   4  -4  540.55   23.70
   1   4  -4  516.55   22.60
   1   4  -4  507.35   22.50
   1   4  -4  508.35   24.30
   1   4  -4  554.54   22.70
  -1   4   4  522.15   22.20
  -1  -4   4  490.85   22.50
  -1  -4   4  548.85   23.90
  -1  -4   4  578.14   24.80
   1  -4  -4  556.54   24.60
  -1  -4   4  557.64   22.60
  -1  -4   4  554.54   22.80
   2   4  -5  129.89    8.20
   2   4  -5  125.79    8.00
   2   4  -5  112.79    7.40
  -2   4   5  107.69    6.60
   2   4  -5  125.69    8.80
   2   4  -5  119.89    7.50
   2   4  -5  114.29    7.50
  -2   4   5  121.69    8.00
   2  -4  -5  125.79    8.80
  -2  -4   5  130.09    7.80
  -2  -4   5  142.79    9.10
  -2  -4   5  125.89    8.40
  -2  -4   5  121.29    7.30
  -2  -4   5  124.99    7.60
   3   4  -6  346.77   16.70
   3   4  -6  363.76   16.80
   3   4  -6  367.76   16.90
  -3   4   6  363.56   16.10
  -3   4   6  337.77   15.90
   3   4  -6  384.76   17.10
   3   4  -6  350.36   18.00
  -3   4   6  384.86   17.70
   3   4  -6  359.36   17.70
  -3  -4   6  372.36   17.90
  -3  -4   6  363.96   18.10
   3  -4  -6  394.56   18.30
  -3  -4   6  375.66   17.00
  -3  -4   6  347.77   16.60
  -3  -4   6  332.37   16.70
  -3  -4   6  360.06   16.70
   4   4  -7    9.10    4.10
   4   4  -7   13.50    4.10
  -4   4   7   12.70    3.30
   4   4  -7    6.30    3.90
  -4   4   7   15.20    3.80
   4   4  -7    8.70    4.40
  -4   4   7   15.00    3.50
   4   4  -7   14.40    3.90
   4   4  -7   11.90    3.90
  -4  -4   7    5.90    3.70
  -4  -4   7    9.60    4.30
  -4  -4   7   10.90    4.00
   4  -4  -7   11.50    3.80
  -4  -4   7    9.90    4.10
  -4  -4   7    7.00    3.90
  -4  -4   7    8.50    3.20
   5   4  -8 1049.59   42.30
   5   4  -8 1040.40   42.30
  -5   4   8 1003.90   41.20
   5   4  -8  995.10   41.90
   5   4  -8 1031.10   42.00
   5   4  -8  947.31   42.80
   5   4  -8  988.20   42.80
  -5   4   8  981.10   41.20
  -5   4   8 1042.20   42.10
   5  -4  -8 1082.49   42.90
  -5  -4   8  968.80   42.10
  -5  -4   8  985.80   42.90
  -5  -4   8 1026.60   44.20
  -5  -4   8 1026.30   42.10
  -5  -4   8  991.90   41.90
  -5  -4   8  962.70   41.80
   6   4  -9  354.26   18.60
   6   4  -9  353.46   18.20
   6   4  -9  350.86   18.00
   6   4  -9  360.46   18.60
  -6   4   9  372.36   17.50
   6   4  -9  374.06   18.70
  -6   4   9  365.16   17.50
  -6   4   9  377.96   17.40
  -6  -4   9  355.26   19.10
  -6  -4   9  359.26   18.20
  -6  -4   9  366.16   18.60
  -6  -4   9  351.16   18.00
   7   4 -10   30.20    6.70
   7   4 -10   29.70    7.20
   7   4 -10   45.80    8.10
  -7   4  10   44.60    5.40
  -7  -4  10   33.90    6.80
  -7  -4  10   29.20    5.30
  -7  -4  10   34.40    6.60
  -7  -4  10   34.10    6.40
  -8   4  11   11.10    4.20
  -8  -4  11   13.50    5.70
  -9   4  12   18.10    5.40
  -9  -4  12   10.50    5.70
 -10   5   7   12.80    6.20
 -10  -5   7   -1.90    6.30
  -9   5   6   30.80    6.80
  -9  -5   6   37.60    7.60
  -9  -5   6   38.40    7.30
   8   5  -5   67.49   10.70
   8   5  -5   53.29    7.80
  -8   5   5   65.59    7.30
   8   5  -5   55.79    7.50
  -8  -5   5   67.39    8.10
  -8  -5   5   40.50    8.30
   7   5  -4   78.69    8.50
  -7   5   4   80.39    6.70
   7   5  -4   91.59   11.20
   7   5  -4   95.69    8.70
  -7   5   4   96.09    7.80
  -7   5   4   87.09    7.90
   7   5  -4   81.69    8.20
  -7   5   4   77.09    7.20
   7   5  -4   91.09    7.90
  -7  -5   4   81.59    7.90
  -7  -5   4   81.19    9.60
  -7  -5   4   85.09    8.30
   6   5  -3    5.60    3.90
   6   5  -3   15.10    4.40
  -6   5   3    9.70    3.50
  -6   5   3    8.20    3.70
   6   5  -3    9.90    4.00
   6   5  -3   16.30    5.10
  -6   5   3   13.00    4.40
   6   5  -3    9.90    4.30
  -6  -5   3   15.20    4.90
  -6  -5   3    5.50    3.70
  -6  -5   3    5.00    4.00
   5   5  -2  125.39    8.60
   5   5  -2  123.09    9.00
   5   5  -2  134.29    9.20
  -5   5   2  125.89    9.70
   5   5  -2  135.49    9.10
   5   5  -2  147.79    9.00
  -5   5   2  130.19    9.30
  -5   5   2  125.19    9.60
   5   5  -2  137.79    9.60
  -5   5   2  143.79    9.70
   5   5  -2  138.59   10.20
  -5  -5   2  123.79    9.40
  -5  -5   2  136.89    9.20
  -5  -5   2  141.09    9.00
   4   5  -1   30.80    4.90
  -4   5   1   24.40    5.10
   4   5  -1   33.70    5.20
  -4   5   1   20.20    4.90
   4   5  -1   26.50    5.10
   4   5  -1   29.80    4.90
  -4   5   1   19.20    4.90
   4   5  -1   22.20    5.10
   4   5  -1   17.70    5.10
   4   5  -1   29.10    5.00
  -4  -5   1   34.60    5.30
  -4  -5   1   36.60    5.30
  -4  -5   1   26.30    5.20
  -4  -5   1   28.80    4.90
   3   5   0   72.69    5.80
   3   5   0   52.19    7.00
   3   5   0   55.39    5.60
  -3   5   0   59.79    6.30
   3   5   0   60.19    6.00
   3   5   0   66.69    5.90
  -3   5   0   46.40    6.60
   3   5   0   53.29    6.40
   3   5   0   62.59    5.80
  -3  -5   0   60.69    5.60
  -3  -5   0   42.10    8.90
  -3  -5   0   57.99    5.80
  -3  -5   0   53.79    5.60
   3  -5   0   68.49    6.70
   2   5   1  342.17   14.70
  -2   5  -1  345.07   17.20
   2   5   1  301.07   14.60
   2   5   1  335.67   15.10
   2   5   1  334.77   17.00
   2   5   1  334.87   15.00
  -2   5  -1  314.07   16.00
   2   5   1  313.67   14.90
   2   5   1  341.97   17.60
  -2  -5  -1  326.77   14.90
  -2  -5  -1  280.07   14.40
  -2  -5  -1  312.47   15.00
  -2  -5  -1  321.77   15.20
   2  -5   1  332.47   16.40
  -1   5  -2  136.09    9.80
   1   5   2  122.79    7.80
   1   5   2  136.89    9.50
  -1   5  -2  138.29    9.10
   1   5   2  130.09   10.00
   1  -5   2  148.49    9.50
   0   5  -3  156.38    8.90
   0   5  -3  156.88   10.90
   0   5   3  155.78    8.70
   0   5   3  175.38   10.80
   0   5  -3  154.38    9.70
   0   5  -3  149.79    8.50
   0  -5   3  168.38   10.40
   0  -5   3  164.98   10.60
   0  -5  -3  163.98    8.90
   1   5  -4   11.40    4.00
   1   5  -4   11.50    3.40
   1   5  -4   11.80    4.50
   1   5  -4   15.40    3.50
   1   5  -4   13.70    3.70
  -1   5   4   16.50    3.70
  -1   5   4   16.30    4.40
   1   5  -4   13.40    4.00
  -1  -5   4   10.30    3.70
  -1  -5   4   16.50    3.40
  -1  -5   4   14.70    4.80
  -1  -5   4   12.60    4.20
  -1  -5   4   17.20    3.70
  -1  -5   4   13.70    3.60
   2   5  -5   39.10    5.90
   2   5  -5   42.10    5.80
   2   5  -5   36.40    5.40
   2   5  -5   47.60    5.40
  -2   5   5   53.89    6.10
  -2   5   5   44.80    4.60
   2   5  -5   30.50    5.80
  -2   5   5   42.80    4.60
   2   5  -5   41.70    5.30
  -2  -5   5   47.50    5.40
  -2  -5   5   39.10    6.30
  -2  -5   5   47.80    6.30
  -2  -5   5   39.50    5.30
  -2  -5   5   52.09    5.00
   3   5  -6    7.80    6.80
  -3   5   6   14.00    3.50
   3   5  -6    9.10    4.00
   3   5  -6   12.40    4.40
   3   5  -6    7.40    4.10
  -3   5   6    8.30    3.60
   3   5  -6    8.40    4.80
   3   5  -6   11.90    4.00
  -3   5   6   18.40    4.50
  -3  -5   6    8.90    4.60
  -3  -5   6   16.20    4.20
  -3  -5   6   14.80    4.60
  -3  -5   6   12.60    4.40
   4   5  -7   66.89    6.50
   4   5  -7   71.59    7.30
   4   5  -7   47.10   11.00
  -4   5   7   55.89    6.40
   4   5  -7   54.29    7.50
  -4   5   7   60.79    5.40
  -4   5   7   73.19    5.80
   4   5  -7   59.99    7.20
   4   5  -7   50.29    6.60
  -4  -5   7   73.99    7.50
  -4  -5   7   60.49    7.50
  -4  -5   7   66.89    7.50
  -4  -5   7   60.89    6.40
   5   5  -8   82.39    7.70
  -5   5   8   82.89    6.50
  -5   5   8   85.59    6.60
  -5   5   8   94.99    7.60
   5   5  -8   73.29    7.90
   5   5  -8   68.09    7.90
   5   5  -8   84.79    8.20
  -5  -5   8   75.69    7.60
  -5  -5   8   87.29    8.40
  -5  -5   8   83.49    8.10
  -5  -5   8   65.09    8.50
  -6   5   9    8.60    3.50
   6   5  -9   10.10    5.00
  -6   5   9    5.00    3.80
   6   5  -9   13.20    9.60
   6   5  -9   10.70    5.40
  -6  -5   9   15.60    6.50
  -6  -5   9   19.60    7.90
  -6  -5   9   11.70    5.80
  -6  -5   9    7.40    4.60
  -7   5  10    5.30    3.20
   7   5 -10    9.00    5.20
  -7   5  10    6.10    3.70
  -7  -5  10    3.40    4.80
  -7  -5  10    3.80    4.70
  -8   5  11   81.09   10.50
  -8  -5  11   68.79    9.10
   8   6  -5   66.89    9.30
  -8   6   5   50.49    7.50
  -8  -6   5   48.60    7.80
  -8  -6   5   49.70    8.40
  -7   6   4   38.60    6.40
   7   6  -4   45.60    9.70
   7   6  -4   39.10    7.60
   7   6  -4   38.40    7.90
  -7   6   4   35.60    6.10
   7   6  -4   36.50    6.60
  -7  -6   4   39.50    7.20
  -7  -6   4   39.70    7.80
   6   6  -3  149.49    9.80
   6   6  -3  120.09   10.60
   6   6  -3  122.19    9.70
  -6   6   3  130.99   10.30
  -6   6   3  127.09   10.00
   6   6  -3  119.69   10.60
   6   6  -3  144.19   10.30
  -6   6   3  148.59   10.10
  -6   6   3  152.28   10.40
  -6  -6   3  139.79    9.90
  -6  -6   3  142.89   10.00
  -6  -6   3  130.89   10.30
  -5   6   2   45.90    6.50
  -5   6   2   44.00    6.00
   5   6  -2   51.09    5.90
   5   6  -2   35.00    5.70
   5   6  -2   37.20    6.80
  -5   6   2   46.20    6.00
   5   6  -2   55.69    6.50
  -5   6   2   39.20    6.00
  -5  -6   2   38.70    5.60
  -5  -6   2   34.90    6.90
  -5  -6   2   35.30    6.20
  -4   6   1   50.89    6.80
  -4   6   1   47.40    6.40
   4   6  -1   55.69    6.60
   4   6  -1   51.69    6.20
  -4   6   1   55.59    8.10
   4   6  -1   51.69    5.80
   4   6  -1   38.50    7.20
   4   6  -1   52.19    6.40
  -4  -6   1   61.59    6.40
  -4  -6   1   46.70    6.00
  -4  -6   1   56.79    6.90
   3   6   0   25.40    4.90
  -3   6   0   27.20    5.20
   3   6   0   32.50    6.50
   3   6   0   31.70    5.30
  -3   6   0   19.80    5.10
   3   6   0   39.50    5.10
  -3   6   0   25.60    5.70
   3   6   0   27.80    7.40
  -3  -6   0   33.10    5.60
  -3  -6   0   24.60    5.00
   3  -6   0   24.50    6.10
  -3  -6   0   24.90    4.90
  -2   6  -1   93.29    8.60
   2   6   1   82.89   11.50
   2   6   1   97.59    7.10
   2   6   1   89.89    7.00
  -2   6  -1   95.19    8.80
   2   6   1   81.69    6.80
   2   6   1   85.89    8.90
  -2   6  -1   80.19    7.50
  -2  -6  -1   76.79    7.20
  -2  -6  -1   80.19    6.50
   1   6   2  163.88   12.00
  -1   6  -2  145.19   10.50
  -1   6  -2  167.38   12.00
   1   6   2  157.48   14.20
   1   6   2  153.68    9.10
  -1  -6  -2  148.19    9.60
   1  -6   2  172.28   14.40
   0   6   3  314.37   17.20
   0   6   3  273.37   19.30
   0   6  -3  271.27   15.30
   0   6   3  265.67   13.50
   0   6  -3  295.27   17.10
   0   6  -3  257.37   13.50
   0  -6   3  256.77   17.80
   0  -6  -3  299.27   14.00
   1   6  -4  179.48   11.60
   1   6  -4  178.08   10.30
  -1   6   4  193.68   12.90
   1   6  -4  176.58   12.70
   1   6  -4  175.68   11.60
  -1   6   4  149.88    9.30
  -1  -6   4  179.78   11.90
  -2   6   5   80.89    6.40
  -2   6   5   78.49    6.20
  -2   6   5   91.19    9.80
   2   6  -5   85.09    6.80
  -2   6   5   84.29    8.40
   2   6  -5   79.09    7.30
   2   6  -5   66.79    7.90
   2   6  -5   77.29    8.70
  -2  -6   5   79.39    8.40
  -2  -6   5   73.19    7.10
   3   6  -6   86.19    7.40
   3   6  -6   82.69    8.50
   3   6  -6  103.39    8.40
  -3   6   6   94.39    6.80
   3   6  -6   82.59    8.90
  -3   6   6   86.39    6.50
  -3   6   6  102.69    8.90
  -3  -6   6   83.69    7.80
  -3  -6   6   75.49    8.90
  -4   6   7   20.70    5.40
   4   6  -7   16.50    5.60
  -4   6   7   14.00    4.10
   4   6  -7   14.90    4.90
   4   6  -7    5.30    4.90
  -4   6   7   23.50    5.40
  -4  -6   7   21.10    5.70
  -4  -6   7   18.30    5.80
   5   6  -8    7.30    5.00
  -5   6   8    4.10    3.20
  -5   6   8    2.00    4.00
  -5   6   8    7.90    3.40
   5   6  -8   -3.50    3.80
  -5  -6   8    3.20    5.10
  -5  -6   8    7.90    5.10
  -6   6   9   12.10    4.40
   6   6  -9    7.30    5.50
   6   6  -9   20.60    7.00
  -6  -6   9   25.10    6.20
  -6  -6   9   12.70    5.40
   7   6 -10   -8.40    5.20
  -7  -6  10   -1.50    5.70
  -7  -6  10   -1.20    4.90
  -7   7   4    1.40    4.10
   7   7  -4   12.10    6.00
   7   7  -4    3.00    5.60
  -7  -7   4   -4.40    5.60
  -7  -7   4   -2.30    6.10
  -6   7   3   14.60    5.10
   6   7  -3   10.50    5.50
  -6   7   3    7.00    4.50
   6   7  -3   15.30    6.20
  -6  -7   3    6.20    5.30
   5   7  -2   24.40    6.20
   5   7  -2   27.40    6.30
  -5   7   2   27.10    6.50
  -5   7   2   19.60    5.80
  -5  -7   2   19.20    5.10
  -5  -7   2   22.20    6.40
   4   7  -1  119.09    9.00
   4   7  -1  117.09   10.70
  -4   7   1  107.89   10.20
  -4  -7   1  111.49    8.60
  -4  -7   1   91.19    9.20
  -3   7   0   55.99    8.20
   3   7   0   57.59    8.50
   3   7   0   64.79    7.10
  -3   7   0   60.09    7.40
  -3  -7   0   59.49    7.60
  -3  -7   0   56.79    6.50
   2   7   1   62.49    8.90
  -2   7  -1   80.89    9.60
  -2   7  -1   85.99    8.20
  -2  -7  -1   70.19    8.10
   2  -7   1   76.79    8.20
  -1   7  -2   51.69    8.10
  -1   7  -2   69.19    7.60
   1   7   2   51.89    8.00
  -1  -7  -2   52.49   10.10
   1  -7   2   60.29    7.60
   0   7   3   14.00    5.00
   0   7  -3    4.60    3.90
   0   7  -3    5.70    4.30
   0  -7   3    4.90    5.50
  -1   7   4   12.40    4.90
   1   7  -4    9.60    4.70
   1   7  -4    3.70    4.60
   1   7  -4   12.50    5.00
  -1  -7   4   11.10    4.90
   2   7  -5   24.30    5.90
  -2   7   5   14.40    5.40
   2   7  -5   17.80    5.10
  -2  -7   5   25.70    5.60
  -2  -7   5   14.20    5.80
  -3   7   6   51.59    7.90
   3   7  -6   36.90    7.90
   3   7  -6   57.99    6.90
  -3  -7   6   32.00    7.40
  -3  -7   6   46.70    6.80
   4   7  -7   12.20    4.80
  -4   7   7    1.90    4.40
   4   7  -7    0.40    4.50
  -4  -7   7    9.10    5.60
  -4  -7   7    6.20    5.10
   5   7  -8   10.10    5.90
  -5   7   8    1.40    3.90
   5   7  -8    0.80    4.90
  -5  -7   8    5.20    5.30
  -5  -7   8    2.30    5.20
  -3   8   0   31.50    9.00
   3   8   0   20.20    6.30
  -2   8  -1   34.10    8.40
   2   8   1   36.10    7.90
   2  -8   1   36.30    8.30
  -1   8  -2   28.00    7.40
   1   8   2    7.90    5.40
   1  -8   2   17.90    6.00
   0   8  -3   41.10    8.50
   0   8   3   58.79    8.80
   0  -8   3   49.99    8.50
  -1   8   4    7.80    5.10
   1   8  -4    8.40    5.10
  -1  -8   4    5.80    5.50
   2   8  -5   67.79    9.90
   2   8  -5   76.99    8.20
  -2   8   5   73.69    9.40
  -2  -8   5   56.79    7.40
  -2  -8   5   80.39   15.20
 -12   0   8   81.39   11.90
 -12   0   8   93.99    8.90
  12   0  -8  101.29    9.00
 -11   0   7  147.99   11.30
  11   0  -7  143.19   10.20
 -11   0   7  150.88   10.30
 -10   0   6   10.50    4.80
  10   0  -6   25.60    5.80
 -10   0   6   15.20    4.80
  10   0  -6    5.30    4.20
   9   0  -5   23.40    5.20
  -9   0   5   23.90    5.30
  -9   0   5   14.20    4.30
   9   0  -5   20.70    4.80
   9   0  -5   13.90    4.50
  -9   0   5   30.50    5.20
  -9   0   5   26.20    5.30
  -9   0   5   23.30    5.30
  -8   0   4   32.30    5.30
   8   0  -4   40.60    5.30
  -8   0   4   41.70    5.10
   8   0  -4   35.80    5.30
   8   0  -4   42.90    5.40
  -8   0   4   33.00    5.40
  -8   0   4   35.40    5.20
   8   0  -4   30.50    4.90
  -8   0   4   34.90    5.10
  -7   0   3    7.20    3.00
  -7   0   3    6.40    3.10
   7   0  -3    5.50    3.10
  -7   0   3    4.50    3.00
  -7   0   3    7.90    2.90
   7   0  -3   10.40    3.10
   7   0  -3    8.50    3.00
  -7   0   3    5.10    3.20
   7   0  -3    3.00    1.50
   7   0  -3    5.10    3.10
  -6   0   2  229.18   11.30
  -6   0   2  232.28   11.20
   6   0  -2  236.18   12.30
  -6   0   2  235.28   11.80
  -6   0   2  213.18   11.20
   6   0  -2  229.98   11.10
   6   0  -2  225.08   11.10
   6   0  -2  238.28   11.20
   5   0  -1    6.10    2.50
  -5   0   1    7.50    2.90
  -5   0   1    5.90    2.80
  -5   0   1    6.60    2.80
  -5   0   1    6.30    2.70
   5   0  -1    3.30    1.90
   5   0  -1    6.60    2.70
  -5   0   1    9.90    2.90
   5   0  -1    6.50    2.40
   5   0  -1   10.50    2.90
   4   0   0    5.30    2.10
   4   0   0    2.30    2.20
   4   0   0    4.00    2.20
   4   0   0    5.40    1.60
   4   0   0    3.00    2.30
  -4   0   0    0.90    2.20
  -4   0   0    4.60    1.50
   4   0   0    2.90    2.20
  -4   0   0    4.70    2.30
  -4   0   0    1.90    2.30
  -4   0   0    2.30    2.30
  -4   0   0    1.50    2.20
   3   0   1 1356.16   56.99
   3   0   1 1380.16   56.89
   3   0   1 1436.06   56.99
  -3   0  -1 1497.35   56.99
   3   0   1 1443.46   56.99
  -3   0  -1 1464.65   56.99
   3   0   1 1498.25   56.99
   3   0   1 1586.44   56.99
  -3   0  -1 1427.96   57.09
  -3   0  -1 1583.34   56.99
  -3   0  -1 1509.75   57.09
  -2   0  -2  794.32   29.00
  -2   0  -2  663.13   28.40
   2   0   2  723.33   28.60
   2   0   2  698.83   29.90
  -2   0  -2  634.04   28.30
   2   0   2  727.33   28.60
  -2   0  -2  715.33   28.60
  -2   0  -2  731.03   28.70
  -2   0  -2  786.72   30.00
  -2   0  -2  721.43   28.60
   2   0   2  796.22   29.00
   2   0   2  692.03   28.60
   1   0   3 4091.69  150.78
  -1   0  -3 4144.99  150.38
   1   0   3 3995.50  150.28
  -1   0  -3 3987.90  150.28
  -1   0  -3 4096.89  150.28
  -1   0  -3 3645.84  149.88
   1   0   3 3879.51  150.18
   1   0   3 3590.34  149.88
  -1   0  -3 4029.00  150.78
   1   0   3 3944.91  150.28
  -1   0  -3 3985.10  150.28
   0   0  -4  471.45   20.00
   0   0  -4  517.85   20.50
   0   0  -4  507.25   21.80
   0   0   4  518.35   21.40
   0   0  -4  504.85   20.50
   0   0  -4  485.55   21.00
   0   0   4  470.45   20.00
   0   0   4  513.25   20.50
   0   0   4  510.55   20.50
   0   0   4  499.55   20.40
   0   0   4  535.45   21.10
   0   0  -4  525.15   20.50
  -1   0   5  607.64   24.30
  -1   0   5  611.54   24.50
   1   0  -5  590.04   24.20
   1   0  -5  590.34   25.10
   1   0  -5  624.54   24.60
   1   0  -5  636.14   24.60
   1   0  -5  611.54   24.50
   1   0  -5  629.04   24.60
  -1   0   5  552.94   24.40
  -1   0   5  624.34   24.60
  -1   0   5  615.24   24.60
   2   0  -6   17.40    3.40
   2   0  -6   27.50    3.60
  -2   0   6   27.80    3.90
  -2   0   6   25.40    3.50
  -2   0   6   24.00    3.60
  -2   0   6   31.50    3.40
   2   0  -6   31.90    3.80
   2   0  -6   29.80    4.00
  -2   0   6   23.10    3.60
  -2   0   6   28.10    3.70
   2   0  -6   26.60    3.10
   2   0  -6   26.20    3.60
   3   0  -7 2413.96   91.39
   3   0  -7 2377.86   91.89
  -3   0   7 2432.06   91.29
   3   0  -7 2376.66   91.29
   3   0  -7 2198.28   91.29
  -3   0   7 2240.08   91.09
  -3   0   7 2448.16   91.79
  -3   0   7 2258.37   91.19
  -3   0   7 2458.35   92.49
   3   0  -7 2397.36   91.29
  -3   0   7 2404.86   91.39
   4   0  -8    3.00    2.10
   4   0  -8    0.30    2.80
   4   0  -8    9.10    2.90
   4   0  -8    4.50    2.70
  -4   0   8    0.10    2.90
  -4   0   8   -1.30    3.00
  -4   0   8   10.10    3.20
  -4   0   8    8.20    2.80
   4   0  -8    7.50    2.80
  -4   0   8    4.20    2.40
  -4   0   8    4.40    2.90
  -5   0   9  167.98    9.30
  -5   0   9  154.78    8.90
  -5   0   9  179.78    9.40
  -5   0   9  168.68    9.70
   5   0  -9  182.08    9.10
   5   0  -9  170.18    9.40
  -5   0   9  170.68    9.50
   5   0  -9  171.28    9.50
   5   0  -9  184.58    9.50
   5   0  -9  175.08    9.70
  -5   0   9  160.68    9.30
   6   0 -10    2.10    1.90
  -6   0  10    2.00    3.10
   6   0 -10   -0.70    3.10
  -6   0  10   -0.50    3.10
  -6   0  10    0.00    1.90
  -6   0  10   -6.60    2.90
   6   0 -10    3.10    2.70
   6   0 -10    4.60    3.60
  -6   0  10    1.50    2.80
   6   0 -10   -1.10    2.40
   6   0 -10    1.10    3.20
  -6   0  10    1.00    3.30
   7   0 -11   82.29    7.40
  -7   0  11   57.39    6.50
  -7   0  11   67.89    6.40
  -7   0  11   76.59    7.00
  -7   0  11   65.89    5.40
   7   0 -11   72.99    7.00
  -7   0  11   84.79    7.40
   7   0 -11   75.69    6.50
  -7   0  11   68.49    6.70
   7   0 -11   74.69    6.20
   8   0 -12    0.40    5.50
   8   0 -12    7.50    4.00
  -8   0  12    2.30    3.50
  -8   0  12    0.90    3.60
   8   0 -12    2.60    3.50
  -8   0  12    4.20    3.50
   9   0 -13   14.30    7.20
  -9   0  13   10.10    4.80
  -9   0  13   10.00    5.50
   9   0 -13   20.30    5.30
 -10   0  14    6.50    5.60
  10   0 -14    4.10    4.80
 -10   0  14    2.20    5.10
 -12   1   8   21.70    8.30
  12   1  -8   20.80    5.80
 -12   1   8    9.50    5.70
 -12  -1   8   11.10    6.40
 -12  -1   8   16.50    6.10
 -11   1   7   68.49    8.20
 -11   1   7   85.59    7.70
  11   1  -7   78.09    8.30
 -11  -1   7   76.89    8.10
  11  -1  -7   83.99    7.60
 -11  -1   7   77.39    8.90
 -11  -1   7   93.39    8.60
 -10   1   6   15.60    4.60
  10   1  -6   16.80    4.30
 -10   1   6   19.60    4.40
  10   1  -6   12.60    4.80
 -10   1   6   15.00    5.30
  10  -1  -6   11.00    4.20
  10  -1  -6   12.00    4.50
 -10  -1   6   12.80    4.90
 -10  -1   6    9.90    5.20
  10  -1  -6   10.00    3.90
  -9   1   5  212.48   12.80
  -9   1   5  185.08   11.10
   9   1  -5  212.78   12.00
  -9   1   5  199.08   11.50
  -9   1   5  197.58   11.20
   9   1  -5  198.08   12.20
   9   1  -5  220.38   12.10
  -9  -1   5  230.08   12.20
  -9  -1   5  226.88   11.80
   9  -1  -5  196.38   12.30
   9  -1  -5  208.58   11.40
  -9  -1   5  222.08   12.20
  -9  -1   5  227.78   12.50
   9  -1  -5  192.38   10.90
  -9  -1   5  216.28   13.00
   8   1  -4  367.66   18.20
   8   1  -4  391.96   17.90
   8   1  -4  383.06   17.90
  -8   1   4  373.26   17.10
  -8   1   4  389.46   17.40
  -8   1   4  390.26   18.50
  -8   1   4  397.86   18.00
   8   1  -4  375.36   17.80
  -8   1   4  381.46   17.40
   8   1  -4  395.56   17.90
   8  -1  -4  374.16   18.50
   8  -1  -4  390.76   17.30
  -8  -1   4  379.26   18.00
  -8  -1   4  381.76   18.00
   8  -1  -4  390.56   17.40
  -8  -1   4  397.66   18.20
   8  -1  -4  330.37   16.80
   8  -1  -4  361.16   17.10
  -8  -1   4  367.16   18.50
  -8  -1   4  375.46   17.80
  -7   1   3   17.00    3.50
   7   1  -3   13.90    4.00
  -7   1   3   11.20    3.50
   7   1  -3   12.50    3.80
   7   1  -3   10.30    4.10
  -7   1   3   13.40    3.40
   7   1  -3    6.70    3.70
  -7   1   3   19.60    4.10
   7   1  -3   19.00    4.10
  -7   1   3   13.20    3.80
   7  -1  -3   16.00    3.50
  -7  -1   3   14.50    3.90
  -7  -1   3   10.10    4.00
   7  -1  -3   19.30    3.70
   7  -1  -3   17.70    4.00
  -7  -1   3   14.50    3.80
  -7  -1   3   18.50    4.50
  -7  -1   3   11.60    3.90
   7  -1  -3   12.70    3.20
   7  -1  -3   11.80    4.80
  -6   1   2  396.36   17.50
  -6   1   2  419.56   18.00
   6   1  -2  380.96   16.70
  -6   1   2  419.66   18.50
  -6   1   2  425.66   17.70
   6   1  -2  421.16   18.50
   6   1  -2  411.06   18.10
   6   1  -2  412.56   18.10
   6   1  -2  416.16   18.10
   6  -1  -2  386.96   17.40
  -6  -1   2  398.66   18.20
  -6  -1   2  402.66   18.00
   6  -1  -2  430.46   18.70
  -6  -1   2  413.16   18.10
  -6  -1   2  407.06   18.20
  -6  -1   2  437.66   18.60
   6  -1  -2  393.46   17.50
   6  -1  -2  374.86   17.30
   5   1  -1  109.99    5.60
   5   1  -1  111.09    6.50
   5   1  -1  117.39    7.00
   5   1  -1   97.69    6.60
  -5   1   1  103.89    5.90
  -5   1   1  104.29    6.60
  -5   1   1  111.89    5.30
   5   1  -1  103.39    6.70
  -5   1   1  101.39    6.00
   5   1  -1  101.59    6.70
  -5   1   1  103.69    6.10
  -5   1   1  105.29    6.20
  -5  -1   1  108.39    6.70
   5  -1  -1  105.89    6.10
  -5  -1   1  100.69    6.70
   5  -1  -1   96.79    5.90
   5  -1  -1  115.49    7.00
  -5  -1   1   97.29    6.70
  -5  -1   1   94.59    5.50
   5  -1  -1   98.29    6.00
  -5  -1   1  106.29    6.70
  -5  -1   1  116.19    6.70
   5  -1  -1  103.89    5.10
   4   1   0  180.58    8.70
   4   1   0  175.38    8.90
  -4   1   0  183.58    9.20
  -4   1   0  161.58    8.30
  -4   1   0  177.48    8.40
  -4   1   0  167.38    8.40
   4   1   0  176.38    8.90
  -4   1   0  187.98    8.60
   4   1   0  178.58    9.10
   4   1   0  168.78    8.80
  -4   1   0  181.58    8.20
   4   1   0  181.88    8.40
   4  -1   0  179.78    8.50
  -4  -1   0  203.98    9.00
  -4  -1   0  188.98    9.10
  -4  -1   0  180.68    9.00
   4  -1   0  176.68    8.50
   4  -1   0  176.58    8.40
  -4  -1   0  172.28    8.30
   4  -1   0  181.08    8.10
  -4  -1   0  181.58    9.10
  -4  -1   0  178.48    9.10
   3   1   1  647.14   27.30
  -3   1  -1  650.13   27.20
  -3   1  -1  663.53   27.30
  -3   1  -1  681.93   27.30
  -3   1  -1  743.63   27.60
  -3   1  -1  677.13   27.80
   3   1   1  674.33   27.70
  -3   1  -1  701.93   28.00
  -3   1  -1  664.23   27.30
   3   1   1  673.23   27.60
   3   1   1  741.73   27.80
   3   1   1  664.83   27.60
   3   1   1  695.43   27.70
  -3  -1  -1  705.23   27.40
   3  -1   1  740.93   27.60
   3  -1   1  678.03   27.30
  -3  -1  -1  715.43   27.80
  -3  -1  -1  700.33   27.70
   3  -1   1  669.23   27.30
  -3  -1  -1  680.63   27.70
  -3  -1  -1  699.83   27.70
   3  -1   1  675.33   27.30
  -2   1  -2 3712.83  138.39
   2   1   2 3570.64  138.49
  -2   1  -2 3601.44  138.39
  -2   1  -2 3869.91  138.89
  -2   1  -2 3559.84  138.69
   2   1   2 3796.52  138.99
  -2   1  -2 3516.75  138.29
   2   1   2 3482.85  138.49
   2   1   2 3562.14  138.49
  -2   1  -2 3731.53  138.39
   2   1   2 3572.74  138.49
  -2  -1  -2 3644.14  138.59
   2  -1   2 3655.43  138.29
  -2  -1  -2 3599.24  138.49
  -2  -1  -2 3378.16  137.89
  -2  -1  -2 3543.65  139.29
   2  -1   2 3892.81  138.89
  -2  -1  -2 3594.44  138.89
   2  -1   2 3600.54  138.29
  -2  -1  -2 3628.54  138.49
   2  -1   2 3697.13  138.69
   1   1   3 4257.57  159.18
  -1   1  -3 4238.18  159.28
   1   1   3 4059.29  159.78
   1   1   3 4048.80  159.28
  -1   1  -3 4047.70  159.18
  -1   1  -3 4128.49  159.88
  -1   1  -3 4245.38  159.38
   1   1   3 4117.29  159.18
   1   1   3 4188.98  159.28
  -1   1  -3 4083.49  159.28
  -1   1  -3 4171.28  159.48
   1  -1   3 4056.59  159.18
   1  -1   3 4278.37  159.28
   1  -1   3 4324.67  159.28
  -1  -1  -3 4240.88  159.28
  -1  -1  -3 4228.78  159.28
   1  -1   3 4269.87  159.88
   1  -1   3 4339.27  159.48
  -1  -1  -3 4093.09  159.18
  -1  -1  -3 4214.78  159.88
   0   1   4 1263.27   49.80
   0   1  -4 1237.28   50.69
   0   1  -4 1298.07   50.19
   0   1   4 1307.97   49.99
   0   1  -4 1266.07   50.09
   0   1   4 1263.17   49.90
   0   1  -4 1271.47   49.99
   0   1  -4 1245.68   50.09
   0   1  -4 1283.37   50.09
   0   1   4 1287.27   50.69
   0   1   4 1294.97   49.80
   0  -1   4 1300.47   50.09
   0  -1  -4 1261.77   50.69
   0  -1   4 1334.17   50.29
   0  -1   4 1311.17   50.69
   0  -1   4 1291.97   50.09
   0  -1  -4 1360.26   49.90
   0  -1  -4 1323.47   49.90
   0  -1   4 1294.27   50.09
   0  -1   4 1254.77   50.59
  -1   1   5  334.67   14.60
   1   1  -5  353.76   15.20
   1   1  -5  348.77   15.10
   1   1  -5  360.16   15.20
   1   1  -5  364.96   15.10
   1   1  -5  327.37   15.50
  -1   1   5  339.57   14.70
  -1   1   5  353.06   15.50
   1   1  -5  374.56   15.20
  -1   1   5  341.97   14.70
  -1   1   5  341.87   14.70
  -1  -1   5  361.46   15.10
   1  -1  -5  345.87   14.70
   1  -1  -5  311.07   14.10
  -1  -1   5  363.46   15.10
  -1  -1   5  360.86   15.10
   1  -1  -5  355.46   14.80
  -1  -1   5  372.26   15.20
  -1  -1   5  355.96   15.10
  -1  -1   5  380.86   15.70
   1  -1  -5  354.06   14.70
   1  -1  -5  345.47   15.60
   2   1  -6 1068.99   42.80
   2   1  -6 1124.39   42.60
  -2   1   6 1049.09   42.00
  -2   1   6 1069.89   42.00
   2   1  -6 1112.69   44.10
  -2   1   6 1020.10   42.00
  -2   1   6 1061.29   42.10
   2   1  -6 1085.79   42.60
  -2   1   6 1173.58   43.10
   2   1  -6 1101.59   42.50
  -2   1   6 1094.49   42.00
   2   1  -6 1099.39   42.60
  -2  -1   6 1044.80   42.40
   2  -1  -6 1046.00   42.10
  -2  -1   6 1095.19   43.00
   2  -1  -6 1056.49   42.10
  -2  -1   6 1056.29   42.50
   2  -1  -6  984.40   41.90
   2  -1  -6 1095.59   42.10
   2  -1  -6 1060.79   43.00
  -2  -1   6 1069.39   42.60
  -2  -1   6 1067.09   42.50
   3   1  -7  439.96   19.20
  -3   1   7  398.46   18.10
   3   1  -7  442.56   18.90
   3   1  -7  435.36   18.90
   3   1  -7  453.75   18.90
  -3   1   7  486.05   19.30
  -3   1   7  435.26   18.10
  -3   1   7  394.96   18.10
  -3   1   7  406.66   18.20
   3   1  -7  442.26   18.80
   3   1  -7  435.56   19.10
  -3   1   7  438.86   18.40
  -3  -1   7  432.26   18.90
   3  -1  -7  436.26   18.20
  -3  -1   7  414.76   18.70
  -3  -1   7  445.46   18.80
   3  -1  -7  401.76   18.30
  -3  -1   7  460.75   19.20
   3  -1  -7  427.26   18.20
   3  -1  -7  422.96   19.50
  -3  -1   7  452.05   19.10
   3  -1  -7  450.55   18.30
  -3  -1   7  434.36   18.70
  -4   1   8  269.47   12.10
  -4   1   8  262.37   12.40
   4   1  -8  273.47   12.60
  -4   1   8  276.87   12.80
   4   1  -8  273.67   12.80
   4   1  -8  272.47   12.60
  -4   1   8  240.68   12.00
   4   1  -8  248.88   12.80
  -4   1   8  263.27   12.10
   4   1  -8  244.18   12.80
  -4   1   8  252.27   11.90
   4  -1  -8  247.08   11.90
  -4  -1   8  268.27   12.70
  -4  -1   8  270.47   12.70
   4  -1  -8  256.87   11.90
  -4  -1   8  256.07   12.50
   4  -1  -8  262.27   12.10
  -4  -1   8  284.47   13.20
   4  -1  -8  247.68   11.90
   4  -1  -8  257.07   12.60
  -4  -1   8  256.67   12.60
  -4  -1   8  266.87   12.70
   4  -1  -8  248.58   12.30
  -5   1   9  126.09    7.60
   5   1  -9  139.79    8.50
   5   1  -9  137.99    8.40
  -5   1   9  132.19    7.60
  -5   1   9  118.99    7.70
   5   1  -9  118.39    7.80
  -5   1   9  115.89    7.20
  -5   1   9  123.49    7.50
   5   1  -9  119.49    8.10
   5   1  -9  114.99    8.00
  -5   1   9  121.99    7.80
   5   1  -9  122.49    8.10
   5  -1  -9  109.29    7.60
   5  -1  -9  123.19    7.00
   5  -1  -9  127.79    7.60
   5  -1  -9  116.49    7.20
  -5  -1   9  131.89    8.10
  -5  -1   9  127.59    8.40
  -5  -1   9  119.39    8.10
  -5  -1   9  121.39    9.70
   5  -1  -9  112.29    9.40
   5  -1  -9  119.19    7.50
  -5  -1   9  125.19    7.60
  -5  -1   9  126.99    8.10
  -6   1  10   24.90    4.50
   6   1 -10   31.70    5.40
   6   1 -10   28.80    5.10
   6   1 -10   32.40    4.90
  -6   1  10   27.60    5.80
  -6   1  10   23.20    5.10
  -6   1  10   24.00    4.50
   6   1 -10   25.30    5.20
   6   1 -10   27.30    5.60
   6   1 -10   25.30    5.60
  -6   1  10   23.00    4.20
  -6   1  10   35.70    4.80
  -6  -1  10   24.30    4.00
   6  -1 -10   25.70    4.20
   6  -1 -10   22.20    4.90
  -6  -1  10   26.80    5.50
   6  -1 -10   28.70    4.90
  -6  -1  10   23.50    4.70
   6  -1 -10   27.50    4.80
  -6  -1  10   22.20    5.30
  -6  -1  10   36.40    5.30
   6  -1 -10   26.00    4.80
   6  -1 -10   30.80    4.30
  -6  -1  10   32.30    5.60
  -7   1  11   66.59    6.80
   7   1 -11   84.49    7.70
  -7   1  11   67.69    7.20
   7   1 -11   64.59    6.60
  -7   1  11   62.49    6.30
   7   1 -11   75.29    7.50
  -7   1  11   69.99    6.60
  -7   1  11   80.89    6.40
  -7   1  11   75.09    5.80
   7   1 -11   80.49    7.20
   7  -1 -11   78.99    6.70
   7  -1 -11   82.59    6.20
  -7  -1  11   61.79    7.30
   7  -1 -11   70.79    7.10
  -7  -1  11   69.99    7.10
  -7  -1  11   81.19    6.70
   7  -1 -11   75.49    6.30
  -7  -1  11   80.79    7.50
   8   1 -12   83.09    7.80
   8   1 -12   74.39   10.40
  -8   1  12   89.19    7.60
  -8   1  12   79.29    7.80
   8   1 -12  100.39    8.20
  -8   1  12   76.49    6.90
   8  -1 -12   87.69    7.40
  -8  -1  12   90.29    8.20
  -8  -1  12   93.39    8.80
   8  -1 -12   98.79    7.10
  -8  -1  12   87.09    7.90
   8  -1 -12   72.59    7.90
   9   1 -13    4.70    4.90
  -9   1  13    5.90    4.00
  -9   1  13    6.10    4.00
   9  -1 -13   -4.10    4.10
  -9  -1  13   -4.50    4.00
  -9  -1  13    2.70    4.30
  -9  -1  13    5.10    4.30
   9  -1 -13   -5.50    4.30
 -10   1  14    6.00    8.00
 -10   1  14   -2.00    4.70
  10   1 -14   -5.40    5.50
  10  -1 -14    2.30    8.00
 -10  -1  14   -0.70    5.20
 -10  -1  14    3.50    5.30
 -12   2   8   32.50    7.30
  12   2  -8   35.10    7.30
 -12  -2   8   41.30   10.90
 -12  -2   8   27.10    7.40
 -11   2   7   50.99    7.20
  11   2  -7   42.30    7.30
 -11   2   7   61.19    6.50
  11   2  -7   39.20    7.60
 -11  -2   7   51.59    8.00
 -11  -2   7   51.49    8.10
 -11  -2   7   46.10    9.20
 -10   2   6   26.10    5.30
  10   2  -6   16.00    5.00
  10   2  -6   13.70    4.80
 -10   2   6   15.70    5.00
  10   2  -6   21.90    5.80
 -10  -2   6   17.00    5.60
 -10  -2   6   11.50    5.20
 -10  -2   6   23.00    5.50
  10  -2  -6   11.80    5.40
  -9   2   5  182.28   11.30
   9   2  -5  202.28   12.40
  -9   2   5  211.38   11.40
  -9   2   5  222.68   13.00
   9   2  -5  238.28   13.00
   9   2  -5  208.08   13.70
  -9  -2   5  217.28   12.70
  -9  -2   5  237.08   13.10
  -9  -2   5  228.38   13.00
  -9  -2   5  222.48   13.20
   9  -2  -5  216.98   13.90
  -9  -2   5  200.88   13.30
   8   2  -4  109.79    8.70
   8   2  -4  122.59    9.10
  -8   2   4  115.49    8.70
   8   2  -4  121.79    8.50
  -8   2   4  104.89    7.50
  -8   2   4  104.99    7.30
   8   2  -4  121.39    9.10
   8   2  -4  111.39    8.20
   8  -2  -4  114.59    8.80
  -8  -2   4  108.79    8.90
  -8  -2   4  106.79    8.80
   8  -2  -4  107.19    7.30
  -8  -2   4  118.29    8.70
  -8  -2   4  128.99    9.10
  -8  -2   4  108.89    8.90
   7   2  -3  211.68   10.40
   7   2  -3  223.08   12.00
   7   2  -3  223.18   11.80
  -7   2   3  213.78   10.60
   7   2  -3  220.58   11.70
   7   2  -3  203.58   11.50
   7   2  -3  221.28   11.70
   7   2  -3  200.48   10.20
  -7   2   3  219.18   11.90
  -7   2   3  208.18   10.50
  -7  -2   3  219.98   11.50
  -7  -2   3  228.98   12.20
  -7  -2   3  228.48   12.00
  -7  -2   3  212.38   12.00
  -7  -2   3  211.28   11.90
  -6   2   2  291.37   13.30
   6   2  -2  307.27   14.50
  -6   2   2  277.57   12.70
   6   2  -2  316.27   14.50
   6   2  -2  294.77   14.60
   6   2  -2  314.27   14.60
   6   2  -2  299.87   14.20
   6   2  -2  281.77   13.30
  -6   2   2  298.17   14.50
   6   2  -2  278.17   13.60
  -6  -2   2  324.47   14.70
  -6  -2   2  292.47   14.50
  -6  -2   2  297.47   14.50
  -6  -2   2  293.87   14.50
  -6  -2   2  293.57   14.60
   5   2  -1  144.49    8.40
   5   2  -1  144.19    7.90
  -5   2   1  144.79    7.30
   5   2  -1  154.58    8.10
   5   2  -1  145.59    8.50
  -5   2   1  158.58    9.80
   5   2  -1  134.59    8.30
  -5   2   1  147.59    7.40
  -5   2   1  158.28    8.70
  -5   2   1  146.09    7.30
  -5  -2   1  151.48    8.50
   5  -2  -1  148.79    7.60
  -5  -2   1  136.19    8.30
  -5  -2   1  139.69    8.30
  -5  -2   1  153.68    8.40
   4   2   0  548.95   22.90
   4   2   0  544.55   22.80
   4   2   0  545.65   22.40
  -4   2   0  578.44   22.50
   4   2   0  541.65   22.80
  -4   2   0  553.84   23.10
  -4   2   0  575.94   23.40
   4   2   0  509.05   22.70
   4   2   0  544.15   23.10
  -4  -2   0  527.95   22.90
  -4  -2   0  534.15   22.80
   4  -2   0  570.44   22.60
  -4  -2   0  513.95   22.70
  -4  -2   0  531.05   22.80
  -4  -2   0  523.65   22.60
  -4  -2   0  529.05   22.80
   3   2   1   58.69    4.70
   3   2   1   59.49    4.60
  -3   2  -1   57.09    4.80
  -3   2  -1   52.49    4.10
   3   2   1   60.99    4.80
   3   2   1   56.59    3.90
   3   2   1   52.39    4.80
  -3   2  -1   53.09    4.10
   3   2   1   63.69    4.90
  -3   2  -1   57.29    4.40
  -3  -2  -1   57.69    4.70
   3  -2   1   62.19    4.60
   3  -2   1   61.59    3.90
  -3  -2  -1   59.09    4.60
  -3  -2  -1   59.59    4.80
  -3  -2  -1   69.99    5.00
  -3  -2  -1   63.49    4.20
  -3  -2  -1   63.29    4.80
   3  -2   1   58.39    4.00
   3  -2   1   56.99    4.00
   2   2   2  528.55   21.40
   2   2   2  541.25   21.50
  -2   2  -2  522.65   21.10
  -2   2  -2  543.65   21.20
  -2   2  -2  525.95   21.90
   2   2   2  530.85   20.70
   2   2   2  506.45   22.00
   2   2   2  530.45   21.40
  -2   2  -2  526.35   21.00
  -2   2  -2  554.84   22.10
  -2   2  -2  500.25   20.90
   2   2   2  523.15   21.30
  -2  -2  -2  496.65   21.40
   2  -2   2  532.45   22.00
   2  -2   2  514.15   21.00
  -2  -2  -2  507.85   21.40
   2  -2   2  530.65   21.10
   2  -2   2  501.15   21.00
  -2  -2  -2  513.15   21.40
  -2  -2  -2  493.65   22.10
   2  -2   2  512.25   21.00
   2  -2   2  575.24   22.20
  -2  -2  -2  493.15   20.70
   1   2   3 2202.48   83.89
  -1   2  -3 2132.49   85.09
   1   2   3 2108.59   83.69
  -1   2  -3 2224.18   84.49
  -1   2  -3 2129.39   83.69
  -1   2  -3 2278.17   83.99
   1   2   3 2180.08   83.69
  -1   2  -3 2173.98   83.69
   1   2   3 2174.78   83.79
  -1   2  -3 2137.39   83.79
   1   2   3 2210.18   84.79
  -1  -2  -3 2211.78   83.79
   1  -2   3 2100.59   83.89
   1  -2   3 2172.88   83.69
   1  -2   3 2242.28   83.89
   1  -2   3 2261.47   84.79
  -1  -2  -3 2074.89   83.69
  -1  -2  -3 2227.28   83.79
   0   2   4 1361.66   52.89
   0   2   4 1330.87   51.59
   0   2  -4 1380.36   52.19
   0   2   4 1350.56   51.79
   0   2  -4 1318.67   52.09
   0   2  -4 1377.46   52.69
   0   2  -4 1343.47   52.09
   0   2   4 1369.76   51.79
   0   2  -4 1282.77   52.89
   0   2  -4 1293.67   51.99
   0   2   4 1298.37   51.59
   0  -2   4 1326.07   52.99
   0  -2   4 1280.67   51.99
   0  -2   4 1317.87   52.09
   0  -2  -4 1333.07   51.69
   0  -2  -4 1344.97   51.69
   0  -2   4 1375.56   52.99
   0  -2  -4 1364.16   53.09
   0  -2   4 1362.16   52.09
   0  -2  -4 1294.77   51.69
   0  -2  -4 1334.37   51.69
  -1   2   5  129.09    7.40
   1   2  -5  124.59    7.50
   1   2  -5  127.49    7.10
   1   2  -5  134.99    7.20
  -1   2   5  127.59    6.40
   1   2  -5  119.79    7.20
   1   2  -5  130.39    7.50
   1   2  -5  121.79    7.10
  -1  -2   5  130.49    6.90
  -1  -2   5  113.59    7.10
  -1  -2   5  116.09    7.10
  -1  -2   5  126.29    7.40
  -1  -2   5  119.99    7.50
   1  -2  -5  123.39    6.20
   1  -2  -5  115.29    7.30
  -1  -2   5  119.29    7.00
   2   2  -6   89.49    6.00
   2   2  -6   80.99    6.00
   2   2  -6   90.09    6.10
  -2   2   6   92.59    6.20
   2   2  -6   83.09    6.20
  -2   2   6   80.49    5.00
   2   2  -6   89.99    6.20
  -2   2   6   78.29    4.60
   2   2  -6   90.79    6.40
  -2   2   6   82.49    5.20
   2  -2  -6   76.39    4.80
  -2  -2   6   98.89    6.20
  -2  -2   6   91.29    5.80
  -2  -2   6   90.29    6.10
  -2  -2   6   89.69    6.30
  -2  -2   6   97.69    6.30
   2  -2  -6   81.89    6.20
  -2  -2   6   89.59    6.00
   3   2  -7   30.70    4.70
   3   2  -7   23.50    4.00
  -3   2   7   25.00    3.80
   3   2  -7   21.90    4.40
  -3   2   7   30.60    3.10
   3   2  -7   23.70    4.10
   3   2  -7   28.70    4.20
   3   2  -7   28.10    4.20
  -3   2   7   29.60    3.30
  -3  -2   7   29.40    4.10
  -3  -2   7   25.90    4.00
  -3  -2   7   29.00    4.40
  -3  -2   7   29.30    4.40
   3  -2  -7   28.50    3.30
  -3  -2   7   29.40    3.90
  -3  -2   7   31.80    4.40
   3  -2  -7   32.10    4.20
   4   2  -8   34.30    4.40
   4   2  -8   19.70    4.90
   4   2  -8   26.30    4.60
   4   2  -8   27.70    4.40
  -4   2   8   23.40    3.50
  -4   2   8   27.60    4.00
   4   2  -8   34.50    4.70
   4   2  -8   32.70    4.80
  -4   2   8   32.40    3.80
  -4  -2   8   24.80    4.60
   4  -2  -8   30.20    3.90
  -4  -2   8   31.40    4.70
   4  -2  -8   29.50    3.70
  -4  -2   8   36.00    4.50
   4  -2  -8   26.00    4.10
  -4  -2   8   32.30    4.10
  -4  -2   8   28.80    4.60
  -4  -2   8   31.10    4.50
  -5   2   9  672.83   28.70
   5   2  -9  704.03   29.30
   5   2  -9  668.93   29.40
   5   2  -9  691.73   29.40
  -5   2   9  648.84   28.00
  -5   2   9  730.13   29.20
   5   2  -9  736.13   29.60
   5   2  -9  672.73   29.80
  -5   2   9  672.63   28.00
   5   2  -9  696.23   29.30
  -5  -2   9  661.93   29.30
  -5  -2   9  703.23   29.40
   5  -2  -9  676.53   29.00
  -5  -2   9  679.73   29.40
  -5  -2   9  687.13   29.90
   5  -2  -9  642.74   28.70
  -5  -2   9  693.33   29.30
  -6   2  10  147.59    9.20
   6   2 -10  145.49   10.30
  -6   2  10  149.39    9.30
   6   2 -10  155.08   10.30
   6   2 -10  149.29   10.40
   6   2 -10  153.48   10.00
   6   2 -10  153.58   10.00
   6   2 -10  163.38   10.20
  -6   2  10  145.69    8.70
   6  -2 -10  153.78    9.20
  -6  -2  10  146.99    9.60
  -6  -2  10  156.08    9.30
  -6  -2  10  144.29   10.00
  -6  -2  10  157.78    9.90
  -6  -2  10  163.68   10.70
  -6  -2  10  150.18   10.30
   6  -2 -10  151.48    9.40
   7   2 -11    0.00    4.10
  -7   2  11    0.50    2.90
   7   2 -11    1.30    3.70
  -7   2  11    3.40    3.10
  -7   2  11    2.10    2.70
   7   2 -11    7.20    7.80
  -7   2  11    3.60    3.60
   7   2 -11    6.50    4.10
  -7  -2  11    1.70    3.50
  -7  -2  11    4.10    4.20
   7  -2 -11    1.70    3.80
   7  -2 -11    3.80    3.10
  -7  -2  11    1.10    4.00
  -7  -2  11    6.10    4.60
  -7  -2  11    6.20    5.50
  -7  -2  11   -0.40    2.60
   7  -2 -11    6.10    3.20
  -8   2  12   23.10    5.00
  -8   2  12   18.10    5.00
   8   2 -12   24.30    5.70
   8   2 -12   27.70    6.30
   8   2 -12   28.70    8.00
  -8  -2  12   27.30    6.50
  -8  -2  12   11.90    5.00
  -8  -2  12   26.60    6.70
   8  -2 -12   21.80    5.90
  -9   2  13   36.70    6.00
   9   2 -13   34.80    7.50
   9   2 -13   38.90    6.40
  -9   2  13   45.40    6.70
   9  -2 -13   26.70    7.20
   9  -2 -13   43.90    5.50
  -9  -2  13   51.89    7.80
  -9  -2  13   46.50    8.00
  10   2 -14   26.70    6.50
 -10   2  14   15.60    5.60
 -10  -2  14   19.80    7.50
  11   3  -7   15.00    8.00
 -11   3   7   33.70    6.50
 -11  -3   7   25.00    8.00
  10   3  -6  163.38   11.60
 -10   3   6  194.68   12.30
  10   3  -6  184.48   12.00
 -10  -3   6  150.28   12.20
   9   3  -5  279.07   16.30
   9   3  -5  317.37   16.40
  -9   3   5  320.97   17.00
   9   3  -5  311.67   16.40
  -9  -3   5  338.07   17.20
  -9  -3   5  321.77   16.80
  -9  -3   5  322.87   20.50
  -9  -3   5  293.77   17.10
  -9  -3   5  303.07   16.70
   8   3  -4   65.59    6.70
   8   3  -4   75.89    7.20
  -8   3   4   54.99    6.60
   8   3  -4   46.90    7.10
   8   3  -4   55.09    7.00
   8   3  -4   61.19    6.70
   8   3  -4   57.29    5.70
   8   3  -4   60.39    5.70
  -8  -3   4   58.89    7.60
  -8  -3   4   68.59    7.10
  -8  -3   4   69.49    7.60
  -8  -3   4   62.09    7.30
  -8  -3   4   77.89   10.10
  -7   3   3  165.38    9.30
   7   3  -3  173.58   10.20
   7   3  -3  169.98   11.50
  -7   3   3  190.18   11.20
   7   3  -3  185.68   11.10
   7   3  -3  193.88   11.20
  -7   3   3  198.38   11.30
   7   3  -3  187.58   10.20
   7   3  -3  190.28   10.70
   7   3  -3  200.08   11.10
  -7  -3   3  198.28   12.40
  -7  -3   3  202.28   11.40
  -7  -3   3  185.58   11.30
  -7  -3   3  184.78   11.40
  -7  -3   3  181.08   11.00
   6   3  -2   31.90    6.20
  -6   3   2   18.80    4.40
  -6   3   2   28.60    4.80
   6   3  -2   30.10    5.00
   6   3  -2   25.80    4.30
   6   3  -2   28.80    4.30
   6   3  -2   26.60    4.50
  -6   3   2   34.00    3.90
  -6   3   2   29.60    4.80
   6   3  -2   29.10    4.80
  -6  -3   2   26.20    4.80
  -6  -3   2   26.90    4.90
  -6  -3   2   22.10    4.60
  -6  -3   2   24.20    5.10
  -6  -3   2   24.80    4.90
   5   3  -1   59.99    5.40
  -5   3   1   53.19    4.80
   5   3  -1   63.39    5.80
   5   3  -1   59.49    4.90
  -5   3   1   56.69    5.40
   5   3  -1   61.39    5.50
  -5   3   1   62.19    5.60
   5   3  -1   58.29    5.20
   5   3  -1   65.59    5.70
   5   3  -1   50.59    5.00
  -5  -3   1   56.69    5.50
  -5  -3   1   56.79    5.60
  -5  -3   1   57.29    5.80
  -5  -3   1   53.99    5.60
  -5  -3   1   43.10    5.40
  -4   3   0  310.17   14.40
  -4   3   0  303.77   14.70
   4   3   0  303.87   14.30
   4   3   0  295.87   14.70
   4   3   0  316.47   13.90
  -4   3   0  307.67   14.90
   4   3   0  306.57   14.40
   4   3   0  320.67   14.60
   4   3   0  293.37   14.10
  -4  -3   0  298.67   14.30
   4  -3   0  337.07   14.90
  -4  -3   0  314.17   14.10
  -4  -3   0  291.87   14.20
  -4  -3   0  294.37   14.40
   3   3   1  606.04   24.90
  -3   3  -1  584.84   25.50
  -3   3  -1  596.84   25.60
   3   3   1  598.24   24.90
   3   3   1  592.64   25.00
   3   3   1  622.74   25.20
   3   3   1  593.44   25.90
   3   3   1  585.94   24.50
  -3  -3  -1  593.44   26.10
   3  -3   1  591.64   25.60
  -3  -3  -1  626.14   25.10
  -3  -3  -1  602.94   25.00
  -3  -3  -1  610.74   25.00
  -3  -3  -1  581.74   24.60
   3  -3   1  631.14   25.90
   2   3   2 1923.11   74.89
   2   3   2 1987.20   75.49
  -2   3  -2 1895.41   76.09
  -2   3  -2 2073.19   76.69
   2   3   2 1922.41   76.59
   2   3   2 1962.20   75.29
   2   3   2 1921.51   75.19
   2   3   2 1959.00   75.39
   2  -3   2 2150.38   76.89
  -2  -3  -2 1844.42   76.59
  -2  -3  -2 1848.32   75.19
  -2  -3  -2 2005.00   75.39
   2  -3   2 1962.90   76.29
  -2  -3  -2 1815.52   74.79
  -2  -3  -2 1904.91   75.29
   1   3   3  368.06   15.60
   1   3   3  332.07   14.20
   1   3   3  340.27   14.20
   1   3   3  346.37   15.60
  -1   3  -3  312.97   14.00
  -1   3  -3  323.47   14.20
  -1   3  -3  345.27   15.70
  -1   3  -3  315.17   14.20
  -1   3  -3  330.17   15.40
   1   3   3  314.77   14.00
  -1   3  -3  322.67   15.10
   1  -3   3  351.56   15.70
   1  -3   3  305.27   14.00
   1  -3   3  325.27   14.20
   1  -3   3  314.97   14.00
   1  -3   3  327.57   16.80
  -1  -3  -3  335.67   14.10
   1  -3   3  330.17   15.30
  -1  -3  -3  312.47   14.10
  -1  -3  -3  317.67   14.10
  -1  -3  -3  323.27   15.70
   0   3  -4 1247.08   48.10
   0   3  -4 1196.48   48.00
   0   3  -4 1180.78   47.90
   0   3   4 1256.97   49.40
   0   3  -4 1173.38   49.30
   0   3  -4 1206.88   47.90
   0   3   4 1209.38   47.60
   0   3  -4 1236.68   49.00
   0  -3   4 1298.57   49.60
   0  -3  -4 1216.68   49.60
   0  -3   4 1245.78   49.00
   0  -3   4 1258.77   48.00
   0  -3   4 1158.38   47.90
   0  -3   4 1210.58   47.90
  -1   3   5  889.51   35.20
   1   3  -5  821.42   34.00
   1   3  -5  781.52   35.10
   1   3  -5  874.21   34.30
   1   3  -5  824.02   34.00
   1   3  -5  846.72   34.80
   1   3  -5  832.42   33.90
   1  -3  -5  821.92   35.20
  -1  -3   5  831.42   34.00
  -1  -3   5  884.11   35.40
  -1  -3   5  799.52   33.90
  -1  -3   5  886.01   35.10
  -1  -3   5  860.21   34.10
   2   3  -6  167.38    9.40
  -2   3   6  154.78    7.60
   2   3  -6  153.48    9.60
   2   3  -6  178.18    9.30
   2   3  -6  165.88    8.70
   2   3  -6  169.08    8.90
  -2   3   6  172.18    9.30
  -2   3   6  149.79    7.50
   2   3  -6  165.68    8.80
  -2  -3   6  141.29   11.90
  -2  -3   6  161.58    9.50
  -2  -3   6  151.48    8.60
  -2  -3   6  157.58    8.90
   2  -3  -6  146.99    9.30
  -2  -3   6  153.58    8.60
  -2  -3   6  159.98    8.80
   3   3  -7  234.98   11.70
   3   3  -7  216.98   12.00
   3   3  -7  223.58   12.20
  -3   3   7  227.08   11.90
   3   3  -7  225.38   11.40
  -3   3   7  215.58   10.30
   3   3  -7  217.18   11.50
   3   3  -7  221.78   11.50
  -3  -3   7  223.78   11.30
  -3  -3   7  220.18   11.90
  -3  -3   7  214.88   11.20
  -3  -3   7  212.18   11.90
  -3  -3   7  234.68   11.70
  -3  -3   7  222.28   11.60
   3  -3  -7  220.08   12.00
   4   3  -8   79.99    6.20
   4   3  -8   80.29    6.80
   4   3  -8   82.19    6.90
   4   3  -8   76.79    6.90
   4   3  -8   80.59    6.40
   4   3  -8   70.89    6.70
  -4   3   8   72.29    5.40
  -4   3   8   76.09    6.40
  -4  -3   8   77.59    7.00
  -4  -3   8   72.59    6.10
  -4  -3   8   68.19    6.50
  -4  -3   8   58.69    6.10
  -4  -3   8   72.79    6.70
   4  -3  -8   72.59    6.40
  -4  -3   8   71.69    6.30
  -5   3   9  145.89    9.30
   5   3  -9  141.19   10.00
   5   3  -9  148.09    9.90
   5   3  -9  160.18    9.70
   5   3  -9  167.98   10.50
   5   3  -9  155.28    9.90
  -5   3   9  157.88    8.90
  -5  -3   9  159.28   10.10
  -5  -3   9  154.58   10.90
   5  -3  -9  165.38    9.90
  -5  -3   9  148.09    9.50
   5  -3  -9  134.49    9.10
  -5  -3   9  148.99    9.80
  -5  -3   9  159.28    9.90
  -5  -3   9  148.29   10.10
   6   3 -10   30.10    6.30
  -6   3  10   29.20    4.90
   6   3 -10   34.20    5.90
   6   3 -10   27.80    5.90
  -6   3  10   22.70    4.60
   6   3 -10   40.10    7.20
   6   3 -10   26.30    5.60
   6   3 -10   21.70    5.90
  -6  -3  10   21.20    4.50
  -6  -3  10   41.00    5.80
  -6  -3  10    8.40    6.70
  -6  -3  10   23.20    5.80
   6  -3 -10   26.50    5.20
   6  -3 -10   19.20    5.00
  -6  -3  10   25.30    5.70
  -7   3  11   28.30    4.80
   7   3 -11   26.20    5.30
   7   3 -11   37.20    6.50
   7   3 -11   27.90    6.40
   7   3 -11   31.90    6.50
  -7   3  11   38.10    5.50
  -7  -3  11   32.70    6.50
  -7  -3  11   35.30    7.10
   7  -3 -11   28.40    5.70
  -7  -3  11   23.70    6.00
   7  -3 -11   25.00    6.00
  -7  -3  11   25.20    4.60
   8   3 -12    9.10    5.40
  -8   3  12   14.30    4.30
   8   3 -12   13.80    4.40
  -8  -3  12    7.50    4.70
  -9   3  13   12.70    4.80
  -9  -3  13    5.90    5.20
 -11  -4   7   19.30    7.50
 -10   4   6   35.10    7.00
 -10  -4   6   39.20    8.40
   9   4  -5   99.99    8.80
  -9   4   5  117.39    9.30
  -9  -4   5  106.49   13.90
  -9  -4   5  102.59    9.80
  -9  -4   5  104.09    9.10
  -8   4   4   73.59    7.40
   8   4  -4   72.29    8.10
  -8   4   4   54.09    6.90
   8   4  -4   68.99    7.60
   8   4  -4   65.89    7.50
   8   4  -4   83.79    7.80
   8   4  -4   55.69    6.90
  -8  -4   4   67.69    7.40
  -8  -4   4   59.89    7.50
  -8  -4   4   70.09    8.10
   7   4  -3  223.98   12.80
   7   4  -3  249.78   13.10
  -7   4   3  244.88   12.10
   7   4  -3  235.88   13.10
  -7   4   3  217.78   12.20
   7   4  -3  233.78   13.40
  -7   4   3  237.08   13.50
   7   4  -3  229.38   13.20
  -7   4   3  249.78   13.60
   7   4  -3  231.28   13.20
  -7  -4   3  236.88   13.70
  -7  -4   3  250.07   13.60
  -7  -4   3  236.78   13.50
  -7  -4   3  234.38   15.50
   6   4  -2   84.69    7.50
  -6   4   2   65.29    6.90
  -6   4   2   63.69    6.30
  -6   4   2   77.89    7.10
  -6   4   2   63.39    6.20
   6   4  -2   77.29    7.00
   6   4  -2   87.89    7.10
   6   4  -2   78.39    6.90
   6   4  -2   85.69    7.20
   6   4  -2   74.49    6.20
   6   4  -2   67.29    6.80
  -6  -4   2   82.39    7.20
  -6  -4   2   78.79    7.10
  -6  -4   2   81.59    7.10
  -6  -4   2   79.09    7.40
  -6  -4   2   78.59    7.20
   5   4  -1  350.16   16.70
   5   4  -1  328.57   15.80
   5   4  -1  331.87   16.10
  -5   4   1  337.17   16.10
   5   4  -1  328.77   16.00
   5   4  -1  332.77   15.60
   5   4  -1  297.67   16.60
  -5   4   1  331.17   16.50
   5   4  -1  343.77   15.80
  -5   4   1  327.97   16.50
  -5  -4   1  324.57   15.90
  -5  -4   1  328.87   15.90
  -5  -4   1  340.07   16.00
  -5  -4   1  324.37   16.10
  -5  -4   1  330.57   15.90
  -4   4   0   83.39    7.00
   4   4   0   99.39    6.20
   4   4   0   91.99    7.50
   4   4   0  103.19    7.00
   4   4   0  108.99    7.10
   4   4   0   80.39    7.30
  -4   4   0   91.19    7.10
   4   4   0  103.99    7.20
  -4  -4   0   90.79    7.00
  -4  -4   0   92.19    7.10
  -4  -4   0   91.89    6.60
  -4  -4   0   87.49    7.10
  -4  -4   0   77.39    6.40
   3   4   1  174.98   10.90
   3   4   1  189.18   10.10
   3   4   1  192.48    9.80
  -3   4  -1  194.78   10.90
   3   4   1  189.58    9.80
   3   4   1  189.58    9.40
  -3   4  -1  187.58   10.50
   3  -4   1  205.38   10.80
   3  -4   1  216.78   11.50
  -3  -4  -1  169.38    9.80
  -3  -4  -1  181.18    9.60
  -3  -4  -1  185.28   10.00
   2   4   2  246.28   13.00
   2   4   2  226.68   11.00
  -2   4  -2  243.28   12.50
   2   4   2  240.88   11.70
   2   4   2  248.68   11.30
   2   4   2  239.48   11.60
  -2   4  -2  259.37   13.20
  -2  -4  -2  235.68   11.40
   2  -4   2  252.47   13.20
   2  -4   2  231.48   12.50
  -2  -4  -2  232.68   11.40
  -2  -4  -2  211.08   14.00
  -2  -4  -2  254.47   13.40
  -2  -4  -2  237.28   11.20
  -1   4  -3  139.09    7.50
   1   4   3  134.39    7.10
  -1   4  -3  126.89    8.50
  -1   4  -3  136.29    7.60
   1   4   3  148.79    9.30
  -1   4  -3  133.79    9.00
   1   4   3  145.99    7.50
   1   4   3  139.99    7.60
  -1  -4  -3  146.29    9.50
   1  -4   3  142.19    7.10
   1  -4   3  144.89    9.00
  -1  -4  -3  144.29    7.40
   1  -4   3  156.58    9.50
  -1  -4  -3  143.39    7.50
  -1  -4  -3  139.29    7.20
   1  -4   3  140.19    7.50
   0   4  -4  343.67   15.40
   0   4   4  336.87   14.90
   0   4  -4  321.47   17.10
   0   4  -4  351.36   15.60
   0   4  -4  344.27   15.60
   0   4   4  380.96   17.50
   0   4  -4  351.16   16.80
   0  -4   4  376.66   17.70
   0  -4   4  354.36   15.60
   0  -4  -4  343.37   17.50
   0  -4  -4  353.76   14.90
   0  -4   4  354.26   15.50
   0  -4   4  363.86   15.40
   0  -4   4  362.26   17.00
   1   4  -5   94.69    7.80
  -1   4   5   99.89    7.50
   1   4  -5   97.29    6.90
  -1   4   5   95.89    5.50
   1   4  -5   99.19    6.40
   1   4  -5  115.29    7.20
   1   4  -5   95.79    7.30
   1   4  -5   97.39    6.60
  -1   4   5   90.39    5.50
  -1  -4   5   97.29    6.90
  -1  -4   5  104.59    7.70
   1  -4  -5  109.99    8.20
  -1  -4   5  101.29    6.50
  -1  -4   5   89.79    7.50
  -1  -4   5   94.49    6.70
   2   4  -6   31.20    4.90
  -2   4   6   41.40    4.90
   2   4  -6   28.90    4.90
  -2   4   6   32.50    3.40
   2   4  -6   38.70    5.30
   2   4  -6   33.50    4.70
  -2  -4   6   25.40    5.20
  -2  -4   6   29.10    4.60
  -2  -4   6   32.40    4.90
  -2  -4   6   29.20    5.00
   2  -4  -6   39.70    5.40
  -2  -4   6   38.20    4.70
  -2  -4   6   22.40    4.40
  -3   4   7  149.49    7.90
   3   4  -7  158.58    9.20
  -3   4   7  147.29    8.10
  -3   4   7  149.88    9.30
   3   4  -7  155.28   10.00
   3   4  -7  138.19    9.90
   3   4  -7  145.29    9.30
   3   4  -7  149.19    9.20
   3   4  -7  162.18    9.60
  -3  -4   7  152.28    8.90
  -3  -4   7  155.88   10.00
   3  -4  -7  143.79    9.90
  -3  -4   7  144.99    9.90
  -3  -4   7  121.89    8.90
  -3  -4   7  140.29    9.00
  -3  -4   7  146.89    9.20
   4   4  -8   13.70    4.60
  -4   4   8    9.20    3.30
   4   4  -8    9.20    4.20
   4   4  -8    6.20    3.70
   4   4  -8    4.60    4.00
  -4   4   8    5.10    2.80
   4   4  -8   14.90    4.70
  -4   4   8   10.70    3.10
   4   4  -8    3.80    3.90
  -4  -4   8    9.60    3.80
   4  -4  -8   12.20    4.20
  -4  -4   8   16.10    4.90
  -4  -4   8   13.40    4.90
  -4  -4   8    7.50    3.80
  -4  -4   8    6.00    3.90
  -4  -4   8   11.70    4.60
   5   4  -9  287.37   18.40
   5   4  -9  243.78   17.20
  -5   4   9  259.67   14.10
  -5   4   9  250.07   12.90
   5   4  -9  278.77   14.30
   5   4  -9  249.58   14.90
  -5   4   9  256.47   13.10
   5   4  -9  288.87   15.00
   5   4  -9  270.47   14.40
  -5  -4   9  260.17   18.40
  -5  -4   9  260.77   14.30
  -5  -4   9  271.97   15.20
  -5  -4   9  248.88   14.80
   5  -4  -9  279.27   15.00
  -5  -4   9  254.67   14.40
   6   4 -10   61.29    7.50
   6   4 -10   54.09    7.90
  -6   4  10   55.19    5.60
  -6   4  10   62.99    5.90
  -6   4  10   56.79    5.40
   6   4 -10   50.89    7.70
   6   4 -10   47.60    7.10
  -6  -4  10   50.99    6.70
   6  -4 -10   57.89    7.00
  -6  -4  10   61.59    7.00
  -6  -4  10   52.79    7.00
  -6  -4  10   60.99    7.80
  -7   4  11   54.19    6.00
  -7  -4  11   45.60    7.10
  -7  -4  11   62.69    8.00
  -7  -4  11   44.20    6.60
  -8   4  12   10.10    4.20
  -8  -4  12    4.30    4.40
  -9  -4  13    6.90    5.70
 -10   5   6   35.70    7.30
 -10  -5   6   17.30    6.90
  -9   5   5   33.50    6.40
  -9  -5   5   24.10    6.60
  -9  -5   5   36.10    7.00
   8   5  -4   32.90    6.70
  -8   5   4   32.60    6.30
   8   5  -4   53.79    8.90
  -8  -5   4   24.50    5.90
  -8  -5   4   30.10    7.20
  -8  -5   4   37.10    6.80
  -7   5   3   25.90    5.20
   7   5  -3   23.70    5.90
   7   5  -3   45.90    8.40
   7   5  -3   28.50    5.40
   7   5  -3   33.40    6.50
  -7   5   3   30.90    6.40
   7   5  -3   38.00    6.10
  -7   5   3   28.60    4.40
  -7   5   3   34.00    5.90
  -7  -5   3   24.30    5.90
  -7  -5   3   36.00    6.10
  -6   5   2   94.79    7.90
   6   5  -2   92.39    7.80
   6   5  -2   83.69    8.00
   6   5  -2   76.49    7.10
  -6   5   2   78.49    7.30
  -6   5   2   82.39   12.40
   6   5  -2   76.49    8.10
  -6   5   2   89.19    7.30
   6   5  -2   83.39    7.50
  -6  -5   2   77.19    7.60
  -6  -5   2   84.39    7.60
  -6  -5   2   82.99    7.50
   5   5  -1  127.59    8.90
  -5   5   1  120.49    9.10
  -5   5   1  127.79    9.50
  -5   5   1  117.69    9.20
  -5   5   1  141.29   14.00
   5   5  -1  112.49    9.70
   5   5  -1  144.49    9.70
   5   5  -1  144.89    9.00
   5   5  -1  130.49    9.00
   5   5  -1  143.09    8.70
   5   5  -1  136.39    9.10
  -5  -5   1  137.49    9.20
  -5  -5   1  134.39    9.10
  -5  -5   1  129.09    9.20
   4   5   0   37.40    5.30
  -4   5   0   37.40    5.70
  -4   5   0   29.90    5.10
   4   5   0   33.10    4.70
   4   5   0   29.90    4.90
   4   5   0   33.90    5.80
   4   5   0   35.00    5.20
   4   5   0   41.70    5.40
   4   5   0   35.40    5.50
  -4  -5   0   25.00    5.30
  -4  -5   0   31.20    5.30
  -4  -5   0   31.70    5.30
   3   5   1   57.99    5.10
   3   5   1   56.99    5.50
   3   5   1   52.79    6.50
  -3   5  -1   58.49    6.60
   3   5   1   51.49    6.50
   3   5   1   55.29    5.80
   3   5   1   55.49    5.80
  -3   5  -1   49.30    6.00
   3  -5   1   60.49    6.60
  -3  -5  -1   50.19    7.10
  -3  -5  -1   52.69    5.80
  -3  -5  -1   60.79    5.70
  -3  -5  -1   48.70    5.50
  -3  -5  -1   48.10    5.50
  -2   5  -2  265.17   14.20
   2   5   2  284.17   13.00
   2   5   2  266.77   13.20
  -2   5  -2  298.87   15.60
   2   5   2  278.37   15.10
  -2  -5  -2  270.37   13.00
   2  -5   2  284.47   14.80
  -2  -5  -2  263.37   13.00
  -2  -5  -2  261.17   13.10
  -2  -5  -2  233.18   12.70
  -2  -5  -2  283.87   13.20
   2  -5   2  290.87   15.30
   1   5   3  179.28   11.30
   1   5   3  162.08    8.80
  -1   5  -3  167.58   11.10
   1   5   3  171.18    9.10
  -1   5  -3  167.88   10.60
   1  -5   3  170.18   10.90
  -1  -5  -3  177.68    9.10
   1  -5   3  172.98   11.30
   0   5   4  328.97   15.20
   0   5  -4  337.17   18.00
   0   5   4  374.36   18.10
   0   5  -4  319.07   15.50
   0   5  -4  338.07   15.90
   0   5  -4  347.17   15.50
   0   5  -4  359.26   17.30
   0  -5   4  366.56   18.50
   0  -5   4  364.66   17.60
   0  -5   4  342.47   15.50
   0  -5   4  335.97   15.60
   0  -5  -4  341.17   15.40
  -1   5   5  145.89    9.80
   1   5  -5  143.69    9.00
   1   5  -5  138.19    8.50
  -1   5   5  138.59    7.70
   1   5  -5  143.49    8.40
  -1   5   5  129.79    7.60
   1   5  -5  142.49    9.70
   1   5  -5  147.89   10.60
  -1  -5   5  143.09    9.80
  -1  -5   5  160.48   10.80
  -1  -5   5  131.09    8.30
  -1  -5   5  129.79   10.80
  -1  -5   5  144.09    8.20
  -1  -5   5  133.19    8.60
   2   5  -6   66.99    6.30
  -2   5   6   69.19    5.20
   2   5  -6   68.69    6.30
   2   5  -6   61.99    7.30
   2   5  -6   69.79    6.90
   2   5  -6   64.29    6.40
  -2   5   6   72.59    6.90
  -2   5   6   64.09    5.10
   2   5  -6   72.79    7.10
  -2  -5   6   71.99    6.10
   2  -5  -6   87.89    7.90
  -2  -5   6   65.29    7.50
  -2  -5   6   80.89    7.80
  -2  -5   6   72.39    6.60
   3   5  -7   91.89    7.60
   3   5  -7   81.79    7.20
  -3   5   7   92.29    7.70
   3   5  -7   87.09    7.50
   3   5  -7   84.19    8.20
   3   5  -7   81.69    7.10
  -3   5   7   88.59    6.10
   3   5  -7   60.29    9.60
  -3   5   7   88.79    5.90
  -3  -5   7   84.49    7.00
  -3  -5   7   81.09    7.50
   3  -5  -7   95.29    8.30
  -3  -5   7   89.99    8.40
  -3  -5   7   77.59    7.90
  -4   5   8  222.78   12.80
  -4   5   8  201.18   10.80
   4   5  -8  216.08   13.40
   4   5  -8  205.18   12.30
  -4   5   8  197.98   10.80
   4   5  -8  189.98   12.70
   4   5  -8  230.58   12.90
  -4  -5   8  208.78   13.50
  -4  -5   8  207.98   13.40
  -4  -5   8  218.98   12.00
  -4  -5   8  219.38   12.50
  -5   5   9   20.80    4.90
   5   5  -9   13.90    6.90
   5   5  -9   24.40    6.10
   5   5  -9   16.70    5.40
  -5   5   9   18.10    3.90
   5   5  -9   10.70    4.80
  -5   5   9   18.60    4.70
  -5  -5   9   19.70    5.00
  -5  -5   9    9.20    5.20
  -5  -5   9   11.80    4.50
   6   5 -10    4.50    6.70
   6   5 -10   14.30    5.60
  -6   5  10    2.00    3.30
   6   5 -10   -3.90    4.50
  -6  -5  10    4.60    4.90
  -6  -5  10   -1.40    3.90
  -6  -5  10   -3.70    4.00
  -6  -5  10    2.90    4.50
   7   5 -11   -1.00    5.10
  -7  -5  11    4.60    5.00
  -7  -5  11   10.30    5.30
  -7  -5  11   -3.00    4.50
  -8  -5  12    3.30    5.30
   8   6  -4   12.10    6.10
  -8   6   4   12.00    5.00
  -8  -6   4    9.60    5.50
  -8  -6   4   12.20    6.30
  -7   6   3   28.20    6.00
   7   6  -3   19.10    5.70
   7   6  -3   25.50    5.60
  -7   6   3   19.50    4.90
   7   6  -3   28.60    9.70
   7   6  -3   43.50    7.30
  -7  -6   3   20.30    6.40
  -7  -6   3   19.20    6.40
   6   6  -2   10.00    4.10
   6   6  -2    7.90    4.30
  -6   6   2   13.50    5.30
  -6   6   2   12.10    5.50
   6   6  -2   15.80    4.50
   6   6  -2    9.00    4.80
  -6   6   2    8.80    4.40
   6   6  -2   10.60    4.80
  -6   6   2    6.20    4.00
  -6  -6   2    9.90    6.10
  -6  -6   2   14.60    4.90
  -6  -6   2   10.40    4.50
   5   6  -1   15.60    4.40
   5   6  -1   31.80    5.30
  -5   6   1   33.00    5.60
  -5   6   1   21.30    5.50
  -5   6   1   26.10    5.50
  -5   6   1   25.60    5.40
   5   6  -1   21.30    6.00
   5   6  -1   17.40    4.30
   5   6  -1   27.60    5.80
  -5  -6   1   15.20    5.00
  -5  -6   1   21.40    5.40
  -5  -6   1   31.90    5.50
   4   6   0   66.69    6.20
   4   6   0   61.69    7.90
   4   6   0   61.39    6.90
  -4   6   0   75.09    7.80
  -4   6   0   67.29    7.30
   4   6   0   79.39    6.80
   4   6   0   71.19    7.70
  -4   6   0   73.89    7.50
  -4  -6   0   72.99    7.00
  -4  -6   0   65.49    6.80
  -4  -6   0   67.79    6.60
   3   6   1   24.10    5.90
  -3   6  -1   24.00    7.40
   3   6   1   31.80    4.50
   3   6   1   30.40    5.30
   3   6   1   33.70    5.80
  -3   6  -1   27.80    6.20
  -3  -6  -1   27.80    5.20
   3  -6   1   30.40    6.50
  -3  -6  -1   24.30    5.20
   2   6   2   56.99    5.80
  -2   6  -2   42.80    6.40
  -2   6  -2   62.59    7.30
   2   6   2   60.59    7.00
   2   6   2   57.39    7.80
   2   6   2   45.70    5.00
   2   6   2   52.19    5.90
   2  -6   2   53.49    7.10
  -2  -6  -2   43.10    5.70
   1   6   3   12.70    4.90
  -1   6  -3    1.70    4.10
  -1   6  -3    2.40    4.30
   1   6   3   13.00    4.10
   1  -6   3    8.00    4.90
  -1  -6  -3   11.00    4.00
   0   6   4   97.39    6.70
   0   6   4  107.09    9.00
   0   6  -4   96.29    9.60
   0   6  -4  102.79    7.60
   0   6  -4  110.39   11.10
   0   6   4  109.09    9.50
   0   6  -4  100.89    7.50
   0  -6   4  101.89    9.20
   0  -6  -4  102.09    7.30
   1   6  -5   20.40    4.50
  -1   6   5   25.30    5.90
   1   6  -5   28.00    5.70
   1   6  -5   15.50    5.30
   1   6  -5   25.90    5.80
  -1   6   5   18.20    3.80
  -1  -6   5   19.00    5.10
  -1  -6   5   28.40    4.30
  -1  -6   5   12.10    4.80
  -1  -6   5   19.30    5.70
  -2   6   6   16.60    4.00
   2   6  -6   13.30    4.40
   2   6  -6   29.70    6.30
   2   6  -6   16.50    5.60
   2   6  -6   23.30    5.80
  -2  -6   6   24.80    6.10
  -2  -6   6   23.60    5.80
  -2  -6   6   15.10    4.20
  -2  -6   6   26.70    5.00
   3   6  -7   73.79    7.80
   3   6  -7   82.89    7.10
   3   6  -7   65.19    8.20
  -3   6   7   69.79    7.70
  -3   6   7   64.39    5.80
   3   6  -7   47.70    7.70
  -3  -6   7   69.49    6.70
  -3  -6   7   68.89    7.10
  -3  -6   7   70.09    8.50
  -3  -6   7   60.59    7.60
   4   6  -8   12.20    5.40
   4   6  -8    6.90    4.50
  -4   6   8   12.40    4.30
   4   6  -8    9.40    5.20
  -4  -6   8    7.60    6.10
  -4  -6   8    8.10    5.60
  -4  -6   8   13.00    5.00
   5   6  -9   14.40    6.10
  -5   6   9   23.40    5.50
  -5   6   9   27.30    5.10
   5   6  -9   14.60    5.60
  -5  -6   9   16.90    5.20
  -5  -6   9    9.40    5.70
  -6   6  10   14.90    4.80
   6   6 -10    2.80    5.40
   6   6 -10   15.50    6.50
  -6  -6  10   11.70    5.40
  -6  -6  10    8.20    9.60
   7   7  -3   16.00    6.30
   7   7  -3   13.30    6.60
  -7  -7   3   33.40   11.40
  -6   7   2   62.09    7.70
   6   7  -2   58.59    8.60
  -6   7   2   54.89    7.90
   6   7  -2   64.79    8.00
  -6  -7   2   55.09    7.70
   5   7  -1   29.70    6.40
  -5   7   1   21.90    6.30
   5   7  -1   20.30    6.20
  -5   7   1   29.10    7.10
  -5  -7   1   34.50    6.20
  -4   7   0   27.00    6.70
   4   7   0   30.70    7.30
   4   7   0   38.80    6.00
  -4  -7   0   45.60    6.00
   3   7   1   78.79    9.70
   3   7   1   89.19    7.60
  -3   7  -1   94.09    9.30
  -3  -7  -1   68.39    7.00
   3  -7   1   94.69    9.30
  -2   7  -2   70.49    8.80
   2   7   2   63.69    9.20
   2  -7   2   64.29    8.00
  -1   7  -3   28.50    6.60
   1   7   3   22.00    6.20
   1  -7   3   32.10    6.80
   0   7   4   -3.10    3.10
   0   7  -4   -0.70    3.60
   0   7  -4    2.70    3.90
   0  -7   4    6.40    4.40
   1   7  -5   11.60    4.40
  -1   7   5    6.80    4.80
  -1  -7   5    7.50    5.20
   2   7  -6  123.59    9.20
  -2   7   6  131.29   11.50
   2   7  -6  105.59   10.90
  -2  -7   6  104.09    9.90
  -2  -7   6  122.29    8.90
   3   7  -7   37.60    7.70
  -3   7   7   47.40    7.90
   3   7  -7   49.90    7.30
  -3  -7   7   46.50    6.80
  -3  -7   7   53.09    8.10
   4   7  -8   42.80    7.70
  -4   7   8   60.29    8.40
   4   7  -8   44.70    8.20
  -4  -7   8   49.50   13.10
  -4  -7   8   28.50    7.00
   5   7  -9   -1.70    4.70
  -5   7   9    7.80    4.50
   5   7  -9   11.30    7.50
  -5  -7   9    4.60    5.80
   3   8   1   60.39    9.30
  -3   8  -1   75.59    9.90
   3   8   1   77.49    7.60
  -2   8  -2   24.90    7.10
   2   8   2   19.90    6.50
   2  -8   2   21.90    6.60
  -1   8  -3   39.00    8.00
   1   8   3   39.80    8.00
   1  -8   3   46.80    8.30
   0   8   4   23.90    6.80
   0   8  -4   21.80    7.00
   0  -8   4   26.40    7.70
   1   8  -5   22.20    6.40
  -1   8   5   22.10    7.10
   1   8  -5   35.10    6.70
  -1  -8   5   19.60    7.60
 -12   0   7   71.89    7.70
  12   0  -7   56.59    7.60
 -12   0   7   70.39   11.60
 -11   0   6   85.69    8.20
 -11   0   6   76.79    8.60
  11   0  -6   85.69    8.00
  10   0  -5  208.78   13.40
  10   0  -5  225.78   12.60
 -10   0   5  264.87   13.90
 -10   0   5  237.08   12.90
  10   0  -5  226.28   12.90
 -10   0   5  214.28   13.50
   9   0  -4  246.68   13.60
  -9   0   4  223.68   12.70
  -9   0   4  260.67   13.10
  -9   0   4  234.38   12.90
   9   0  -4  264.37   13.10
  -9   0   4  248.48   14.10
   9   0  -4  217.98   12.60
  -8   0   3   37.90    5.00
  -8   0   3   35.40    5.10
  -8   0   3   35.50    8.80
  -8   0   3   37.50    5.50
   8   0  -3   29.30    5.20
   8   0  -3   34.10    5.20
   8   0  -3   37.60    5.20
  -8   0   3   38.30    5.20
   8   0  -3   44.80    5.50
   7   0  -2  173.18    9.60
   7   0  -2  175.98    9.50
  -7   0   2  175.48    9.60
   7   0  -2  180.58   10.20
  -7   0   2  194.98   10.50
  -7   0   2  182.38    9.80
   7   0  -2  165.28    9.60
  -7   0   2  177.08   11.00
  -6   0   1   21.40    4.80
  -6   0   1   22.50    4.10
   6   0  -1   30.80    4.10
  -6   0   1   20.70    3.80
   6   0  -1   21.40    3.80
   6   0  -1   22.80    3.90
  -6   0   1   27.50    4.00
   6   0  -1   22.30    4.00
  -6   0   1   24.70    4.10
   6   0  -1   21.50    3.70
  -5   0   0  112.79    9.30
   5   0   0  129.39    6.20
   5   0   0  121.29    7.10
  -5   0   0  125.89    6.10
   5   0   0  113.59    6.80
   5   0   0  115.09    6.90
   5   0   0  119.19    6.90
  -5   0   0  108.89    6.70
  -5   0   0  119.89    7.10
  -5   0   0  129.29    7.30
   5   0   0  122.49    7.00
  -5   0   0  115.99    6.90
  -4   0  -1  296.77   13.20
  -4   0  -1  292.97   13.20
   4   0   1  296.97   13.20
  -4   0  -1  276.97   13.00
  -4   0  -1  308.17   12.90
  -4   0  -1  317.87   14.10
  -4   0  -1  294.37   13.30
   4   0   1  291.57   13.20
   4   0   1  278.77   14.80
   4   0   1  303.47   12.90
   4   0   1  296.07   13.30
   4   0   1  294.67   13.20
   3   0   2  812.92   32.60
  -3   0  -2  748.93   32.40
  -3   0  -2  788.92   32.50
  -3   0  -2  894.11   32.90
   3   0   2  814.62   32.70
  -3   0  -2  829.42   32.70
   3   0   2  775.52   32.50
   3   0   2  873.31   32.90
  -3   0  -2  821.02   32.60
   3   0   2  819.22   32.60
  -3   0  -2  833.12   32.70
  -2   0  -3  283.67   12.30
   2   0   3  272.27   12.20
   2   0   3  278.97   12.20
  -2   0  -3  262.87   12.20
   2   0   3  257.97   12.10
  -2   0  -3  286.27   12.70
  -2   0  -3  274.77   12.20
   2   0   3  283.97   12.20
  -2   0  -3  256.27   11.70
   2   0   3  299.07   12.70
  -2   0  -3  287.57   12.30
   1   0   4 2551.74   98.69
  -1   0  -4 2455.25   98.29
   1   0   4 2661.53   98.89
  -1   0  -4 2611.54   98.79
   1   0   4 2619.34   99.49
  -1   0  -4 2618.14   98.79
  -1   0  -4 2647.14   98.89
  -1   0  -4 2654.53   98.89
   1   0   4 2325.97   98.19
   1   0   4 2605.94   98.89
  -1   0  -4 2545.05   99.39
   1   0   4 2605.64   98.79
   0   0  -5  300.47   12.70
   0   0  -5  291.77   12.80
   0   0   5  264.57   12.10
   0   0   5  298.37   12.80
   0   0   5  291.87   12.70
   0   0   5  294.57   13.30
   0   0   5  295.87   12.70
   0   0  -5  275.97   13.30
   0   0   5  303.07   12.90
   0   0  -5  287.07   12.80
   0   0  -5  298.07   12.80
   0   0  -5  268.07   12.10
  -1   0   6  875.11   35.00
   1   0  -6  917.21   35.40
   1   0  -6  824.82   34.90
  -1   0   6  852.41   35.20
  -1   0   6  911.41   36.10
  -1   0   6  887.01   35.40
  -1   0   6  889.01   35.40
  -1   0   6  862.71   35.30
   1   0  -6  922.11   35.40
   1   0  -6  933.81   36.30
   1   0  -6  889.61   35.40
   2   0  -7  314.47   13.90
  -2   0   7  304.07   13.50
   2   0  -7  292.57   14.30
  -2   0   7  294.87   13.70
  -2   0   7  306.47   14.00
   2   0  -7  315.87   13.70
   2   0  -7  289.37   13.80
   2   0  -7  293.47   13.60
  -2   0   7  304.87   13.60
  -2   0   7  306.27   14.70
   2   0  -7  276.97   13.30
  -2   0   7  328.87   14.40
   3   0  -8   14.60    3.30
  -3   0   8   17.20    4.00
  -3   0   8   16.60    3.50
   3   0  -8   10.30    3.00
   3   0  -8   17.70    3.90
  -3   0   8   18.00    3.50
   3   0  -8   12.20    3.50
  -3   0   8   16.80    3.80
   3   0  -8   16.00    3.60
  -3   0   8   14.80    3.30
   3   0  -8   14.30    3.50
   4   0  -9   61.59    5.60
   4   0  -9   73.29    5.40
   4   0  -9   61.99    5.40
  -4   0   9   64.89    5.50
   4   0  -9   58.69    5.70
   4   0  -9   76.29    5.70
  -4   0   9   64.89    5.60
  -4   0   9   52.79    5.40
   4   0  -9   66.19    5.40
  -4   0   9   55.19    5.40
  -5   0  10   19.90    4.30
   5   0 -10   13.90    3.60
  -5   0  10   11.80    3.60
  -5   0  10   16.80    4.10
  -5   0  10   14.00    3.70
   5   0 -10    6.00    3.20
   5   0 -10   13.30    3.80
   5   0 -10   11.90    3.90
  -5   0  10   14.40    4.20
   5   0 -10   13.90    3.50
   5   0 -10    8.60    3.80
  -6   0  11   28.10    4.90
  -6   0  11   20.80    4.90
   6   0 -11   18.20    4.40
   6   0 -11   14.10    4.20
   6   0 -11   13.90    3.70
  -6   0  11   23.60    6.60
   6   0 -11   17.90    4.60
  -6   0  11   20.70    4.40
   6   0 -11   19.10    4.40
  -6   0  11   26.80    5.20
   7   0 -12   98.59    7.90
  -7   0  12  119.39    9.90
  -7   0  12  107.79    7.90
  -7   0  12  101.79    8.60
   7   0 -12   94.89    8.00
   7   0 -12  103.29    7.80
   7   0 -12  108.99    8.50
  -8   0  13    2.40    4.20
  -8   0  13    1.10    3.90
   8   0 -13    2.60    4.50
   8   0 -13    0.60    4.30
  -8   0  13    4.00    4.10
   8   0 -13   10.60    4.20
  -9   0  14  143.49   10.60
   9   0 -14  147.89   10.90
  -9   0  14  144.69   11.40
  10   0 -15    1.90    7.70
 -10   0  15   -5.40    5.30
 -12   1   7   43.60    9.50
 -12   1   7   54.69    7.70
  12   1  -7   57.49    8.10
  12  -1  -7   57.49    9.20
 -12  -1   7   62.59    8.10
 -11   1   6   25.80    6.20
  11   1  -6   27.80    6.80
 -11   1   6   39.10    6.30
  11   1  -6   47.10    6.80
 -11  -1   6   47.50    7.00
 -11  -1   6   35.40    7.90
  11  -1  -6   28.00    5.90
 -11  -1   6   31.70    6.70
 -10   1   5   26.80    5.70
 -10   1   5   32.10    5.70
  10   1  -5   32.90    6.00
 -10   1   5   13.70    4.30
  10   1  -5    7.40    6.40
  10   1  -5   10.60    4.90
  10  -1  -5   21.50    4.90
  10  -1  -5   21.00    5.10
  10  -1  -5   26.10    6.00
 -10  -1   5   20.80    5.60
 -10  -1   5   33.60    6.90
 -10  -1   5   17.50    5.90
  -9   1   4   65.69    7.00
  -9   1   4   55.09    6.00
  -9   1   4   57.29    6.40
   9   1  -4   62.99    6.60
   9   1  -4   63.49    6.90
   9   1  -4   59.29    6.50
  -9   1   4   56.59    6.70
  -9   1   4   62.39    6.80
  -9  -1   4   55.79    6.60
  -9  -1   4   64.49    6.60
   9  -1  -4   70.49    6.60
   9  -1  -4   51.39    6.90
  -9  -1   4   63.09    6.90
   9  -1  -4   43.40    6.00
  -9  -1   4   63.89    6.50
  -9  -1   4   54.99    7.20
  -8   1   3   48.00    5.60
   8   1  -3   50.59    6.20
   8   1  -3   53.89    5.50
   8   1  -3   47.10    5.60
   8   1  -3   54.69    6.10
  -8   1   3   43.60    5.20
  -8   1   3   42.30    5.30
  -8   1   3   43.50    5.60
   8   1  -3   51.69    6.10
  -8   1   3   47.60    5.90
   8  -1  -3   40.50    5.00
  -8  -1   3   46.10    5.90
   8  -1  -3   49.10    5.30
   8  -1  -3   53.69    7.70
   8  -1  -3   47.10    5.90
  -8  -1   3   45.70    5.90
  -8  -1   3   44.00    6.00
   8  -1  -3   38.20    4.80
  -8  -1   3   43.50    6.20
  -8  -1   3   49.99    5.90
   7   1  -2  170.68   10.10
  -7   1   2  180.38    9.70
   7   1  -2  174.88   10.10
  -7   1   2  184.58   10.50
   7   1  -2  189.08   10.30
  -7   1   2  179.58    9.50
   7   1  -2  189.08   11.70
  -7   1   2  171.88    9.40
  -7  -1   2  197.38   10.60
   7  -1  -2  176.78    9.40
   7  -1  -2  186.68    9.70
  -7  -1   2  182.88   10.30
   7  -1  -2  180.88   10.50
  -7  -1   2  189.98   10.60
  -7  -1   2  184.68   10.50
  -6   1   1  393.26   18.20
   6   1  -1  398.36   17.90
   6   1  -1  403.56   18.00
   6   1  -1  411.26   18.10
  -6   1   1  408.36   17.50
   6   1  -1  392.16   16.70
   6   1  -1  408.16   18.00
  -6   1   1  401.36   17.40
   6   1  -1  393.36   17.90
  -6   1   1  408.76   17.60
  -6   1   1  390.36   17.30
  -6  -1   1  408.56   18.00
  -6  -1   1  400.76   18.00
   6  -1  -1  375.96   17.20
   6  -1  -1  417.26   18.50
   6  -1  -1  418.36   17.60
  -6  -1   1  411.16   18.10
  -6  -1   1  407.86   18.10
  -6  -1   1  385.06   16.70
   6  -1  -1  388.36   17.30
  -6  -1   1  402.26   18.10
  -5   1   0  131.29    7.60
  -5   1   0  147.59    8.40
   5   1   0  151.28    8.00
  -5   1   0  139.69    7.70
   5   1   0  149.39    8.20
  -5   1   0  141.69    7.90
   5   1   0  153.38    8.30
   5   1   0  151.78    7.60
   5   1   0  151.88    8.30
   5   1   0  158.68    8.50
  -5   1   0  157.28    7.50
  -5   1   0  144.99    7.80
  -5  -1   0  156.48    8.40
  -5  -1   0  146.09    7.40
   5  -1   0  152.18    7.20
   5  -1   0  141.59    7.60
  -5  -1   0  151.28    8.50
   5  -1   0  143.39    7.80
  -5  -1   0  164.88    8.30
  -5  -1   0  148.79    8.20
  -5  -1   0  149.29    8.30
   5  -1   0  151.58    7.70
   4   1   1  202.48   10.00
   4   1   1  217.18    9.90
  -4   1  -1  210.18    9.80
   4   1   1  198.28   10.10
   4   1   1  200.48   10.00
  -4   1  -1  212.08    9.70
  -4   1  -1  210.58   10.20
  -4   1  -1  212.98   10.30
  -4   1  -1  213.18    9.80
  -4   1  -1  232.78    9.80
   4   1   1  198.88    9.60
  -4   1  -1  203.28    9.60
   4   1   1  205.18   10.10
  -4  -1  -1  195.08    9.90
  -4  -1  -1  204.58   10.30
   4  -1   1  198.48    9.60
  -4  -1  -1  192.88   10.00
  -4  -1  -1  210.68   10.20
   4  -1   1  198.78    9.60
   4  -1   1  218.38    9.60
  -4  -1  -1  185.88    9.60
  -4  -1  -1  201.68    9.80
   3   1   2  349.07   15.30
   3   1   2  370.16   16.00
   3   1   2  380.96   16.20
  -3   1  -2  377.76   15.70
  -3   1  -2  359.96   15.60
   3   1   2  356.06   15.90
  -3   1  -2  359.36   16.00
   3   1   2  370.26   16.00
  -3   1  -2  372.86   16.20
  -3   1  -2  386.76   16.10
  -3   1  -2  369.66   15.80
   3   1   2  395.26   16.10
  -3   1  -2  364.26   15.70
  -3  -1  -2  367.86   15.90
   3  -1   2  378.46   15.80
  -3  -1  -2  379.56   16.20
   3  -1   2  400.36   16.10
  -3  -1  -2  381.86   16.10
  -3  -1  -2  357.36   16.00
   3  -1   2  341.47   16.30
   3  -1   2  374.36   15.70
  -3  -1  -2  391.26   16.20
  -3  -1  -2  367.86   15.50
   2   1   3 3544.65  134.39
  -2   1  -3 3547.85  133.99
  -2   1  -3 3505.25  134.39
  -2   1  -3 3632.94  133.89
  -2   1  -3 3537.35  133.79
  -2   1  -3 3492.75  133.79
   2   1   3 3471.65  133.79
   2   1   3 3493.15  133.89
   2   1   3 3560.54  133.89
  -2   1  -3 3530.35  133.79
   2  -1   3 3664.53  134.49
  -2  -1  -3 3556.84  133.99
  -2  -1  -3 3100.89  133.09
   2  -1   3 3460.65  133.99
  -2  -1  -3 3395.56  134.39
  -2  -1  -3 3492.05  133.89
   2  -1   3 3374.56  133.69
  -2  -1  -3 3606.44  133.99
  -2  -1  -3 3463.95  133.79
   2  -1   3 3532.85  133.79
   2  -1   3 3555.04  133.79
  -1   1  -4  572.94   23.80
  -1   1  -4  545.45   24.30
  -1   1  -4  591.84   25.80
   1   1   4  626.44   23.90
  -1   1  -4  597.64   23.80
   1   1   4  600.54   23.70
  -1   1  -4  536.85   23.60
   1   1   4  594.94   23.70
  -1   1  -4  602.94   23.90
   1   1   4  603.44   24.50
   1   1   4  597.54   23.70
  -1  -1  -4  575.14   23.70
   1  -1   4  521.65   24.20
   1  -1   4  589.04   24.40
  -1  -1  -4  577.04   24.50
  -1  -1  -4  585.84   23.70
  -1  -1  -4  609.44   23.80
   1  -1   4  576.24   23.80
  -1  -1  -4  603.84   23.80
   1  -1   4  574.74   23.70
   1  -1   4  562.34   23.80
   1  -1   4  614.74   23.80
   0   1   5 1315.77   50.79
   0   1  -5 1323.97   50.99
   0   1  -5 1313.57   50.89
   0   1   5 1262.07   50.49
   0   1  -5 1301.77   50.89
   0   1   5 1284.37   50.59
   0   1   5 1297.77   51.49
   0   1  -5 1327.77   50.89
   0   1   5 1231.28   50.59
   0   1  -5 1330.77   50.89
   0  -1   5 1345.97   50.89
   0  -1  -5 1313.27   50.79
   0  -1   5 1286.67   50.89
   0  -1   5 1302.57   50.99
   0  -1  -5 1322.87   50.69
   0  -1   5 1302.27   51.49
   0  -1   5 1258.87   50.79
   0  -1   5 1319.87   50.89
   0  -1  -5 1262.17   50.59
   1   1  -6  477.65   20.50
   1   1  -6  464.95   19.70
   1   1  -6  486.55   19.80
  -1   1   6  462.25   19.30
  -1   1   6  526.35   20.50
  -1   1   6  442.46   19.30
  -1   1   6  481.65   19.50
  -1   1   6  415.66   18.50
   1   1  -6  461.75   19.80
   1   1  -6  456.85   19.70
  -1   1   6  459.35   19.30
   1   1  -6  485.45   19.80
  -1  -1   6  450.85   19.60
  -1  -1   6  439.66   19.60
  -1  -1   6  491.35   19.90
  -1  -1   6  466.85   19.70
   1  -1  -6  479.85   19.50
  -1  -1   6  454.55   20.20
   1  -1  -6  449.86   20.30
   1  -1  -6  477.55   19.40
  -1  -1   6  471.85   19.80
  -2   1   7  663.73   27.40
  -2   1   7  648.24   27.50
   2   1  -7  643.54   27.90
   2   1  -7  698.33   28.10
   2   1  -7  677.93   28.00
  -2   1   7  740.43   28.80
  -2   1   7  649.43   27.60
  -2   1   7  684.13   27.20
   2   1  -7  654.83   28.10
   2   1  -7  676.53   28.70
   2   1  -7  693.63   28.00
  -2   1   7  679.93   27.50
  -2  -1   7  683.53   28.50
   2  -1  -7  609.74   27.10
  -2  -1   7  673.83   27.90
   2  -1  -7  700.53   27.60
   2  -1  -7  677.83   28.60
  -2  -1   7  706.63   28.10
  -2  -1   7  681.73   28.10
  -2  -1   7  684.83   27.90
   2  -1  -7  725.13   27.70
   2  -1  -7  684.13   27.60
  -2  -1   7  704.83   28.10
   3   1  -8  129.89    7.50
   3   1  -8  127.19    7.60
  -3   1   8  126.79    7.00
   3   1  -8  138.99    7.90
  -3   1   8  109.39    7.00
  -3   1   8  131.09    7.00
  -3   1   8  112.89    7.00
  -3   1   8  123.99    7.20
   3   1  -8  126.19    7.80
   3   1  -8  135.69    7.60
  -3   1   8  121.09    7.80
   3   1  -8  120.09    8.10
   3  -1  -8  111.39    6.80
   3  -1  -8  124.79    7.20
  -3  -1   8  132.29    7.90
  -3  -1   8  134.89    7.90
   3  -1  -8  119.29    7.00
  -3  -1   8  120.49    7.40
   3  -1  -8  130.19    7.00
  -3  -1   8  125.49    7.40
  -3  -1   8  126.59    7.70
   3  -1  -8  125.29    7.80
  -3  -1   8  125.09    7.60
  -4   1   9  341.27   15.20
  -4   1   9  354.06   16.10
   4   1  -9  352.46   15.90
  -4   1   9  310.87   15.10
   4   1  -9  330.07   16.00
  -4   1   9  347.37   15.40
   4   1  -9  369.76   15.90
   4   1  -9  334.07   16.40
  -4   1   9  334.47   15.40
   4   1  -9  334.57   15.70
  -4   1   9  329.17   15.20
   4   1  -9  358.76   16.00
  -4  -1   9  340.17   15.70
  -4  -1   9  345.27   16.00
   4  -1  -9  313.37   15.30
  -4  -1   9  337.37   15.90
   4  -1  -9  318.57   15.10
  -4  -1   9  330.07   15.80
   4  -1  -9  351.26   15.20
   4  -1  -9  340.57   16.00
  -4  -1   9  343.77   15.70
  -4  -1   9  333.17   16.10
   4  -1  -9  341.07   15.30
  -5   1  10  149.88    9.20
  -5   1  10  149.29    8.90
  -5   1  10  149.19    8.50
   5   1 -10  149.69    9.70
  -5   1  10  145.09    8.50
   5   1 -10  155.18    9.60
  -5   1  10  134.19    8.90
   5   1 -10  158.58    9.40
   5   1 -10  157.78    9.20
   5   1 -10  153.18    9.50
   5   1 -10  157.48    9.60
  -5   1  10  136.69    8.50
   5  -1 -10  156.08    8.50
   5  -1 -10  157.28    8.90
  -5  -1  10  152.18    9.20
   5  -1 -10  143.09    9.60
  -5  -1  10  152.18    9.10
  -5  -1  10  154.68    9.80
  -5  -1  10  147.39    9.30
  -5  -1  10  165.68    9.70
  -5  -1  10  156.68    9.30
   5  -1 -10  149.99    8.60
   5  -1 -10  152.88    9.10
  -6   1  11  419.66   19.80
   6   1 -11  394.76   20.10
  -6   1  11  421.76   22.10
   6   1 -11  450.05   20.10
  -6   1  11  406.96   19.50
   6   1 -11  440.36   19.70
  -6   1  11  408.96   19.30
   6   1 -11  432.26   20.10
   6   1 -11  420.26   20.00
   6   1 -11  405.66   19.80
  -6   1  11  416.16   19.20
  -6  -1  11  459.95   20.70
   6  -1 -11  454.25   19.40
   6  -1 -11  411.16   18.90
  -6  -1  11  431.56   20.10
  -6  -1  11  423.96   19.70
  -6  -1  11  441.56   19.80
   6  -1 -11  429.36   19.60
   6  -1 -11  383.06   19.90
   6  -1 -11  427.56   19.90
  -6  -1  11  423.56   19.80
   7   1 -12   76.89    7.60
  -7   1  12   77.09    6.90
   7   1 -12   77.29    7.40
  -7   1  12   70.29    6.70
   7   1 -12   88.09    7.70
  -7   1  12   76.99    7.40
  -7   1  12   79.99    7.30
   7   1 -12   76.99    7.40
   7  -1 -12   76.29    6.70
   7  -1 -12   79.49    6.50
  -7  -1  12   69.29    7.60
  -7  -1  12   66.89    6.10
  -7  -1  12   69.49    6.90
   7  -1 -12   79.69    6.90
  -7  -1  12   78.29    7.80
   7  -1 -12   65.49    7.20
   8   1 -13   25.10    5.60
  -8   1  13   20.20    5.10
  -8   1  13   32.20    6.10
   8   1 -13   22.80    5.70
   8   1 -13   18.50    4.80
   8  -1 -13   29.00    5.60
   8  -1 -13   17.40    6.80
  -8  -1  13   19.30    5.70
  -8  -1  13   16.30    5.00
  -8  -1  13   13.10    5.20
  -9   1  14   17.80    5.80
  -9   1  14   15.70    5.40
   9   1 -14   15.40    5.80
   9  -1 -14   13.80    5.70
  -9  -1  14   25.90    5.80
  -9  -1  14   14.50    5.70
  10   1 -15    8.50    5.90
 -10   1  15   15.70    5.50
 -10   1  15    9.80    5.80
  10  -1 -15   20.60    6.00
 -10  -1  15   18.90    6.20
 -10  -1  15   15.60    6.40
 -12   2   7   47.50    6.60
 -12   2   7   45.60    7.80
  12   2  -7   41.70    7.30
 -12  -2   7   37.90   11.20
 -12  -2   7   25.40    7.50
 -11   2   6   16.70    5.50
  11   2  -6   18.40    5.60
  11   2  -6    5.20    4.70
 -11   2   6   30.50    5.50
 -11  -2   6   12.30    5.90
 -11  -2   6   18.20    6.10
 -11  -2   6   25.60   10.00
  10   2  -5   58.49    7.20
 -10   2   5   65.59    7.70
  10   2  -5   64.99    7.60
  10   2  -5   65.39    7.20
 -10   2   5   77.19    6.80
  10  -2  -5   57.29    8.70
 -10  -2   5   70.59    8.00
 -10  -2   5   67.39    8.60
 -10  -2   5   71.59    7.80
  -9   2   4  550.14   25.90
  -9   2   4  573.44   27.50
   9   2  -4  577.64   27.10
  -9   2   4  636.74   25.90
   9   2  -4  621.44   27.00
   9   2  -4  611.04   27.00
  -9  -2   4  592.24   26.90
  -9  -2   4  628.34   31.90
  -9  -2   4  582.94   27.50
  -9  -2   4  627.54   27.10
  -9  -2   4  595.74   27.00
   8   2  -3  494.95   21.90
  -8   2   3  478.95   22.40
   8   2  -3  484.25   22.00
   8   2  -3  452.35   21.70
   8   2  -3  523.15   24.50
   8   2  -3  493.35   22.20
   8   2  -3  431.26   19.90
  -8   2   3  434.76   20.60
   8   2  -3  457.65   20.10
  -8   2   3  451.75   20.70
  -8  -2   3  526.35   27.10
  -8  -2   3  482.15   22.20
  -8  -2   3  498.05   22.60
  -8  -2   3  483.55   22.20
  -8  -2   3  501.65   22.00
   7   2  -2   15.10    3.90
  -7   2   2   11.10    3.30
   7   2  -2   14.00    4.30
   7   2  -2   12.40    2.90
   7   2  -2    5.80    4.20
   7   2  -2    7.80    2.50
   7   2  -2   13.70    4.20
  -7   2   2   12.90    3.00
  -7   2   2   19.20    4.30
  -7   2   2   11.70    3.20
   7   2  -2   22.70    4.90
  -7  -2   2   20.20    4.80
  -7  -2   2    9.00    3.70
  -7  -2   2   16.30    5.20
  -7  -2   2   10.20    3.80
   7  -2  -2   14.40    3.50
  -7  -2   2   16.10    4.10
   7  -2  -2   17.00    3.50
  -6   2   1  302.37   13.70
  -6   2   1  315.87   15.10
  -6   2   1  277.37   13.60
   6   2  -1  302.37   13.90
   6   2  -1  319.97   14.90
   6   2  -1  323.47   15.10
  -6   2   1  308.37   13.50
   6   2  -1  324.37   15.50
   6   2  -1  320.37   14.70
   6  -2  -1  306.17   13.60
   6  -2  -1  277.07   13.40
  -6  -2   1  293.87   15.40
  -6  -2   1  328.77   15.00
   6  -2  -1  270.07   13.50
  -6  -2   1  315.27   15.20
   6  -2  -1  317.47   13.70
  -6  -2   1  329.97   15.00
   6  -2  -1  316.77   13.70
  -5   2   0  238.68   11.00
  -5   2   0  242.98   11.10
   5   2   0  244.38   12.40
  -5   2   0  244.08   12.40
   5   2   0  224.08   12.30
  -5   2   0  249.08   12.30
   5   2   0  249.88   11.50
  -5   2   0  230.68   11.00
   5   2   0  246.28   12.10
   5   2   0  230.98   11.90
  -5  -2   0  235.88   12.00
  -5  -2   0  233.78   12.00
   5  -2   0  220.18   10.90
  -5  -2   0  245.18   12.10
  -5  -2   0  253.47   14.10
  -5  -2   0  242.88   11.70
   5  -2   0  256.67   11.30
  -5  -2   0  253.77   12.10
   5  -2   0  225.68   10.90
   4   2   1  518.25   22.50
  -4   2  -1  516.75   21.20
  -4   2  -1  546.35   21.80
  -4   2  -1  506.95   21.20
   4   2   1  513.75   21.40
  -4   2  -1  540.55   22.60
   4   2   1  501.85   21.90
   4   2   1  507.55   22.00
  -4   2  -1  518.75   22.30
   4   2   1  498.25   21.80
   4   2   1  511.95   22.00
  -4   2  -1  498.05   21.10
   4  -2   1  462.55   21.00
   4  -2   1  492.95   21.10
  -4  -2  -1  526.15   22.00
   4  -2   1  490.75   21.00
   4  -2   1  518.95   21.10
  -4  -2  -1  508.85   22.10
   4  -2   1  570.74   22.00
  -4  -2  -1  541.15   21.60
  -4  -2  -1  521.85   22.00
  -4  -2  -1  534.15   22.30
  -4  -2  -1  533.65   22.10
  -3   2  -2 1072.09   41.10
  -3   2  -2 1081.39   42.90
   3   2   2 1019.80   41.50
  -3   2  -2 1071.49   41.20
  -3   2  -2 1026.00   41.10
   3   2   2 1004.70   40.80
  -3   2  -2 1030.50   41.00
   3   2   2 1053.79   41.60
   3   2   2 1047.30   42.00
  -3   2  -2 1106.29   42.10
   3   2   2 1042.80   41.50
   3   2   2 1078.49   44.30
   3  -2   2 1067.79   42.00
   3  -2   2 1035.10   41.00
  -3  -2  -2 1034.90   40.90
   3  -2   2  982.70   40.90
   3  -2   2 1173.98   42.20
  -3  -2  -2 1030.70   41.60
  -3  -2  -2 1068.59   41.70
  -3  -2  -2 1034.00   42.10
   3  -2   2  998.70   41.00
   3  -2   2 1012.10   41.00
  -3  -2  -2 1012.20   43.70
  -3  -2  -2 1026.70   41.60
   2   2   3  331.57   14.40
  -2   2  -3  321.67   14.50
  -2   2  -3  312.77   13.90
   2   2   3  318.77   14.10
  -2   2  -3  319.67   13.90
   2   2   3  320.27   14.00
   2   2   3  318.37   14.00
   2   2   3  311.77   14.70
  -2   2  -3  300.67   13.70
  -2   2  -3  320.67   13.80
  -2   2  -3  318.67   14.70
  -2  -2  -3  329.47   14.20
   2  -2   3  308.47   13.80
   2  -2   3  305.27   13.80
  -2  -2  -3  323.27   14.30
   2  -2   3  319.97   13.90
  -2  -2  -3  329.27   14.10
   2  -2   3  359.06   14.90
   2  -2   3  332.97   14.60
  -2  -2  -3  302.97   14.80
   1   2   4   14.40    3.10
  -1   2  -4   23.40    3.70
   1   2   4   17.00    3.60
  -1   2  -4   23.60    3.50
  -1   2  -4   22.20    3.40
  -1   2  -4   19.20    3.60
   1   2   4   17.20    3.00
  -1   2  -4   20.40    3.70
  -1   2  -4   22.60    3.50
   1   2   4   14.60    3.20
   1   2   4   13.90    3.20
   1  -2   4   15.70    3.30
   1  -2   4   23.30    3.40
  -1  -2  -4   14.30    2.80
   1  -2   4   14.40    3.50
  -1  -2  -4   13.50    3.10
   1  -2   4   17.20    3.30
   1  -2   4   16.00    3.60
  -1  -2  -4   10.10    2.80
   0   2  -5  916.91   35.60
   0   2  -5  827.02   35.80
   0   2   5  922.81   36.10
   0   2  -5  845.22   36.80
   0   2  -5  862.21   35.00
   0   2  -5  897.21   36.50
   0   2  -5  913.81   35.20
   0   2   5  878.31   34.70
   0   2   5  900.91   34.90
   0   2   5  829.42   34.50
   0   2   5  865.01   34.70
   0  -2   5  963.80   36.30
   0  -2  -5  890.61   34.70
   0  -2   5  864.61   36.60
   0  -2  -5  856.81   34.70
   0  -2   5  889.21   35.10
   0  -2  -5  822.32   35.90
   0  -2   5  905.21   35.60
   0  -2  -5  865.41   34.70
   0  -2   5  855.61   35.00
   0  -2   5  852.41   35.10
   1   2  -6   11.90    4.10
   1   2  -6   12.60    3.30
  -1   2   6    6.60    2.60
   1   2  -6    6.90    3.00
  -1   2   6    8.60    2.50
   1   2  -6   11.40    3.20
  -1   2   6    6.90    2.50
   1   2  -6   13.20    3.30
   1   2  -6    5.30    2.80
  -1   2   6   12.60    2.90
  -1  -2   6    6.90    2.80
   1  -2  -6   10.70    2.50
  -1  -2   6   10.60    3.20
   1  -2  -6    9.60    2.80
   1  -2  -6    9.70    2.60
  -1  -2   6   10.60    3.00
   1  -2  -6    8.10    2.90
  -1  -2   6    9.40    3.20
   1  -2  -6    6.40    2.90
  -1  -2   6    5.60    4.20
  -1  -2   6    8.30    2.90
   2   2  -7   97.59    6.80
   2   2  -7  106.09    7.30
  -2   2   7  106.79    6.90
   2   2  -7  108.19    6.80
   2   2  -7  106.39    6.50
  -2   2   7   90.49    5.10
  -2   2   7   91.29    5.90
  -2   2   7   99.49    5.70
   2   2  -7  104.39    7.30
  -2   2   7   88.79    5.90
   2   2  -7  101.69    6.70
  -2  -2   7   98.79    7.00
   2  -2  -7   95.99    5.80
   2  -2  -7   96.79    6.90
   2  -2  -7   94.89    5.60
   2  -2  -7   84.29    5.10
  -2  -2   7  106.19    7.10
   2  -2  -7   99.59    5.90
  -2  -2   7   96.69    6.50
  -2  -2   7   99.99    6.90
   2  -2  -7   94.99    5.80
  -2  -2   7   98.49    6.70
  -2  -2   7   94.79    6.70
  -3   2   8   57.99    4.80
  -3   2   8   73.19    4.60
   3   2  -8   66.69    5.70
   3   2  -8   68.69    5.60
   3   2  -8   67.29    5.90
  -3   2   8   57.99    4.70
   3   2  -8   55.99    6.00
   3   2  -8   62.69    6.30
   3   2  -8   63.29    5.40
  -3   2   8   74.89    5.70
  -3   2   8   63.59    4.90
  -3  -2   8   61.59    6.10
   3  -2  -8   53.59    4.30
  -3  -2   8   56.49    5.40
  -3  -2   8   63.89    5.30
   3  -2  -8   67.59    5.80
  -3  -2   8   63.79    5.60
  -3  -2   8   73.99    6.10
  -3  -2   8   55.69    5.90
   3  -2  -8   65.99    5.00
   4   2  -9   50.29    6.00
  -4   2   9   56.99    5.50
  -4   2   9   47.80    4.60
   4   2  -9   58.89    7.00
   4   2  -9   54.09    5.40
   4   2  -9   68.19    6.10
  -4   2   9   52.49    5.00
   4   2  -9   44.60    5.40
   4   2  -9   50.99    5.80
  -4   2   9   54.69    4.70
  -4  -2   9   61.89    5.60
  -4  -2   9   48.70    5.80
  -4  -2   9   54.49    5.70
  -4  -2   9   42.80    5.60
  -4  -2   9   39.60    7.30
  -4  -2   9   51.39    5.20
   4  -2  -9   49.99    5.50
   4  -2  -9   51.49    4.90
  -5   2  10  259.67   13.80
   5   2 -10  317.97   14.80
  -5   2  10  273.77   13.40
   5   2 -10  277.87   14.90
   5   2 -10  283.47   15.10
   5   2 -10  317.37   17.10
   5   2 -10  282.47   14.80
  -5   2  10  278.37   13.50
   5   2 -10  302.07   14.90
  -5   2  10  263.97   13.20
  -5   2  10  284.67   16.50
  -5  -2  10  279.57   15.50
   5  -2 -10  266.77   13.80
   5  -2 -10  277.57   14.50
  -5  -2  10  302.37   14.70
  -5  -2  10  284.17   14.50
  -5  -2  10  285.87   14.90
   5  -2 -10  288.97   13.40
  -5  -2  10  327.47   18.60
  -5  -2  10  308.27   15.40
  -6   2  11  197.28   11.30
   6   2 -11  214.98   12.00
  -6   2  11  207.08   10.90
  -6   2  11  190.38   10.50
   6   2 -11  227.38   13.80
  -6   2  11  197.18   11.50
   6   2 -11  204.38   12.50
   6   2 -11  222.38   12.60
   6   2 -11  198.68   12.40
   6  -2 -11  199.28   10.80
  -6  -2  11  204.78   11.70
  -6  -2  11  205.78   12.40
  -6  -2  11  204.98   11.70
   6  -2 -11  197.18   11.40
   6  -2 -11  193.28   11.30
  -6  -2  11  188.58   11.60
   7   2 -12   54.29    7.00
  -7   2  12   51.69    5.70
  -7   2  12   41.90    5.50
   7   2 -12   68.19    8.20
   7   2 -12   57.49    7.00
  -7   2  12   44.90    6.00
   7   2 -12   45.80    6.80
   7  -2 -12   58.19    6.80
   7  -2 -12   47.20    5.70
   7  -2 -12   47.20    6.20
  -7  -2  12   37.40    7.10
  -7  -2  12   50.19    7.10
  -7  -2  12   51.79    5.50
  -7  -2  12   41.60    7.00
  -8   2  13   24.20    5.50
   8   2 -13   32.60    6.20
   8   2 -13   31.90    6.50
  -8   2  13   31.20    5.50
  -8  -2  13   21.80    6.50
   8  -2 -13   10.90    7.80
  -8  -2  13   21.80    5.90
  -8  -2  13   24.80   10.00
  -9   2  14    4.90    4.20
  -9   2  14    7.70    4.30
   9   2 -14    9.60    5.00
  -9  -2  14    3.70    5.30
  -9  -2  14   -0.50    5.70
 -11   3   6    4.20    4.70
 -11  -3   6   -2.60    5.00
 -10   3   5   24.40    5.90
  10   3  -5   20.80    5.60
  10   3  -5   38.40    6.40
 -10  -3   5   11.50    5.90
   9   3  -4  120.59    9.20
  -9   3   4  103.89    8.70
  -9   3   4  119.39    9.50
   9   3  -4  121.39    9.10
   9   3  -4  123.69    9.20
  -9  -3   4   90.29    9.70
  -9  -3   4  104.69    9.40
  -9  -3   4  119.49    9.70
  -9  -3   4  109.29    8.90
   8   3  -3   25.90    5.80
  -8   3   3   24.30    4.90
   8   3  -3   29.00    4.50
   8   3  -3   25.60    6.00
  -8   3   3   40.80    5.70
   8   3  -3   26.10    5.00
   8   3  -3   30.50    6.00
   8   3  -3   24.30    4.40
  -8  -3   3   25.60    5.90
  -8  -3   3   33.70    6.00
  -8  -3   3   27.20    6.20
  -8  -3   3   33.60    5.90
  -8  -3   3   28.70    8.90
   7   3  -2   93.19    7.50
  -7   3   2   83.59    7.30
   7   3  -2   87.99    7.60
  -7   3   2   73.19    7.00
  -7   3   2   81.29    5.80
   7   3  -2   91.49    6.40
   7   3  -2   80.09    6.80
   7   3  -2   79.99    6.50
   7   3  -2  101.49    7.60
   7   3  -2   77.79    7.80
  -7  -3   2   81.19    7.60
  -7  -3   2   88.49    7.60
  -7  -3   2   77.29   10.30
  -7  -3   2   89.19    7.60
  -7  -3   2   86.49    7.40
   6   3  -1   65.59    5.50
   6   3  -1   66.39    6.40
   6   3  -1   76.09    6.30
  -6   3   1   68.69    5.30
   6   3  -1   65.19    5.50
  -6   3   1   74.39    6.60
   6   3  -1   80.19    6.50
   6   3  -1   56.99    5.50
  -6   3   1   62.69    6.30
  -6  -3   1   63.89    6.60
  -6  -3   1   69.49    6.40
  -6  -3   1   71.19    6.40
  -6  -3   1   74.89    6.30
  -6  -3   1   75.09    6.70
  -5   3   0  187.68   10.10
   5   3   0  204.58   10.70
  -5   3   0  188.58   10.70
   5   3   0  198.48   10.60
   5   3   0  190.68    9.80
   5   3   0  198.58   10.40
   5   3   0  196.58   10.50
   5   3   0  190.78   10.50
  -5   3   0  194.48   11.00
  -5  -3   0  197.58   10.50
   5  -3   0  196.88   10.40
  -5  -3   0  188.08   10.40
  -5  -3   0  197.48   10.30
  -5  -3   0  184.18   10.40
   4   3   1   95.09    6.80
   4   3   1   93.29    6.80
  -4   3  -1  101.19    6.60
  -4   3  -1   95.19    6.80
   4   3   1   97.19    6.70
   4   3   1   95.69    6.60
   4   3   1   88.79    5.70
   4   3   1  102.29    6.70
  -4  -3  -1  100.49    6.60
  -4  -3  -1   95.89    6.50
   4  -3   1  104.29    6.70
  -4  -3  -1   79.49    6.60
  -4  -3  -1   87.19    6.80
  -4  -3  -1   85.29    6.40
   3   3   2  111.59    7.50
  -3   3  -2  108.29    6.20
   3   3   2  107.89    5.80
  -3   3  -2   94.29    6.20
   3   3   2  118.69    6.90
  -3   3  -2  111.29    7.20
  -3   3  -2  115.29    9.00
   3   3   2  118.49    7.00
   3   3   2  110.09    6.70
   3   3   2  113.69    7.10
   3  -3   2  118.99    7.40
  -3  -3  -2  108.99    6.90
  -3  -3  -2  101.69    6.10
   3  -3   2  110.49    7.50
  -3  -3  -2  105.79    6.70
  -3  -3  -2  105.79    6.70
  -3  -3  -2  110.19    7.70
   3  -3   2  105.19    6.00
   2   3   3  157.48    8.10
   2   3   3  159.48    8.50
   2   3   3  165.68    8.50
  -2   3  -3  146.29    7.90
  -2   3  -3  157.98    9.20
   2   3   3  156.68    8.30
  -2   3  -3  152.08    8.10
   2   3   3  167.08    9.30
  -2   3  -3  161.08    9.00
  -2   3  -3  167.08    7.90
  -2   3  -3  151.38    8.00
   2  -3   3  159.48    8.00
  -2  -3  -3  163.38    8.30
   2  -3   3  181.08    9.50
   2  -3   3  150.18    7.70
   2  -3   3  156.08    9.10
  -2  -3  -3  167.78    8.50
  -2  -3  -3  151.08    8.30
   2  -3   3  146.49    7.90
  -2  -3  -3  150.38    9.40
  -1   3  -4   36.00    3.90
   1   3   4   37.00    4.40
   1   3   4   34.70    3.80
  -1   3  -4   32.60    4.10
   1   3   4   32.90    3.90
   1   3   4   39.10    3.80
  -1   3  -4   33.00    4.10
  -1   3  -4   37.20    4.60
  -1   3  -4   33.30    4.00
  -1   3  -4   31.10    4.40
   1   3   4   29.50    3.80
   1  -3   4   40.70    4.10
   1  -3   4   41.20    4.30
   1  -3   4   40.40    4.50
  -1  -3  -4   35.00    3.70
  -1  -3  -4   33.90    4.60
  -1  -3  -4   35.30    3.90
  -1  -3  -4   36.60    3.80
   1  -3   4   35.30    3.80
  -1  -3  -4   41.60    3.90
   1  -3   4   27.20    4.70
   0   3  -5  292.97   13.00
   0   3   5  292.87   14.00
   0   3  -5  277.67   12.80
   0   3   5  269.97   12.20
   0   3   5  265.87   12.20
   0   3  -5  278.27   12.80
   0   3  -5  263.37   13.90
   0   3  -5  294.87   14.10
   0   3  -5  268.17   12.70
   0  -3  -5  264.97   12.20
   0  -3  -5  285.97   14.20
   0  -3   5  291.87   13.70
   0  -3   5  290.37   14.30
   0  -3  -5  274.37   12.20
   0  -3  -5  266.27   12.00
   0  -3   5  242.28   12.60
   0  -3   5  278.27   12.90
   0  -3   5  276.37   12.70
   1   3  -6   73.09    6.50
   1   3  -6   80.69    6.10
   1   3  -6   81.59    6.00
  -1   3   6   82.09    8.10
   1   3  -6   80.89    6.40
   1   3  -6   78.89    5.90
   1   3  -6   77.79    5.90
  -1  -3   6   78.29    6.70
  -1  -3   6   80.99    5.70
  -1  -3   6   85.09    6.10
   1  -3  -6   71.19    6.40
  -1  -3   6   74.49    5.80
  -1  -3   6   89.29    6.70
  -1  -3   6   79.99    6.40
  -2   3   7  178.28    8.60
  -2   3   7  216.38   10.90
   2   3  -7  194.08   10.40
   2   3  -7  204.08   10.60
   2   3  -7  165.18   10.80
   2   3  -7  197.78   10.10
   2   3  -7  194.28   10.80
   2   3  -7  196.38   10.40
  -2  -3   7  194.58   11.00
  -2  -3   7  188.38   10.30
  -2  -3   7  187.28   10.00
  -2  -3   7  186.68   10.30
   2  -3  -7  181.48   10.80
  -2  -3   7  198.28   11.00
  -2  -3   7  194.38   10.10
   3   3  -8   46.80    5.50
   3   3  -8   43.80    5.60
   3   3  -8   42.50    5.30
  -3   3   8   48.90    5.10
   3   3  -8   54.69    5.60
   3   3  -8   46.10    6.10
  -3   3   8   44.20    3.90
   3   3  -8   54.89    5.10
  -3  -3   8   49.60    5.80
  -3  -3   8   45.10    5.40
   3  -3  -8   47.20    5.50
  -3  -3   8   51.29    5.80
  -3  -3   8   48.20    5.70
  -3  -3   8   46.60    5.20
  -3  -3   8   48.90    5.40
   4   3  -9  208.98   14.80
   4   3  -9  178.28   11.50
   4   3  -9  205.48   11.00
   4   3  -9  198.98   11.70
  -4   3   9  204.98   11.20
   4   3  -9  183.18   11.40
  -4   3   9  190.88    9.80
   4   3  -9  190.88   11.00
  -4  -3   9  175.88   10.80
   4  -3  -9  206.58   11.60
  -4  -3   9  177.08   14.10
  -4  -3   9  190.88   11.50
  -4  -3   9  192.38   11.20
  -4  -3   9  200.18   11.50
   5   3 -10   95.89    8.20
   5   3 -10   87.29    8.40
   5   3 -10   98.69    7.80
  -5   3  10   81.09    6.60
   5   3 -10  116.39    8.90
   5   3 -10  107.59    8.90
  -5   3  10   89.39    7.40
   5   3 -10  100.19   10.30
  -5  -3  10   87.79    7.90
   5  -3 -10   92.89    7.70
  -5  -3  10   84.59    7.80
  -5  -3  10   88.29    8.20
  -5  -3  10  117.19    8.20
  -5  -3  10   98.39    8.20
   5  -3 -10   78.49    7.10
  -5  -3  10   98.09   11.90
  -6   3  11   24.50    5.00
   6   3 -11   24.70    6.50
   6   3 -11   16.30    5.50
  -6   3  11   23.60    4.60
   6   3 -11   22.40    5.00
   6   3 -11   29.80    6.40
   6   3 -11   17.40    5.50
  -6  -3  11   18.80    5.40
   6  -3 -11   14.30    5.00
  -6  -3  11   19.60    5.40
  -6  -3  11   19.60    4.90
  -6  -3  11   37.90    5.60
  -6  -3  11   31.80    6.60
   6  -3 -11   30.30    5.40
  -6  -3  11   22.80    5.50
   7   3 -12   -2.70    4.80
   7   3 -12    4.20    5.20
   7   3 -12    7.10    6.10
  -7   3  12    3.70    3.20
   7   3 -12   -0.50    3.90
   7  -3 -12  -10.20    6.20
  -7  -3  12    5.30    4.50
  -7  -3  12   -0.50    5.20
  -7  -3  12    1.80    3.30
  -8   3  13    6.80    4.20
  -8  -3  13   18.30    5.80
  -9   3  14   17.50    5.70
 -11   4   6   41.40    7.90
 -11  -4   6   50.39   14.20
 -10   4   5   16.20    4.80
 -10  -4   5    4.40    5.30
   9   4  -4   58.89    7.00
  -9   4   4   59.09    7.30
  -9  -4   4   57.99    7.80
  -9  -4   4   51.89    7.30
   8   4  -3   50.99    7.30
   8   4  -3   48.40    6.20
  -8   4   3   47.80    6.60
  -8   4   3   38.80    5.20
   8   4  -3   57.59    7.00
   8   4  -3   50.39    6.20
  -8   4   3   62.49    7.20
   8   4  -3   50.89    7.10
  -8  -4   3   39.30    6.60
  -8  -4   3   50.79    6.90
  -8  -4   3   54.49    6.80
   7   4  -2   88.29    8.00
   7   4  -2  104.19    8.20
  -7   4   2   82.29    8.10
  -7   4   2   90.39    6.60
   7   4  -2   91.19    7.50
   7   4  -2   86.39    7.80
   7   4  -2   90.09    8.80
  -7   4   2   78.29    6.70
   7   4  -2   84.59    7.20
  -7   4   2   82.19    7.70
   7   4  -2   81.89    7.70
  -7  -4   2   89.79    7.90
  -7  -4   2   90.09    8.40
  -7  -4   2   80.49    7.90
  -7  -4   2   81.69   10.40
  -6   4   1  140.79    9.00
   6   4  -1  148.99    9.60
   6   4  -1  146.09    9.50
   6   4  -1  142.09    8.70
  -6   4   1  142.69    9.70
   6   4  -1  137.79    9.30
   6   4  -1  148.29    9.90
   6   4  -1  151.28    9.80
   6   4  -1  152.88    9.40
  -6   4   1  132.49    9.50
  -6  -4   1  135.39    9.50
  -6  -4   1  138.79    9.40
  -6  -4   1  145.39    9.30
  -6  -4   1  139.49    9.50
  -6  -4   1  134.69    9.40
   5   4   0   29.60    5.00
   5   4   0   40.80    5.70
   5   4   0   51.29    7.30
  -5   4   0   41.70    5.70
  -5   4   0   43.60    5.40
   5   4   0   35.30    5.30
  -5   4   0   30.50    4.80
   5   4   0   37.50    5.30
  -5  -4   0   35.40    5.70
  -5  -4   0   37.70    5.50
  -5  -4   0   36.90    5.60
   5  -4   0   42.00    4.90
  -5  -4   0   46.50    5.10
  -5  -4   0   34.80    5.40
  -4   4  -1  373.66   17.60
   4   4   1  366.86   16.10
  -4   4  -1  347.57   17.30
   4   4   1  345.27   20.00
   4   4   1  373.06   16.80
   4   4   1  350.66   17.70
   4   4   1  374.66   16.60
   4  -4   1  396.66   18.10
  -4  -4  -1  366.16   16.90
  -4  -4  -1  339.87   16.30
  -4  -4  -1  344.27   16.70
   3   4   2  103.99    6.90
   3   4   2  105.19    7.10
   3   4   2  102.29    7.80
  -3   4  -2  100.59    7.40
   3   4   2  105.49    6.90
   3   4   2  100.59    6.10
   3   4   2  105.59    7.20
  -3   4  -2  102.39    7.80
  -3  -4  -2   90.99    6.70
   3  -4   2  126.29    8.40
  -3  -4  -2  103.39    7.00
   3  -4   2  100.09    7.60
  -3  -4  -2  112.29    7.10
  -3  -4  -2  124.19    7.70
  -3  -4  -2  106.99    8.10
  -2   4  -3  455.35   20.80
  -2   4  -3  410.26   18.40
   2   4   3  416.96   18.00
   2   4   3  427.26   18.80
   2   4   3  443.76   18.70
   2   4   3  438.06   20.50
   2   4   3  434.66   19.00
  -2   4  -3  440.36   20.00
   2  -4   3  482.35   21.00
   2  -4   3  440.96   20.20
  -2  -4  -3  403.36   18.00
  -2  -4  -3  421.76   18.70
  -2  -4  -3  437.86   18.80
  -2  -4  -3  452.45   21.00
  -2  -4  -3  431.96   18.70
  -2  -4  -3  424.96   21.60
  -1   4  -4  168.88    9.00
  -1   4  -4  170.08    8.90
   1   4   4  177.58   10.40
   1   4   4  176.68    9.00
  -1   4  -4  168.58   10.40
   1   4   4  174.08    8.90
  -1   4  -4  173.98    8.60
  -1   4  -4  166.08    9.80
   1  -4   4  163.98    8.80
   1  -4   4  173.18   10.20
   1  -4   4  161.08    8.70
  -1  -4  -4  158.28   10.60
   1  -4   4  179.88   10.50
   1  -4   4  167.78    8.70
   1  -4   4  160.48    8.40
  -1  -4  -4  158.28    8.50
  -1  -4  -4  176.28    8.70
  -1  -4  -4  164.78    8.50
   0   4  -5    8.70    3.60
   0   4  -5    6.10    2.60
   0   4  -5   12.20    3.30
   0   4  -5   10.00    3.50
   0   4  -5    8.90    3.20
   0   4   5    9.00    3.20
   0   4   5   11.50    2.70
   0   4  -5    4.80    3.10
   0   4   5    6.10    2.90
   0  -4  -5    5.00    3.10
   0  -4   5   10.90    3.30
   0  -4   5    6.20    3.10
   0  -4   5    8.10    2.60
   0  -4   5    9.40    3.50
   0  -4   5    9.00    3.70
   1   4  -6   53.29    5.50
   1   4  -6   51.99    5.20
   1   4  -6   48.10    6.00
   1   4  -6   53.79    5.60
  -1   4   6   58.59    5.80
   1   4  -6   52.89    5.80
   1   4  -6   57.89    5.70
  -1  -4   6   56.49    5.90
  -1  -4   6   50.19    5.90
  -1  -4   6   50.49    5.40
   1  -4  -6   57.89    6.30
  -1  -4   6   49.20    5.00
  -1  -4   6   55.19    4.80
   2   4  -7   65.39    6.40
   2   4  -7   56.19    6.10
   2   4  -7   52.09    5.70
   2   4  -7   59.89    5.60
   2   4  -7   60.59    6.40
  -2   4   7   58.39    5.80
   2   4  -7   51.89    6.40
  -2  -4   7   51.39    6.30
  -2  -4   7   52.59    5.70
  -2  -4   7   54.39    6.00
  -2  -4   7   47.20    5.80
   2  -4  -7   58.19    6.50
  -2  -4   7   56.99    5.30
  -2  -4   7   52.19    5.60
  -3   4   8  166.48    8.90
   3   4  -8  171.18   10.50
   3   4  -8  180.88   10.60
   3   4  -8  170.28   11.40
  -3   4   8  171.98    9.50
  -3   4   8  182.88   11.00
   3   4  -8  168.08   11.10
   3   4  -8  202.28   11.30
   3   4  -8  183.48   10.30
   3  -4  -8  191.18   11.70
  -3  -4   8  186.48   11.50
  -3  -4   8  162.88   10.40
  -3  -4   8  183.58   11.40
  -3  -4   8  174.08   10.60
  -3  -4   8  170.58   10.40
  -3  -4   8  182.38   10.30
  -4   4   9   64.49    5.20
  -4   4   9   64.49    6.20
   4   4  -9   63.19    7.50
  -4   4   9   60.99    5.00
   4   4  -9   62.89    7.50
   4   4  -9   75.99    8.00
   4   4  -9   50.69    7.20
   4   4  -9   75.19    6.70
   4   4  -9   52.79    7.10
  -4  -4   9   44.70    7.20
  -4  -4   9   65.99    6.60
  -4  -4   9   74.59    7.70
   4  -4  -9   67.19    6.80
  -4  -4   9   63.89    7.50
  -4  -4   9   65.19    7.00
  -5   4  10  276.97   14.40
  -5   4  10  266.07   13.10
   5   4 -10  254.47   14.70
   5   4 -10  302.97   15.50
   5   4 -10  263.87   14.20
   5   4 -10  238.18   14.80
  -5   4  10  262.27   13.00
   5   4 -10  258.07   14.90
   5   4 -10  256.37   15.30
  -5  -4  10  261.37   14.80
  -5  -4  10  272.07   14.40
   5  -4 -10  267.77   15.10
  -5  -4  10  269.37   15.30
  -5  -4  10  262.17   15.10
   6   4 -11   40.30    7.70
  -6   4  11   32.00    4.50
   6   4 -11   30.30    6.40
  -6   4  11   28.80    4.80
   6   4 -11   22.00    8.70
  -6  -4  11   27.30    5.20
  -6  -4  11   15.50    5.60
  -6  -4  11   16.60    5.20
  -6  -4  11   29.30    5.90
   6  -4 -11   18.40    5.10
   7   4 -12    4.90    5.60
  -7   4  12    7.70    4.20
  -7  -4  12   14.50    6.50
  -7  -4  12    9.40    4.90
  -8  -4  13   19.70    6.40
 -10   5   5  126.29   10.70
 -10  -5   5  113.89   11.60
  -9   5   4   61.39    7.70
  -9  -5   4   54.29    7.70
  -9  -5   4   44.50    7.70
   8   5  -3    2.60    4.30
   8   5  -3   11.70    4.70
   8   5  -3   11.30    5.80
   8   5  -3    6.40    9.80
  -8   5   3    4.30    4.70
  -8  -5   3   10.20    4.90
  -8  -5   3    1.60    4.90
  -8  -5   3    6.70    5.40
   7   5  -2   25.30    6.10
  -7   5   2   17.00    4.40
   7   5  -2   20.00    4.80
   7   5  -2   23.00    9.70
  -7   5   2    8.00    3.70
  -7   5   2   22.30    5.50
   7   5  -2   11.70    4.50
   7   5  -2   13.00    4.80
  -7   5   2   32.10    6.10
  -7  -5   2   20.00    6.50
  -7  -5   2    9.80    6.00
  -7  -5   2   15.90    5.10
  -6   5   1   20.70    5.20
   6   5  -1    8.00    4.10
   6   5  -1   12.10    4.30
   6   5  -1   17.20    4.60
  -6   5   1   14.60    4.20
  -6   5   1    7.30    3.50
  -6   5   1   16.40    4.70
   6   5  -1   18.20    4.10
   6   5  -1   30.60    5.60
  -6  -5   1   14.80    4.90
  -6  -5   1   20.50    4.80
  -6  -5   1   18.40    6.00
   5   5   0  109.09    9.30
   5   5   0   99.49    8.00
   5   5   0   96.79    7.90
   5   5   0  110.99    8.80
  -5   5   0  124.99    8.80
   5   5   0  105.89    8.90
  -5   5   0  114.29    8.50
  -5   5   0  116.19    9.00
   5   5   0  118.69    8.20
   5   5   0  116.89    7.50
  -5  -5   0   98.99    8.20
  -5  -5   0   92.69    8.00
  -5  -5   0   92.19    8.30
  -4   5  -1   55.19    6.60
  -4   5  -1   70.19    6.80
   4   5   1   64.69    6.90
   4   5   1   54.39    5.80
   4   5   1   56.59    6.20
   4   5   1   47.30    5.90
   4   5   1   61.99    6.40
   4   5   1   65.69    7.00
  -4  -5  -1   58.89    6.10
  -4  -5  -1   62.59    6.30
  -4  -5  -1   63.29    5.80
   3   5   2    8.20    3.50
   3   5   2    0.20    4.20
  -3   5  -2    4.10    3.50
   3   5   2    0.40    3.30
  -3   5  -2    0.20    3.20
   3   5   2    2.10    3.20
   3   5   2    9.10    2.90
   3  -5   2   -1.20    3.90
  -3  -5  -2    2.80    2.90
  -3  -5  -2    4.60    3.50
   3  -5   2   -2.00    2.70
  -3  -5  -2    3.90    3.20
  -3  -5  -2   -1.40    3.50
  -3  -5  -2    6.00    3.40
  -2   5  -3  215.98   12.40
   2   5   3  201.48   10.20
   2   5   3  202.68   10.80
   2   5   3  231.08   11.40
   2   5   3  203.98   10.90
   2   5   3  210.88   12.80
  -2   5  -3  223.08   13.10
  -2  -5  -3  202.28   10.90
   2  -5   3  233.88   12.70
  -2  -5  -3  217.68   10.60
  -2  -5  -3  186.38   10.70
  -2  -5  -3  214.68   11.10
  -1   5  -4  165.78    9.20
  -1   5  -4  170.48   10.60
   1   5   4  179.78   11.10
  -1   5  -4  147.99    8.90
   1   5   4  149.19    8.10
   1   5   4  162.78    9.10
  -1   5  -4  153.58   10.90
   1  -5   4  162.08   10.60
   1  -5   4  149.19    9.00
  -1  -5  -4  166.68   11.40
  -1  -5  -4  140.49    8.30
   1  -5   4  180.18   11.40
   1  -5   4  168.48    8.90
   0   5  -5   73.29    6.20
   0   5  -5   81.19    7.40
   0   5  -5   79.69    6.80
   0   5  -5   76.19    7.80
   0   5  -5   72.69    6.10
   0   5  -5   89.59    6.10
   0   5   5   93.49    7.70
   0  -5   5   97.39    7.90
   0  -5   5   62.59    6.50
   0  -5   5   76.69    6.40
   0  -5   5   88.09    6.50
   0  -5   5   78.39    7.90
   0  -5   5   85.79    5.90
   0  -5  -5   88.19    8.20
   1   5  -6  129.49    8.50
   1   5  -6  136.39    8.50
  -1   5   6  141.69   10.00
   1   5  -6  138.49    9.20
   1   5  -6  140.39    9.60
   1   5  -6  125.99    8.60
  -1   5   6  124.59    7.10
   1   5  -6  126.09   10.70
  -1  -5   6  147.79    8.90
   1  -5  -6  150.38   11.00
  -1  -5   6  145.19   10.50
  -1  -5   6  134.09    8.40
  -1  -5   6  146.19   10.10
   2   5  -7   17.00    4.40
   2   5  -7   18.00    4.90
  -2   5   7   22.30    3.30
   2   5  -7   19.10    5.40
   2   5  -7   23.80    5.60
   2   5  -7   21.50    4.50
  -2   5   7   25.90    5.30
   2   5  -7   27.50    5.70
  -2  -5   7   14.10    4.40
   2  -5  -7   26.20    6.20
  -2  -5   7   22.20    4.80
  -2  -5   7   21.30    4.90
  -2  -5   7   20.70    5.60
  -3   5   8   50.29    4.50
  -3   5   8   51.19    6.20
   3   5  -8   41.90    6.00
   3   5  -8   55.89    7.20
  -3   5   8   41.70    4.40
   3   5  -8   29.30    6.50
   3   5  -8   44.40    6.90
  -3  -5   8   44.70    6.60
   3  -5  -8   49.40   10.10
  -3  -5   8   39.30    6.90
  -3  -5   8   55.69    5.90
  -3  -5   8   51.59    7.10
   4   5  -9  202.98   12.10
   4   5  -9  183.08   12.70
  -4   5   9  199.48   12.40
   4   5  -9  198.58   17.00
   4   5  -9  184.68   13.40
  -4   5   9  191.78   10.30
  -4  -5   9  215.98   12.00
  -4  -5   9  195.38   13.00
   4  -5  -9  219.98   13.50
  -4  -5   9  189.88   13.20
  -5   5  10   11.40    3.70
   5   5 -10    2.80    5.60
  -5   5  10    2.50    3.50
   5   5 -10    6.80    5.60
   5   5 -10    3.00    4.20
  -5  -5  10    2.70    4.50
  -5  -5  10   -1.90    3.90
  -5  -5  10    8.80    4.80
  -5  -5  10    3.00    4.10
   5  -5 -10    3.50    4.00
   6   5 -11   46.50    8.80
  -6   5  11   79.29    9.70
   6   5 -11   75.99   10.30
   6  -5 -11   81.09    9.20
  -6  -5  11   61.39    8.50
  -6  -5  11   69.89    8.20
  -6  -5  11   58.99    7.50
  -6  -5  11   83.49    8.00
   7   5 -12   15.20    7.00
  -7  -5  12   29.50    7.40
   8   6  -3   23.20    6.30
  -8   6   3    7.80    4.80
   8   6  -3    4.50    7.50
  -8  -6   3   10.90    5.30
  -8  -6   3   13.70    6.70
   7   6  -2   -2.50    5.60
   7   6  -2    8.30    5.10
   7   6  -2    0.00    4.20
  -7   6   2    7.10    4.00
  -7   6   2   -5.60    2.90
   7   6  -2    4.70    5.90
  -7  -6   2    1.70    5.40
  -7  -6   2   -5.00    4.70
  -6   6   1    6.50    3.90
  -6   6   1    8.90    3.80
   6   6  -1   15.10    4.80
  -6   6   1    0.90    4.30
   6   6  -1    8.80    4.00
   6   6  -1    8.90    4.50
   6   6  -1   12.90    5.10
  -6  -6   1    5.70    5.10
  -6  -6   1   12.70    4.90
  -5   6   0   27.40    6.00
  -5   6   0   24.20    5.60
   5   6   0   29.60    5.20
   5   6   0   30.60    5.80
  -5   6   0   25.80    5.60
   5   6   0   18.40    5.70
   5   6   0   24.00    5.90
  -5   6   0   30.10    7.80
   5   6   0   13.40    4.50
  -5  -6   0   21.50    5.20
  -5  -6   0   15.70    4.70
  -5  -6   0   22.00    5.80
   4   6   1   34.30    6.00
   4   6   1   42.90    5.30
  -4   6  -1   33.60    6.00
   4   6   1   44.30    6.00
   4   6   1   31.20    4.70
  -4   6  -1   42.50    6.50
   4   6   1   29.40    6.50
  -4  -6  -1   27.30    5.80
  -4  -6  -1   34.60    6.00
  -4  -6  -1   30.00    5.50
   3   6   2  235.88   14.20
   3   6   2  209.58   11.50
  -3   6  -2  240.18   14.40
  -3   6  -2  208.68   13.00
   3   6   2  245.98   15.20
   3   6   2  236.88   12.40
   3  -6   2  235.48   14.00
  -3  -6  -2  222.18   12.10
  -3  -6  -2  226.28   12.10
  -3  -6  -2  209.48   12.20
  -2   6  -3   39.30    6.40
  -2   6  -3   36.40    6.40
   2   6   3   48.50    5.80
   2   6   3   38.10    4.60
   2   6   3   47.60    7.10
   2  -6   3   33.00    6.70
  -2  -6  -3   42.00    5.40
  -2  -6  -3   42.40    5.50
  -1   6  -4  174.88   11.50
   1   6   4  181.38   12.10
   1   6   4  158.68    9.10
  -1   6  -4  188.58   11.10
  -1   6  -4  178.38   12.20
  -1  -6  -4  149.49   11.90
   1  -6   4  173.88   11.90
   1  -6   4  188.58   12.70
   0   6  -5   25.00    5.60
   0   6   5   36.70    5.20
   0   6  -5   21.10    6.00
   0   6  -5   31.80    5.50
   0  -6   5   27.90    6.20
   0  -6   5   27.50    5.40
   0  -6   5   31.40    6.30
   1   6  -6   44.00    7.40
   1   6  -6   53.09    7.10
  -1   6   6   40.80    4.70
  -1   6   6   63.49    6.80
   1   6  -6   56.09    6.80
   1   6  -6   47.80    5.70
  -1  -6   6   51.89    5.30
  -1  -6   6   53.29    6.50
  -1  -6   6   53.39    7.60
  -1  -6   6   43.20    7.10
   2   6  -7    7.40    4.70
   2   6  -7    0.70    3.40
  -2   6   7    0.70    3.40
   2   6  -7    1.70    3.80
   2   6  -7    2.30    4.10
  -2  -6   7    1.20    4.30
  -2  -6   7    7.80    3.60
  -2  -6   7    0.50    3.90
  -2  -6   7    2.50    3.80
  -3   6   8   65.99    7.40
   3   6  -8   80.69    8.40
   3   6  -8   54.89    8.50
   3   6  -8   62.19    6.60
  -3  -6   8   59.89    8.00
  -3  -6   8   58.89    7.10
  -3  -6   8   74.19    8.00
   4   6  -9    7.50    4.90
   4   6  -9   15.70    6.20
  -4   6   9    5.10    3.50
  -4  -6   9    6.70    4.40
  -4  -6   9    8.90    4.40
   5   6 -10   33.20    7.30
   5   6 -10   41.00    8.20
  -5  -6  10   56.79    8.00
  -5  -6  10   43.80    7.20
  -6  -6  11   16.90    6.10
  -6  -6  11    9.10    5.70
   6   7  -1   17.10    6.70
  -6   7   1   30.50    7.00
   6   7  -1   34.80    6.90
  -6   7   1   29.20    6.50
  -6  -7   1   22.20    6.00
  -5   7   0   56.99    7.80
   5   7   0   59.49    8.80
  -5   7   0   58.49    8.60
   5   7   0   73.59    7.70
  -5  -7   0   70.09    7.30
   4   7   1   16.70    4.50
  -4   7  -1    6.20    4.70
   4   7   1    7.80    4.60
  -4  -7  -1   11.40    4.70
   3   7   2  142.09    9.40
  -3   7  -2  128.39   11.50
   3   7   2  124.49   11.70
   3  -7   2  132.59   11.10
  -2   7  -3   32.60    7.60
   2   7   3   46.90    5.80
   2   7   3   28.00    6.50
   2  -7   3   49.20    7.50
   1   7   4   58.49    8.40
  -1   7  -4   60.69    8.40
   1  -7   4   66.29    8.10
   0   7   5   30.70    6.90
   0   7  -5   25.60    6.50
   0   7  -5   33.10    5.80
   0  -7   5   30.80    6.50
  -1   7   6    5.90    4.00
   1   7  -6    6.20    4.80
   1   7  -6    9.10    4.60
  -1  -7   6    9.40    5.00
  -1  -7   6    4.70    4.40
   2   7  -7   36.40    8.10
  -2   7   7   49.60    7.50
   2   7  -7   52.59    7.30
  -2  -7   7   42.00    8.00
  -2  -7   7   44.00    7.00
   3   7  -8   19.80    6.10
  -3   7   8   17.60    5.80
   3   7  -8    7.50    5.80
  -3  -7   8   18.10    6.80
  -3  -7   8    8.30    5.30
   4   7  -9   32.30    7.80
  -4   7   9   17.70    6.00
   4   7  -9   14.90    6.40
  -4  -7   9   26.50    8.60
  -4  -7   9   33.00    7.60
   2   8   3    8.90    5.40
  -2   8  -3   15.00    6.10
   2  -8   3   22.10    7.80
  -1   8  -4   83.99   10.60
   1   8   4   77.09   10.20
   1  -8   4   78.69   10.00
   0   8  -5   11.00    5.60
   0   8   5   10.40    6.20
   0  -8   5   33.10    8.10
 -12   0   6   13.80    4.70
  12   0  -6    1.70    5.00
 -12   0   6    7.20    6.30
 -11   0   5    9.10    4.50
  11   0  -5    2.90    4.60
 -11   0   5    6.60    5.20
 -10   0   4   10.70    4.60
 -10   0   4    7.50    5.10
 -10   0   4    5.40    4.10
  10   0  -4   13.00    4.70
  10   0  -4   10.80    4.40
   9   0  -3  195.18   11.90
  -9   0   3  184.38   11.40
  -9   0   3  186.68   11.20
   9   0  -3  178.98   10.90
  -9   0   3  196.78   13.10
   9   0  -3  203.88   11.10
  -9   0   3  193.28   11.20
  -9   0   3  206.08   11.30
  -8   0   2  178.68   10.30
  -8   0   2  178.88   10.10
   8   0  -2  166.48   11.50
   8   0  -2  157.28    9.80
   8   0  -2  164.58   10.00
  -8   0   2  180.38   10.90
   8   0  -2  179.88   10.60
  -8   0   2  186.78   10.20
   7   0  -1   74.39    6.30
   7   0  -1   83.19    6.40
  -7   0   1   85.29    6.30
   7   0  -1   75.89    6.20
  -7   0   1   81.29    6.80
  -7   0   1   85.19    6.40
  -7   0   1   76.99    6.60
  -7   0   1   87.79    6.60
   7   0  -1   82.59    6.40
   6   0   0  404.56   18.00
  -6   0   0  425.56   18.20
  -6   0   0  422.46   18.00
  -6   0   0  380.66   16.80
   6   0   0  376.36   18.00
  -6   0   0  446.26   18.70
   6   0   0  413.66   19.80
  -6   0   0  426.96   18.30
   6   0   0  412.66   18.00
   6   0   0  388.06   16.90
   6   0   0  398.46   17.90
  -6   0   0  393.26   17.80
  -5   0  -1    7.80    3.00
  -5   0  -1    1.10    2.50
  -5   0  -1    2.70    2.70
  -5   0  -1    3.50    2.00
   5   0   1    6.70    2.80
  -5   0  -1    6.30    2.90
   5   0   1    1.30    2.30
   5   0   1    5.40    2.50
   5   0   1    3.80    2.40
   5   0   1    2.30    2.70
  -5   0  -1    3.50    2.70
   5   0   1    3.20    2.10
   4   0   2   25.20    3.80
   4   0   2   20.40    3.70
  -4   0  -2   17.70    3.30
   4   0   2   24.10    3.90
   4   0   2   21.80    3.40
  -4   0  -2   23.90    3.90
  -4   0  -2   25.40    3.70
  -4   0  -2   17.80    3.50
  -4   0  -2   21.00    5.20
  -4   0  -2   24.80    4.20
   4   0   2   20.80    3.60
  -3   0  -3   84.19    5.60
  -3   0  -3   74.29    5.00
   3   0   3   82.59    5.60
  -3   0  -3   74.69    4.90
  -3   0  -3   83.69    5.70
   3   0   3   78.59    5.50
   3   0   3   86.59    5.60
  -3   0  -3   82.79    5.70
  -3   0  -3   76.79    5.40
  -3   0  -3   90.69    5.60
   3   0   3   83.89    5.60
   3   0   3   87.79    5.80
  -2   0  -4  153.78    7.90
  -2   0  -4  176.18    8.80
  -2   0  -4  176.38    9.30
  -2   0  -4  178.18    8.70
   2   0   4  174.08    8.70
   2   0   4  173.88    9.00
   2   0   4  168.48    8.60
  -2   0  -4  180.38    8.70
   2   0   4  172.88    8.60
   2   0   4  158.18    8.50
  -2   0  -4  177.88    8.70
   1   0   5  467.05   20.20
   1   0   5  518.15   21.60
   1   0   5  498.95   20.90
   1   0   5  499.95   20.80
  -1   0  -5  515.95   20.90
  -1   0  -5  514.85   20.90
  -1   0  -5  471.75   20.20
   1   0   5  518.65   21.00
  -1   0  -5  512.45   20.90
  -1   0  -5  484.65   21.60
   1   0   5  492.25   20.80
  -1   0  -5  513.55   21.00
   0   0  -6  735.73   31.20
   0   0   6  735.33   29.80
   0   0  -6  793.42   30.50
   0   0   6  727.13   30.30
   0   0  -6  763.42   30.40
   0   0  -6  683.23   29.70
   0   0   6  734.33   30.20
   0   0   6  712.33   30.30
   0   0  -6  771.62   30.40
   0   0   6  787.62   31.30
   0   0  -6  799.32   30.50
   0   0   6  771.02   30.50
  -1   0   7  686.73   28.20
   1   0  -7  632.64   27.70
   1   0  -7  693.13   28.20
  -1   0   7  717.23   29.10
   1   0  -7  703.43   28.40
  -1   0   7  683.63   28.30
   1   0  -7  727.53   28.30
   1   0  -7  673.63   29.10
  -1   0   7  674.33   28.10
  -1   0   7  670.33   27.70
   1   0  -7  744.23   28.80
  -1   0   7  683.13   28.70
  -2   0   8  147.09    8.50
   2   0  -8  154.58    8.50
  -2   0   8  167.48    9.30
   2   0  -8  161.18    8.60
  -2   0   8  154.08    8.40
  -2   0   8  144.89    8.50
   2   0  -8  146.29    8.00
   2   0  -8  153.08    9.40
  -2   0   8  160.58    8.30
   2   0  -8  160.58    8.50
   2   0  -8  178.88    8.80
  -2   0   8  152.88    8.70
   3   0  -9  146.19    8.70
   3   0  -9  161.18    9.10
  -3   0   9  165.68    9.40
  -3   0   9  153.48    8.90
  -3   0   9  157.98    8.70
   3   0  -9  176.08    9.00
  -3   0   9  161.98    8.70
  -3   0   9  155.68    8.80
   3   0  -9  158.38    8.80
  -3   0   9  153.88    8.80
   3   0  -9  148.29    8.50
   3   0  -9  136.99    9.20
   4   0 -10    5.90    3.10
   4   0 -10   11.90    5.80
   4   0 -10    7.10    3.50
  -4   0  10    8.90    3.80
   4   0 -10    8.40    3.30
  -4   0  10    7.80    3.50
  -4   0  10   14.90    3.80
  -4   0  10    6.80    3.10
   4   0 -10    1.40    3.00
  -4   0  10    6.20    3.10
  -4   0  10    7.30    3.20
   4   0 -10    9.10    3.50
   5   0 -11    3.90    3.60
   5   0 -11   -0.30    4.50
  -5   0  11   -5.60    2.50
   5   0 -11    2.30    3.00
   5   0 -11    1.40    3.20
  -5   0  11   -0.20    3.40
  -5   0  11    2.00    3.50
   5   0 -11    8.70    3.40
  -5   0  11    0.50    2.80
  -5   0  11   -0.60    3.10
  -5   0  11    0.70    3.10
   5   0 -11    4.20    3.70
  -6   0  12   15.80    4.90
   6   0 -12   14.40    3.90
  -6   0  12   13.10    4.40
   6   0 -12    8.70    4.30
  -6   0  12   15.80    4.70
  -6   0  12    7.10    3.10
  -6   0  12    3.20    3.20
   6   0 -12    3.80    3.90
  -6   0  12    5.20    4.10
   6   0 -12    5.90    3.90
   7   0 -13    7.20    3.70
   7   0 -13    0.60    3.80
  -7   0  13    0.80    3.50
   7   0 -13   -4.50    3.60
   7   0 -13    6.60    4.30
  -7   0  13    1.00    3.90
  -7   0  13    2.80    3.60
  -7   0  13   -2.50    2.60
  -8   0  14  138.69   10.60
   8   0 -14  139.29   10.50
  -8   0  14  133.89   10.20
   8   0 -14  120.29   10.70
   9   0 -15  135.49   11.00
  -9   0  15  150.38   11.00
 -12   1   6   61.19    7.10
  12   1  -6   45.20    8.00
 -12   1   6   44.40    9.70
  12  -1  -6   49.99    7.90
 -12  -1   6   41.50    9.60
 -12  -1   6   45.00    7.60
 -11   1   5   47.80    6.50
  11   1  -5   47.80    7.90
 -11   1   5   34.40    6.90
  11   1  -5   47.60    7.00
 -11  -1   5   43.30    7.50
 -11  -1   5   53.69    7.60
  11  -1  -5   46.90    6.30
  10   1  -4  139.79   11.40
 -10   1   4  109.89    8.50
 -10   1   4  138.59    9.20
  10   1  -4  124.99    9.60
 -10   1   4  113.29    9.80
  10  -1  -4  127.09    8.90
 -10  -1   4  119.99   10.30
  10  -1  -4  128.79    9.70
 -10  -1   4  118.89    9.40
 -10  -1   4  149.19   12.70
  10  -1  -4  111.29    8.90
   9   1  -3   77.49    7.40
  -9   1   3   78.39    6.60
  -9   1   3   84.39    7.60
  -9   1   3   72.79    7.40
   9   1  -3   72.49    7.00
  -9   1   3   74.19    7.10
   9   1  -3   74.79    6.90
  -9   1   3   82.09    7.70
  -9  -1   3   73.59    7.20
  -9  -1   3   76.79    7.60
   9  -1  -3   68.49    7.10
  -9  -1   3   88.29    7.10
   9  -1  -3   65.69    6.40
   9  -1  -3   83.89    6.80
  -9  -1   3   79.99    7.20
  -9  -1   3   65.49   10.20
  -8   1   2  153.28    9.20
   8   1  -2  146.09    9.50
   8   1  -2  159.68    9.70
   8   1  -2  158.58    9.70
  -8   1   2  170.98   10.20
   8   1  -2  148.89    9.60
  -8   1   2  145.49    9.00
  -8   1   2  152.58    9.10
  -8  -1   2  144.39    9.40
   8  -1  -2  159.78    9.10
  -8  -1   2  153.58    9.60
   8  -1  -2  146.89    8.90
   8  -1  -2  150.78    9.90
  -8  -1   2  151.38   10.00
  -8  -1   2  157.08    9.80
  -8  -1   2  168.68   10.10
   7   1  -1  220.68   11.50
  -7   1   1  217.28   10.80
  -7   1   1  226.98   11.00
   7   1  -1  210.18   11.30
   7   1  -1  202.18   11.20
   7   1  -1  185.98    9.90
  -7   1   1  229.58   11.80
  -7   1   1  219.28   11.10
   7   1  -1  226.28   11.60
  -7   1   1  209.68   10.70
   7   1  -1  234.08   12.40
   7  -1  -1  218.98   11.00
  -7  -1   1  207.38    9.90
  -7  -1   1  185.78   12.10
  -7  -1   1  208.38   11.70
   7  -1  -1  226.98   11.90
   7  -1  -1  195.98   10.60
  -7  -1   1  213.38   11.30
  -7  -1   1  208.28   11.50
  -7  -1   1  219.78   11.60
   7  -1  -1  214.18   10.90
  -6   1   0  348.97   15.90
   6   1   0  348.07   16.30
  -6   1   0  372.46   16.90
  -6   1   0  373.36   15.50
  -6   1   0  357.36   16.20
   6   1   0  346.77   15.60
   6   1   0  371.96   16.50
   6   1   0  361.26   16.50
   6   1   0  361.46   16.70
  -6   1   0  366.66   16.20
  -6   1   0  354.96   16.00
   6   1   0  366.66   16.50
  -6  -1   0  365.66   16.50
  -6  -1   0  377.56   16.70
   6  -1   0  358.56   16.10
  -6  -1   0  361.06   16.50
  -6  -1   0  368.06   16.70
  -6  -1   0  375.86   16.80
   6  -1   0  361.06   15.30
  -6  -1   0  349.87   15.60
   6  -1   0  350.36   15.90
   6  -1   0  347.67   15.90
  -5   1  -1  370.76   16.30
   5   1   1  375.86   16.80
   5   1   1  372.86   16.40
   5   1   1  385.26   16.30
  -5   1  -1  358.16   16.20
  -5   1  -1  374.16   17.00
   5   1   1  366.36   16.70
   5   1   1  370.86   16.60
  -5   1  -1  359.86   16.20
  -5   1  -1  360.76   16.30
  -5   1  -1  383.06   16.30
   5   1   1  374.36   17.10
  -5  -1  -1  368.66   16.50
   5  -1   1  381.86   16.00
  -5  -1  -1  362.96   16.20
  -5  -1  -1  402.26   17.80
  -5  -1  -1  378.16   16.90
   5  -1   1  371.16   16.30
  -5  -1  -1  372.66   16.60
  -5  -1  -1  363.86   16.50
   5  -1   1  360.36   16.10
  -4   1  -2  721.23   29.60
  -4   1  -2  758.12   29.80
  -4   1  -2  762.42   29.70
  -4   1  -2  740.93   30.10
   4   1   2  653.93   29.40
   4   1   2  733.13   29.90
   4   1   2  747.93   30.10
   4   1   2  746.13   30.00
   4   1   2  734.73   30.00
  -4   1  -2  757.32   30.40
  -4   1  -2  797.32   30.20
  -4   1  -2  723.63   29.70
   4   1   2  752.72   30.10
   4  -1   2  726.53   29.60
  -4  -1  -2  730.83   30.00
   4  -1   2  706.43   29.60
  -4  -1  -2  709.03   30.00
  -4  -1  -2  749.13   30.20
   4  -1   2  690.83   29.60
  -4  -1  -2  713.73   29.90
   4  -1   2  782.82   30.00
  -4  -1  -2  705.43   29.60
  -4  -1  -2  743.63   30.10
  -3   1  -3   15.30    3.10
  -3   1  -3   14.20    3.40
  -3   1  -3   14.90    3.20
   3   1   3   16.80    3.70
   3   1   3    9.30    2.20
   3   1   3   14.00    3.40
  -3   1  -3   12.90    3.30
   3   1   3   16.20    3.50
   3   1   3   15.00    3.30
  -3   1  -3   13.90    3.10
   3   1   3   16.60    3.30
  -3   1  -3   15.50    3.60
  -3  -1  -3   11.20    3.10
   3  -1   3   12.90    3.10
  -3  -1  -3   10.20    2.50
   3  -1   3   13.80    3.10
   3  -1   3    8.60    2.10
  -3  -1  -3   17.90    3.30
  -3  -1  -3   17.00    3.40
  -3  -1  -3   16.70    4.10
   3  -1   3   15.00    3.10
   3  -1   3   14.30    3.10
  -3  -1  -3   13.70    3.10
  -2   1  -4  545.15   24.10
   2   1   4  551.54   23.00
  -2   1  -4  540.95   23.90
  -2   1  -4  548.55   23.00
  -2   1  -4  556.24   23.10
  -2   1  -4  540.85   23.00
   2   1   4  559.24   23.10
  -2   1  -4  532.25   23.10
   2   1   4  605.94   23.90
   2   1   4  524.65   23.00
   2   1   4  559.94   23.20
  -2  -1  -4  564.84   23.10
   2  -1   4  528.85   23.40
  -2  -1  -4  537.95   23.10
  -2  -1  -4  568.94   23.20
  -2  -1  -4  596.74   24.00
   2  -1   4  544.75   23.00
   2  -1   4  591.04   23.70
   2  -1   4  582.04   23.10
   2  -1   4  574.84   23.10
   2  -1   4  555.24   23.10
  -2  -1  -4  596.04   23.20
   1   1   5   47.00    4.30
   1   1   5   53.79    5.30
  -1   1  -5   46.60    4.70
  -1   1  -5   39.50    4.20
   1   1   5   50.99    4.90
  -1   1  -5   41.60    4.50
  -1   1  -5   43.00    3.90
  -1   1  -5   43.70    4.50
   1   1   5   45.60    4.50
  -1   1  -5   38.50    4.70
   1   1   5   49.40    4.30
  -1  -1  -5   44.50    4.70
   1  -1   5   43.10    4.20
  -1  -1  -5   49.90    5.10
  -1  -1  -5   43.40    4.20
  -1  -1  -5   46.10    4.40
   1  -1   5   40.50    4.50
   1  -1   5   35.10    4.50
   1  -1   5   41.00    4.10
  -1  -1  -5   46.40    4.40
   1  -1   5   42.80    4.40
   1  -1   5   50.89    4.60
   0   1  -6  143.29    7.80
   0   1   6  131.89    7.50
   0   1  -6  137.69    7.70
   0   1  -6  134.19    7.60
   0   1   6  137.59    7.50
   0   1  -6  145.19    7.90
   0   1   6  137.19    8.20
   0   1  -6  134.19    8.50
   0   1   6  140.29    7.40
   0   1   6  144.69    7.70
   0   1  -6  139.89    7.80
   0  -1   6  139.69    7.50
   0  -1   6  123.89    7.60
   0  -1   6  142.29    8.20
   0  -1   6  139.49    7.80
   0  -1  -6  133.99    7.50
   0  -1   6  137.69    7.80
   0  -1  -6  143.79    7.60
   0  -1   6  140.29    7.70
   0  -1  -6  124.49    8.30
   0  -1  -6  142.29    7.50
  -1   1   7   78.29    5.70
  -1   1   7   78.39    5.60
   1   1  -7   78.29    6.10
  -1   1   7   67.39    4.50
   1   1  -7   85.09    6.20
  -1   1   7   90.89    5.90
  -1   1   7   87.49    6.50
   1   1  -7   89.99    6.90
   1   1  -7   82.99    6.00
   1   1  -7   89.19    6.00
   1   1  -7   70.39    5.50
  -1   1   7   77.69    5.60
   1  -1  -7   84.59    5.90
  -1  -1   7   91.19    6.30
  -1  -1   7   85.19    6.20
  -1  -1   7   80.59    5.90
   1  -1  -7   83.19    5.80
   1  -1  -7   84.59    5.70
  -1  -1   7   85.79    6.10
   1  -1  -7   80.09    6.50
  -1  -1   7   79.39    5.90
  -1  -1   7   79.39    5.90
  -2   1   8   83.49    5.60
  -2   1   8   76.69    5.40
  -2   1   8   88.29    6.50
   2   1  -8   73.49    5.90
   2   1  -8   69.69    6.10
  -2   1   8   75.99    5.90
   2   1  -8   70.59    5.70
   2   1  -8   64.39    6.50
  -2   1   8   75.69    4.90
  -2   1   8   70.39    5.60
   2   1  -8   73.49    7.30
   2   1  -8   79.69    6.00
   2  -1  -8   89.79    5.70
  -2  -1   8   83.59    6.00
   2  -1  -8   85.79    5.80
  -2  -1   8   81.79    6.00
  -2  -1   8   80.19    6.00
  -2  -1   8   81.29    6.00
  -2  -1   8   78.09    6.00
  -2  -1   8   75.59    7.10
   2  -1  -8   71.89    4.70
   2  -1  -8   79.99    6.40
   3   1  -9   45.20    5.30
   3   1  -9   44.90    4.80
  -3   1   9   35.40    4.50
  -3   1   9   46.40    4.60
   3   1  -9   42.60    5.20
  -3   1   9   33.60    4.50
  -3   1   9   45.10    4.70
   3   1  -9   39.50    5.40
   3   1  -9   45.00    4.90
  -3   1   9   42.80    4.90
   3   1  -9   37.60    4.90
  -3   1   9   35.30    4.90
  -3  -1   9   42.40    4.90
  -3  -1   9   40.10    4.90
  -3  -1   9   46.30    5.30
  -3  -1   9   39.60    5.10
   3  -1  -9   41.10    4.50
  -3  -1   9   46.80    4.80
   3  -1  -9   46.20    4.70
  -3  -1   9   45.20    4.90
   3  -1  -9   44.60    5.20
   3  -1  -9   43.70    4.00
   3  -1  -9   43.60    4.50
   4   1 -10  228.08   12.70
  -4   1  10  207.68   11.30
   4   1 -10  236.58   12.20
   4   1 -10  220.88   12.00
  -4   1  10  209.98   11.30
  -4   1  10  198.08   11.10
  -4   1  10  230.08   11.30
  -4   1  10  258.67   16.20
   4   1 -10  221.88   12.00
   4   1 -10  229.48   12.00
  -4   1  10  208.68   11.40
   4   1 -10  241.98   12.20
  -4  -1  10  234.78   11.90
   4  -1 -10  238.78   11.50
  -4  -1  10  231.38   12.10
   4  -1 -10  222.08   12.20
  -4  -1  10  220.48   14.80
  -4  -1  10  217.78   11.90
   4  -1 -10  208.68   11.20
   4  -1 -10  242.98   11.40
  -4  -1  10  238.88   12.40
  -4  -1  10  240.08   12.30
   4  -1 -10  221.78   11.40
   5   1 -11    2.00    3.70
  -5   1  11    4.60    3.40
  -5   1  11    4.80    4.10
   5   1 -11    4.00    3.90
  -5   1  11    4.30    3.10
  -5   1  11    0.40    3.10
   5   1 -11    0.20    3.80
   5   1 -11    5.10    4.30
  -5   1  11    0.60    2.80
   5   1 -11    4.40    3.50
  -5   1  11    5.00    3.20
   5   1 -11    5.60    3.60
  -5  -1  11    2.60    3.70
  -5  -1  11    2.60    3.60
   5  -1 -11    5.80    3.50
  -5  -1  11    2.40    3.70
   5  -1 -11    3.80    3.20
  -5  -1  11   -1.00    3.80
   5  -1 -11    3.90    3.00
  -5  -1  11    6.40    2.90
  -5  -1  11    2.30    4.00
   5  -1 -11   -3.20    3.60
   5  -1 -11    3.00    2.80
   6   1 -12  228.28   12.80
  -6   1  12  234.38   13.00
   6   1 -12  231.98   13.50
  -6   1  12  247.08   12.90
   6   1 -12  259.57   13.50
  -6   1  12  216.68   12.70
  -6   1  12  219.68   12.40
   6   1 -12  232.18   13.20
  -6   1  12  230.88   12.90
  -6  -1  12  221.88   13.00
   6  -1 -12  236.18   13.00
   6  -1 -12  233.78   13.00
  -6  -1  12  248.38   13.30
   6  -1 -12  225.88   12.10
  -6  -1  12  246.68   13.70
   6  -1 -12  248.28   12.70
  -6  -1  12  235.28   12.60
  -6  -1  12  223.88   12.90
   7   1 -13   25.40    6.00
   7   1 -13   23.40    5.90
   7   1 -13   25.60    7.60
  -7   1  13   19.90    5.30
  -7   1  13   15.90    4.50
   7   1 -13   21.60    5.20
  -7   1  13   23.00    4.60
  -7   1  13   16.80    5.10
   7  -1 -13   28.80    5.10
  -7  -1  13   21.10    5.20
  -7  -1  13   16.00    5.20
  -7  -1  13   24.50    4.40
  -7  -1  13   26.60    6.70
   7  -1 -13   20.90    5.30
   7  -1 -13   25.50    5.40
   7  -1 -13   22.60    5.30
   8   1 -14   24.00    6.30
   8   1 -14   26.70    6.90
  -8   1  14   13.00    5.20
  -8   1  14    5.50    4.90
   8  -1 -14   19.30    5.90
   8  -1 -14   26.00    5.90
  -8  -1  14   27.60    6.20
  -8  -1  14   15.10    5.10
  -8  -1  14    8.00    5.50
  -9   1  15   14.50    4.60
   9   1 -15   15.30    6.30
  -9   1  15    9.50    5.40
   9  -1 -15   31.00    8.40
  -9  -1  15    4.00    5.80
  -9  -1  15   12.40    5.60
  12   2  -6   34.50    7.20
 -12   2   6   49.40    6.90
 -12   2   6   55.19    8.10
 -12  -2   6   32.30    8.80
  11   2  -5   26.40    6.00
 -11   2   5   28.60    6.60
  11   2  -5   36.40    6.80
 -11  -2   5   19.30    6.30
  11  -2  -5   35.10    5.40
 -11  -2   5   25.50    6.90
  10   2  -4   44.10    6.30
  10   2  -4   45.20    6.40
 -10   2   4   46.50    5.80
  10   2  -4   43.90    6.70
 -10   2   4   48.00    6.70
 -10  -2   4   42.00    6.70
  10  -2  -4   50.19    5.60
 -10  -2   4   27.60    7.00
 -10  -2   4   41.60    7.10
  -9   2   3  105.39    9.90
  -9   2   3  113.19    8.00
   9   2  -3  119.69    9.20
   9   2  -3  120.19    8.80
   9   2  -3  118.39    9.20
  -9   2   3   93.29    8.70
   9  -2  -3  111.79    7.50
  -9  -2   3  138.89    9.20
  -9  -2   3  116.89    9.30
  -9  -2   3  103.89    9.30
  -9  -2   3  108.39    9.20
  -8   2   2  319.37   14.70
   8   2  -2  307.47   15.80
   8   2  -2  321.37   15.50
   8   2  -2  302.97   15.20
   8   2  -2  277.77   13.70
  -8   2   2  304.97   16.20
   8   2  -2  289.77   14.30
   8   2  -2  303.97   15.40
  -8   2   2  280.27   14.40
   8   2  -2  300.87   15.70
  -8   2   2  275.67   14.00
  -8  -2   2  333.37   15.60
  -8  -2   2  304.37   15.60
  -8  -2   2  314.07   15.80
   8  -2  -2  303.57   14.20
   8  -2  -2  317.17   14.40
  -8  -2   2  280.67   15.50
  -8  -2   2  301.27   15.70
  -7   2   1  190.38   11.10
   7   2  -1  191.48   10.80
  -7   2   1  180.18    9.20
   7   2  -1  186.58   11.00
  -7   2   1  184.38    9.90
  -7   2   1  201.58    9.70
  -7   2   1  200.58    9.90
   7   2  -1  179.68    9.60
   7   2  -1  206.88   11.00
   7   2  -1  185.28   10.40
   7  -2  -1  206.08    9.40
  -7  -2   1  195.88   10.90
  -7  -2   1  201.38   11.10
   7  -2  -1  181.68    9.70
   7  -2  -1  171.08    9.60
  -7  -2   1  192.78   11.20
  -7  -2   1  186.68   10.80
   7  -2  -1  183.78    9.60
   6   2   0  174.68    9.60
   6   2   0  169.48    9.40
   6   2   0  170.38    8.90
   6   2   0  159.58    9.70
  -6   2   0  160.78    8.40
  -6   2   0  174.08    9.80
  -6   2   0  160.08    8.40
  -6   2   0  148.59    8.40
  -6   2   0  153.38    8.60
   6   2   0  156.38    9.40
   6   2   0  161.68    8.90
  -6   2   0  160.88    9.60
  -6  -2   0  160.38    9.50
   6  -2   0  147.29    8.40
  -6  -2   0  158.08    9.30
   6  -2   0  167.28    8.50
   6  -2   0  172.68    8.50
  -6  -2   0  164.28    9.40
  -6  -2   0  150.98    8.60
  -6  -2   0  156.68    9.50
   6  -2   0  153.18    8.40
  -6  -2   0  149.79    9.40
  -5   2  -1  814.62   34.10
  -5   2  -1  869.91   35.90
  -5   2  -1  791.92   34.10
  -5   2  -1  806.12   34.00
  -5   2  -1  871.81   35.60
   5   2   1  876.11   35.70
  -5   2  -1  825.22   34.20
   5   2   1  855.11   35.20
   5   2   1  914.21   35.20
  -5   2  -1  849.32   35.40
   5   2   1  856.41   35.10
   5   2   1  846.62   34.40
   5   2   1  846.52   35.00
  -5  -2  -1  847.12   35.00
   5  -2   1  812.42   34.00
  -5  -2  -1  896.91   35.10
  -5  -2  -1  881.01   35.10
   5  -2   1  781.42   34.00
  -5  -2  -1  859.91   35.10
  -5  -2  -1  893.11   34.80
   5  -2   1  823.72   34.10
   5  -2   1  867.11   34.20
   5  -2   1  937.81   34.90
  -4   2  -2 1017.00   40.90
   4   2   2 1060.79   41.00
  -4   2  -2 1062.39   40.70
   4   2   2  953.70   39.60
  -4   2  -2  985.40   39.80
  -4   2  -2  988.50   39.90
   4   2   2 1014.20   40.40
  -4   2  -2  969.30   39.70
  -4   2  -2  973.30   39.90
   4   2   2 1028.20   40.50
   4   2   2 1037.70   40.70
   4   2   2 1016.50   40.40
  -4   2  -2 1016.90   41.10
   4  -2   2 1073.59   40.70
  -4  -2  -2  999.70   40.90
  -4  -2  -2 1057.09   40.70
   4  -2   2  968.00   39.70
  -4  -2  -2  988.30   39.80
   4  -2   2  956.00   39.80
   4  -2   2  967.10   39.80
  -4  -2  -2 1008.20   40.40
  -4  -2  -2 1011.90   40.50
  -4  -2  -2 1041.50   40.60
   4  -2   2  940.61   39.70
   3   2   3 2782.42  106.79
  -3   2  -3 2853.31  107.39
   3   2   3 2726.03  106.59
   3   2   3 2832.02  106.79
  -3   2  -3 2654.63  106.39
  -3   2  -3 2739.83  106.49
   3   2   3 2768.22  106.69
  -3   2  -3 2629.14  106.19
  -3   2  -3 2756.52  107.19
   3   2   3 2813.92  107.49
  -3   2  -3 2756.62  106.39
  -3  -2  -3 2835.82  106.79
  -3  -2  -3 2819.02  107.69
  -3  -2  -3 2584.04  105.79
  -3  -2  -3 2843.12  106.79
   3  -2   3 3029.40  107.59
  -3  -2  -3 2816.22  106.89
   3  -2   3 2650.93  106.29
   3  -2   3 2841.32  107.29
   3  -2   3 2738.53  106.39
   3  -2   3 2656.33  106.29
  -3  -2  -3 2763.92  106.79
   2   2   4    5.90    2.90
  -2   2  -4    4.70    2.90
  -2   2  -4    1.30    2.60
  -2   2  -4    2.60    3.00
   2   2   4    1.40    2.50
  -2   2  -4    2.90    2.70
   2   2   4    4.20    2.80
   2   2   4    1.10    2.60
   2   2   4    6.30    2.90
  -2   2  -4    4.20    3.00
  -2   2  -4    7.60    2.90
  -2  -2  -4    3.00    2.70
   2  -2   4    4.60    2.80
  -2  -2  -4    4.20    2.90
   2  -2   4    4.70    2.90
   2  -2   4    7.30    2.60
  -2  -2  -4    6.40    2.60
   2  -2   4    3.30    3.00
  -2  -2  -4    3.10    2.80
  -2  -2  -4   -0.20    2.60
   1   2   5  562.04   22.60
   1   2   5  540.25   22.30
  -1   2  -5  550.94   22.50
   1   2   5  537.15   22.40
  -1   2  -5  531.65   22.50
  -1   2  -5  526.25   23.50
  -1   2  -5  519.15   22.50
   1   2   5  540.55   23.40
   1   2   5  558.04   22.30
  -1   2  -5  554.94   23.10
  -1   2  -5  550.54   22.70
  -1  -2  -5  528.35   23.50
   1  -2   5  517.85   22.40
   1  -2   5  559.64   23.60
   1  -2   5  521.65   22.50
  -1  -2  -5  544.75   22.40
  -1  -2  -5  554.74   22.40
   1  -2   5  576.04   23.20
   1  -2   5  558.84   22.60
   1  -2   5  487.45   22.30
  -1  -2  -5  509.05   23.50
   0   2  -6  455.25   19.00
   0   2  -6  428.16   18.60
   0   2  -6  425.56   18.50
   0   2  -6  424.96   18.40
   0   2   6  425.56   18.00
   0   2   6  425.36   19.20
   0   2  -6  410.46   19.40
   0   2   6  427.36   18.20
   0   2   6  411.56   18.00
   0   2   6  430.86   18.00
   0   2  -6  450.65   18.70
   0  -2  -6  424.16   18.10
   0  -2   6  401.66   18.30
   0  -2   6  443.96   18.90
   0  -2   6  409.66   18.30
   0  -2  -6  423.76   18.10
   0  -2  -6  416.06   18.10
   0  -2   6  432.26   18.60
   0  -2   6  437.86   18.60
   0  -2  -6  411.56   19.50
   0  -2   6  433.96   19.40
   1   2  -7  768.22   31.90
   1   2  -7  792.22   32.00
  -1   2   7  776.22   31.30
  -1   2   7  765.32   31.20
  -1   2   7  746.73   31.30
   1   2  -7  782.32   32.40
   1   2  -7  808.32   32.10
   1   2  -7  746.23   32.90
   1   2  -7  833.72   32.30
  -1   2   7  821.12   33.00
  -1   2   7  781.52   31.50
  -1  -2   7  780.92   32.00
   1  -2  -7  763.22   31.40
   1  -2  -7  754.02   31.40
  -1  -2   7  772.22   32.00
  -1  -2   7  803.32   33.00
   1  -2  -7  772.42   31.30
   1  -2  -7  776.82   33.00
  -1  -2   7  785.82   32.00
  -1  -2   7  785.82   32.50
  -1  -2   7  755.12   31.90
   1  -2  -7  801.92   31.50
  -2   2   8  223.88   11.00
  -2   2   8  217.98   10.70
   2   2  -8  244.28   15.10
   2   2  -8  236.58   11.80
  -2   2   8  238.38   13.50
   2   2  -8  240.88   11.90
  -2   2   8  222.28   10.80
   2   2  -8  231.38   12.60
   2   2  -8  239.58   11.80
  -2   2   8  231.28   11.00
   2   2  -8  237.28   12.00
  -2  -2   8  233.48   12.00
   2  -2  -8  218.98   10.70
   2  -2  -8  224.08   10.80
   2  -2  -8  219.48   12.20
  -2  -2   8  234.78   11.80
  -2  -2   8  241.88   11.80
  -2  -2   8  223.48   11.50
  -2  -2   8  234.78   12.40
  -2  -2   8  221.88   11.50
   2  -2  -8  226.48   11.00
   2  -2  -8  231.48   10.90
   3   2  -9  155.78    9.30
  -3   2   9  158.28    8.60
   3   2  -9  168.98    9.90
  -3   2   9  164.18    8.50
  -3   2   9  159.18    8.30
   3   2  -9  168.68    9.60
  -3   2   9  144.69    8.00
  -3   2   9  152.58    8.50
   3   2  -9  165.48    9.70
  -3   2   9  160.98    9.60
   3   2  -9  171.98    9.50
   3   2  -9  151.68   10.20
   3  -2  -9  154.48    8.30
   3  -2  -9  164.78    8.50
   3  -2  -9  138.99    7.90
   3  -2  -9  154.18    8.60
   3  -2  -9  164.58    9.90
   3  -2  -9  166.48    8.60
  -3  -2   9  164.38    9.60
  -3  -2   9  167.38    9.80
  -3  -2   9  153.68    9.40
  -3  -2   9  162.28    9.40
  -3  -2   9  156.78    9.20
  -3  -2   9  157.68    9.70
   4   2 -10   33.10    5.20
  -4   2  10   33.20    4.30
  -4   2  10   32.00    4.50
  -4   2  10   38.50    4.70
   4   2 -10   42.90    6.20
  -4   2  10   22.90    5.00
   4   2 -10   26.30    5.90
  -4   2  10   26.20    4.60
   4   2 -10   27.40    5.70
   4   2 -10   28.10    5.20
  -4   2  10   32.00    4.20
   4   2 -10   31.30    5.60
  -4  -2  10   40.00    5.30
   4  -2 -10   31.20    4.30
   4  -2 -10   28.30    5.40
   4  -2 -10   37.90    4.70
  -4  -2  10   35.80    4.70
   4  -2 -10   30.00    4.60
   4  -2 -10   30.70    4.70
   4  -2 -10   25.60    4.10
  -4  -2  10   29.60    5.20
  -4  -2  10   25.30    5.70
  -4  -2  10   29.80    5.90
  -4  -2  10   29.80    5.40
  -5   2  11  256.57   13.30
  -5   2  11  235.78   13.70
   5   2 -11  233.38   14.20
   5   2 -11  240.58   13.90
   5   2 -11  253.87   14.00
   5   2 -11  239.48   13.50
   5   2 -11  259.57   13.70
  -5   2  11  233.78   12.60
  -5   2  11  240.08   12.40
   5   2 -11  269.67   14.10
  -5  -2  11  258.57   13.70
   5  -2 -11  252.87   13.70
   5  -2 -11  244.18   12.70
   5  -2 -11  290.07   14.40
   5  -2 -11  236.58   12.40
  -5  -2  11  242.58   13.30
   5  -2 -11  244.88   12.10
  -5  -2  11  267.47   13.60
  -5  -2  11  264.77   14.20
  -5  -2  11  248.58   14.00
  -5  -2  11  258.87   13.70
   6   2 -12   71.09    7.60
  -6   2  12   64.99    6.10
   6   2 -12   55.69    7.20
  -6   2  12   54.89    6.00
  -6   2  12   56.19    6.60
   6   2 -12   49.90    7.50
   6   2 -12   55.49    6.70
   6  -2 -12   60.39    5.20
  -6  -2  12   55.99    6.60
   6  -2 -12   56.29    5.90
  -6  -2  12   61.29    6.80
   6  -2 -12   53.19    6.60
   6  -2 -12   61.19    6.30
  -6  -2  12   47.50    7.00
  -6  -2  12   57.19    7.00
  -6  -2  12   59.49    6.00
  -6  -2  12   58.49    7.40
   7   2 -13   78.89    8.70
   7   2 -13   98.79    8.30
  -7   2  13   80.69    7.10
  -7   2  13   88.59    7.40
   7   2 -13   96.99    8.50
   7   2 -13   82.79    8.10
  -7  -2  13   77.79    8.70
  -7  -2  13   75.89    7.50
   7  -2 -13   95.09   10.80
  -7  -2  13   86.89    8.60
   7  -2 -13   82.29    8.70
  -7  -2  13   81.39    8.50
  -8   2  14    1.20    3.80
  -8   2  14   -1.70    3.70
   8   2 -14   -3.60    4.00
   8   2 -14   -5.30    4.60
  -8  -2  14    2.80    6.00
  -8  -2  14   -2.40    3.30
  -9   2  15   32.10    6.90
   9   2 -15   47.90    8.10
  -9   2  15   44.70    6.70
   9  -2 -15   40.20    6.50
  -9  -2  15   28.50    8.80
 -11   3   5   14.50    4.90
 -11  -3   5    1.30    4.80
  10   3  -4   29.90    6.50
  10   3  -4   38.80    6.30
 -10   3   4   26.60    6.40
  10   3  -4   13.90    6.00
 -10  -3   4   30.60    7.00
  -9   3   3   53.99    7.50
  -9   3   3   69.19    7.90
   9   3  -3   69.89    9.70
   9   3  -3   72.89    7.50
   9   3  -3   83.99    7.80
  -9  -3   3   76.79    8.00
  -9  -3   3   73.69    7.60
  -9  -3   3   67.09    8.40
  -9  -3   3   63.09    7.90
   8   3  -2   10.10    4.90
  -8   3   2    3.60    2.20
   8   3  -2    7.90    4.00
   8   3  -2   10.60    4.90
   8   3  -2   23.50    5.60
  -8   3   2   -1.20    3.50
   8   3  -2    2.20    2.60
  -8   3   2    0.90    5.50
   8   3  -2    9.60    3.50
   8   3  -2    6.80    2.80
  -8  -3   2    5.90    4.50
  -8  -3   2    8.60    4.00
  -8  -3   2   -0.90    3.70
  -8  -3   2    8.70    4.40
  -8  -3   2    4.50    4.10
   7   3  -1    5.50    2.70
   7   3  -1    3.50    2.60
   7   3  -1   -0.50    4.00
  -7   3   1    4.80    3.70
  -7   3   1    2.10    2.50
  -7   3   1    5.20    3.70
   7   3  -1    7.20    3.20
   7   3  -1   14.50    7.00
   7   3  -1    3.70    3.30
  -7  -3   1    5.60    3.90
  -7  -3   1    6.50    3.70
  -7  -3   1    4.70    4.40
  -7  -3   1    7.20    3.70
  -7  -3   1    5.10    4.00
   6   3   0   31.20    5.60
   6   3   0   38.40    5.30
   6   3   0   37.70    4.40
   6   3   0   38.30    4.60
  -6   3   0   38.10    5.30
   6   3   0   36.20    5.40
  -6   3   0   41.20    4.50
   6   3   0   39.10    6.00
  -6   3   0   37.10    5.10
   6  -3   0   35.20    4.40
  -6  -3   0   38.10    5.50
  -6  -3   0   36.70    5.80
  -6  -3   0   40.30    5.00
  -6  -3   0   34.70    5.20
   5   3   1   11.70    3.00
   5   3   1   18.10    4.10
   5   3   1   10.50    4.10
  -5   3  -1   14.80    3.50
  -5   3  -1   20.00    4.40
   5   3   1   11.10    3.70
  -5   3  -1   16.50    4.40
  -5   3  -1   17.20    3.40
  -5   3  -1   13.00    3.40
   5   3   1   15.10    3.50
   5   3   1   16.50    3.90
   5  -3   1   14.90    3.30
  -5  -3  -1   17.20    4.00
  -5  -3  -1   15.30    3.80
  -5  -3  -1    9.90    3.00
  -5  -3  -1   13.70    3.60
  -5  -3  -1   15.20    3.60
   4   3   2  266.57   12.20
  -4   3  -2  255.07   12.30
   4   3   2  272.67   13.20
   4   3   2  281.67   14.20
   4   3   2  287.97   13.40
   4   3   2  306.17   13.50
   4   3   2  289.57   13.60
  -4   3  -2  260.97   12.40
  -4   3  -2  287.57   13.80
  -4   3  -2  277.27   13.60
  -4  -3  -2  284.67   13.30
  -4  -3  -2  274.97   13.30
  -4  -3  -2  241.98   12.30
  -4  -3  -2  284.27   15.30
  -4  -3  -2  269.57   14.00
   4  -3   2  248.18   12.10
  -4  -3  -2  280.47   13.40
   3   3   3  207.58   10.30
   3   3   3  216.38   10.50
  -3   3  -3  207.68   11.00
  -3   3  -3  196.78   10.00
  -3   3  -3  212.08   11.30
   3   3   3  197.28    9.10
  -3   3  -3  191.78   10.00
   3   3   3  205.68   10.60
   3   3   3  209.88   10.60
  -3  -3  -3  215.88   10.50
  -3  -3  -3  209.48   10.40
   3  -3   3  200.68    9.70
  -3  -3  -3  193.68    9.20
  -3  -3  -3  219.48   12.40
   3  -3   3  198.98    9.80
  -3  -3  -3  194.78   11.30
   3  -3   3  204.58    9.90
   3  -3   3  217.88   11.20
  -2   3  -4  151.68    8.60
   2   3   4  174.68    8.60
   2   3   4  166.58   10.70
  -2   3  -4  174.78    9.50
   2   3   4  180.08    8.90
   2   3   4  171.48    8.80
  -2   3  -4  166.28    8.60
  -2   3  -4  161.18    9.60
  -2   3  -4  162.38    8.60
  -2   3  -4  173.08    8.60
   2   3   4  162.48    9.90
  -2  -3  -4  171.98   11.40
   2  -3   4  156.38    8.30
   2  -3   4  152.98    8.40
  -2  -3  -4  159.78    8.60
   2  -3   4  173.38    8.60
  -2  -3  -4  158.08    9.70
   2  -3   4  162.18    9.50
  -2  -3  -4  133.19   11.00
   2  -3   4  159.88    8.40
   2  -3   4  178.08   10.10
   1   3   5   26.10    3.60
  -1   3  -5   27.90    4.40
  -1   3  -5   27.70    4.00
  -1   3  -5   32.30    4.40
   1   3   5   29.80    4.30
  -1   3  -5   25.00    4.70
  -1   3  -5   31.50    4.40
   1   3   5   26.60    3.70
   1   3   5   27.90    3.80
   1   3   5   34.80    3.80
  -1   3  -5   32.70    4.40
   1  -3   5   31.20    6.80
  -1  -3  -5   31.90    3.80
  -1  -3  -5   25.50    3.60
  -1  -3  -5   29.00    3.60
  -1  -3  -5   27.30    3.70
   1  -3   5   29.10    4.60
   1  -3   5   27.40    4.20
  -1  -3  -5   22.60    4.30
   1  -3   5   29.60    4.30
   0   3   6  194.38    9.30
   0   3   6  183.88    9.40
   0   3   6  185.78    9.20
   0   3   6  192.08   10.80
   0   3  -6  194.18   10.50
   0   3   6  188.08    9.40
   0   3  -6  172.78   10.90
   0   3  -6  186.58    9.90
   0   3  -6  196.98   10.20
   0   3  -6  186.78   10.00
   0   3  -6  199.28   10.00
   0  -3  -6  196.78    9.30
   0  -3   6  200.88   10.70
   0  -3  -6  199.38    9.50
   0  -3   6  214.08   11.40
   0  -3   6  176.38    9.70
   0  -3  -6  188.38    9.40
   0  -3   6  206.48   10.20
   0  -3  -6  177.58   10.90
   0  -3   6  182.08   11.90
   0  -3  -6  186.68    9.30
   1   3  -7   49.00    5.60
   1   3  -7   52.99    5.50
   1   3  -7   66.09    5.50
  -1   3   7   54.69    5.60
   1   3  -7   71.79    6.10
  -1   3   7   59.19    4.60
   1   3  -7   48.70    5.80
  -1   3   7   62.29    4.80
   1   3  -7   52.09    5.60
  -1  -3   7   52.99    5.40
  -1  -3   7   54.79    5.60
  -1  -3   7   58.39    7.30
   1  -3  -7   63.49    4.60
  -1  -3   7   52.99    5.50
   1  -3  -7   57.09    5.80
  -1  -3   7   53.59    5.50
  -1  -3   7   54.69    5.70
  -2   3   8   82.29    6.60
   2   3  -8   67.89    6.60
   2   3  -8   74.89    6.70
   2   3  -8   76.19    7.20
   2   3  -8   93.29    6.90
   2   3  -8   77.49    6.80
   2   3  -8   81.79    7.10
  -2   3   8   78.79    5.40
  -2  -3   8   82.49    6.50
   2  -3  -8   78.19    6.80
  -2  -3   8   82.99    7.00
  -2  -3   8   83.49    6.70
  -2  -3   8   80.29    9.60
  -2  -3   8   92.19    7.10
  -2  -3   8   80.89    6.70
  -3   3   9   81.99    5.30
  -3   3   9   87.99    6.00
   3   3  -9   97.09    9.40
   3   3  -9   91.49    7.70
   3   3  -9   94.19    7.20
   3   3  -9   93.59    7.80
   3   3  -9   79.49    7.80
   3   3  -9   82.69    7.40
  -3   3   9   91.29    7.20
  -3  -3   9   91.29    7.40
  -3  -3   9   89.29    7.60
  -3  -3   9   92.39    7.60
  -3  -3   9   90.19    7.30
  -3  -3   9   91.89    6.90
   3  -3  -9   85.49    7.40
  -3  -3   9   87.89    7.20
   4   3 -10   54.49    6.20
   4   3 -10   52.19    6.80
  -4   3  10   42.60    5.60
   4   3 -10   53.69    6.70
  -4   3  10   52.29    4.70
   4   3 -10   59.59    8.40
   4   3 -10   49.40    6.20
   4   3 -10   58.39    7.10
   4  -3 -10   41.60    4.60
  -4  -3  10   44.30    6.60
   4  -3 -10   46.50    6.00
  -4  -3  10   50.79    5.70
  -4  -3  10   44.00    5.80
  -4  -3  10   52.29    6.80
  -4  -3  10   41.10    6.40
  -4  -3  10   58.59    6.40
   5   3 -11    2.40    4.30
  -5   3  11    4.40    3.80
   5   3 -11   11.10    3.80
   5   3 -11    1.90    5.00
  -5   3  11    6.40    3.10
   5   3 -11    5.00    4.60
   5   3 -11    2.30    4.20
  -5  -3  11    6.10    4.50
  -5  -3  11    5.90    4.60
   5  -3 -11   11.30    4.10
  -5  -3  11    5.60    4.70
  -5  -3  11    0.40    4.20
  -5  -3  11    4.80    3.50
   5  -3 -11    1.90    3.50
  -5  -3  11    1.70    2.90
  -6   3  12  105.99    7.80
   6   3 -12  112.59    9.30
   6   3 -12   99.89    9.70
   6   3 -12  111.59    8.50
  -6   3  12  109.59    8.90
   6   3 -12   90.69    9.00
  -6  -3  12  116.99    9.90
  -6  -3  12  103.09    9.30
  -6  -3  12  120.19    8.60
   6  -3 -12  126.89    9.20
  -6  -3  12  106.39    8.60
  -6  -3  12  116.59   10.00
   7   3 -13    6.70    8.40
   7   3 -13   23.30    6.30
  -7   3  13   23.50    5.20
   7   3 -13   34.40    9.20
  -7   3  13   25.50    4.90
  -7  -3  13   28.30    6.70
  -7  -3  13   21.50    5.00
  -8   3  14    8.30    5.40
  -8  -3  14    5.00    4.60
 -11   4   5   37.90    7.40
 -11  -4   5   37.50    8.70
 -10   4   4   62.49    8.10
 -10  -4   4   48.80    8.50
   9   4  -3   28.00    6.00
  -9   4   3   30.80    6.10
  -9  -4   3   30.00    6.90
  -9  -4   3   23.50    6.50
  -9  -4   3   39.50    7.10
   8   4  -2   24.70    5.80
  -8   4   2   20.30    4.50
   8   4  -2   29.20    5.20
  -8   4   2   28.50    5.70
   8   4  -2   38.10    6.60
  -8   4   2   24.70    5.60
   8   4  -2   27.40    6.30
   8   4  -2   21.60    5.20
  -8  -4   2   23.20    6.10
  -8  -4   2   28.00    5.90
  -8  -4   2   26.70    6.00
  -7   4   1   64.19    5.90
   7   4  -1   72.99    7.60
   7   4  -1   67.79    7.50
   7   4  -1   73.69    6.70
   7   4  -1   75.99    6.50
  -7   4   1   55.29    8.70
   7   4  -1   75.29    7.20
   7   4  -1   67.19    7.10
  -7   4   1   70.59    6.90
   7   4  -1   62.49    7.00
  -7  -4   1   62.69    7.10
  -7  -4   1   61.09    7.30
  -7  -4   1   67.59    7.50
   6   4   0   62.79    5.70
  -6   4   0   64.19    6.10
   6   4   0   59.29    6.60
   6   4   0   56.99    6.60
   6   4   0   63.59    6.70
  -6   4   0   73.99    7.10
   6   4   0   75.19    6.60
  -6  -4   0   68.79    7.70
   6  -4   0   79.39    6.40
  -6  -4   0   56.49    6.50
  -6  -4   0   73.99    7.00
  -6  -4   0   53.59    6.70
  -6  -4   0   72.49    7.00
   5   4   1  239.58   12.80
   5   4   1  231.48   12.00
  -5   4  -1  255.57   14.00
   5   4   1  258.67   13.30
   5   4   1  263.47   13.80
   5   4   1  259.17   12.80
   5   4   1  253.07   13.20
  -5   4  -1  248.18   13.60
  -5   4  -1  265.07   13.40
  -5  -4  -1  216.28   12.30
   5  -4   1  279.97   13.90
  -5  -4  -1  221.28   12.80
  -5  -4  -1  248.58   13.30
  -5  -4  -1  251.07   13.30
   4   4   2  152.48    9.50
  -4   4  -2  173.98   10.10
  -4   4  -2  154.88    9.80
   4   4   2  145.09    7.90
   4   4   2  155.58    9.00
   4   4   2  154.78    9.10
   4   4   2  137.89    9.90
  -4  -4  -2  141.69    8.30
  -4  -4  -2  151.58    9.10
  -4  -4  -2  142.49    9.10
  -4  -4  -2  148.79    9.20
  -4  -4  -2  155.68   10.30
  -3   4  -3  136.99    7.90
   3   4   3  145.99    8.50
  -3   4  -3  149.09    9.20
   3   4   3  145.29    9.60
   3   4   3  152.58    8.60
   3   4   3  141.89    7.20
  -3   4  -3  145.69    9.60
   3   4   3  145.79    8.30
   3   4   3  153.48    8.90
  -3  -4  -3  137.79    8.30
   3  -4   3  152.48    9.70
  -3  -4  -3  125.49    9.60
   3  -4   3  141.29    9.30
  -3  -4  -3  140.09    7.50
  -3  -4  -3  129.49    8.20
  -3  -4  -3  144.09    8.60
   2   4   4  174.98    9.20
   2   4   4  185.58    9.80
  -2   4  -4  164.78    9.30
  -2   4  -4  170.58    9.20
  -2   4  -4  166.58   10.20
  -2   4  -4  172.28   11.00
   2   4   4  185.08    9.60
   2   4   4  180.88   10.70
  -2  -4  -4  179.98    9.40
  -2  -4  -4  177.28    9.50
   2  -4   4  197.38   11.30
  -2  -4  -4  170.88   10.90
   2  -4   4  174.18    9.20
   2  -4   4  169.48    9.10
   2  -4   4  174.98    9.20
   2  -4   4  169.08    8.80
  -2  -4  -4  187.58    9.40
   2  -4   4  186.18   10.70
   1   4   5   66.69    5.30
  -1   4  -5   53.29    6.70
   1   4   5   53.39    5.70
   1   4   5   61.09    5.20
  -1   4  -5   67.89    5.20
  -1   4  -5   63.99    5.50
  -1   4  -5   64.19    5.60
  -1   4  -5   59.29    6.30
  -1   4  -5   64.49    6.00
  -1  -4  -5   53.09    4.90
   1  -4   5   57.99    6.30
  -1  -4  -5   52.99    4.90
  -1  -4  -5   58.29    6.30
  -1  -4  -5   54.19    4.80
   1  -4   5   70.49    6.20
   1  -4   5   61.89    5.30
  -1  -4  -5   51.19    5.10
   1  -4   5   63.09    4.80
   1  -4   5   65.89    5.60
   0   4   6    7.50    3.10
   0   4  -6    6.60    3.10
   0   4  -6   10.00    3.40
   0   4  -6    8.10    3.20
   0   4  -6    9.90    3.70
   0   4  -6    1.80    3.30
   0   4   6    8.20    2.80
   0   4  -6   12.70    4.00
   0  -4  -6    9.30    2.80
   0  -4   6    7.00    3.40
   0  -4   6    5.60    3.50
   0  -4   6    7.60    3.20
   0  -4  -6    4.50    3.30
   0  -4   6   11.80    4.20
   0  -4   6   11.10    3.00
   1   4  -7   92.99    7.60
   1   4  -7   94.19    7.40
   1   4  -7   93.29    6.90
  -1   4   7   95.49    7.80
   1   4  -7   83.19    7.90
   1   4  -7   97.49   10.30
   1   4  -7   93.29    7.10
   1  -4  -7   93.49    8.10
  -1  -4   7  108.39    8.20
  -1  -4   7   92.99    7.30
  -1  -4   7  100.09    7.90
  -1  -4   7  109.79    6.90
  -1  -4   7   97.49    7.00
  -2   4   8   12.00    3.50
   2   4  -8   14.70    4.00
   2   4  -8    6.40    3.50
   2   4  -8    9.10    3.90
   2   4  -8    9.50    3.80
   2   4  -8   14.20    4.20
   2   4  -8    8.30    4.40
  -2  -4   8    7.10    4.20
  -2  -4   8   15.00    4.80
  -2  -4   8   14.10    4.40
  -2  -4   8    5.70    4.20
  -2  -4   8    9.20    3.40
  -2  -4   8   11.30    3.40
   2  -4  -8    8.30    4.20
   3   4  -9   22.90    5.50
  -3   4   9   22.60    4.80
   3   4  -9   20.60    4.80
   3   4  -9   19.60    5.00
   3   4  -9   14.00    4.80
   3   4  -9   20.40    4.70
   3   4  -9   19.80    5.40
  -3  -4   9   10.90    6.90
  -3  -4   9   24.50    4.90
  -3  -4   9   25.50    4.80
  -3  -4   9   19.00    4.70
  -3  -4   9   20.60    5.20
   3  -4  -9   16.10    4.60
  -3  -4   9   22.80    6.90
   4   4 -10  204.08   12.00
   4   4 -10  212.48   13.60
  -4   4  10  193.88   10.20
   4   4 -10  190.48   12.60
   4   4 -10  225.98   12.90
   4   4 -10  196.68   12.30
  -4   4  10  208.38   12.40
  -4   4  10  200.08   10.30
   4  -4 -10  236.08   13.40
  -4  -4  10  211.98   12.20
  -4  -4  10  212.68   12.90
  -4  -4  10  206.58   12.90
  -4  -4  10  203.08   12.50
   5   4 -11   90.99    8.70
   5   4 -11   70.09    7.90
   5   4 -11   75.09    8.30
  -5   4  11   69.59    6.10
   5   4 -11   77.59    9.00
  -5   4  11   70.89    7.00
   5   4 -11   76.89    9.30
  -5  -4  11   89.39    8.50
  -5  -4  11   77.19    7.70
  -5  -4  11   61.69    7.60
  -5  -4  11   75.39    7.50
   5  -4 -11   86.79    8.40
   6   4 -12   14.60    5.80
  -6   4  12   14.70    5.40
  -6   4  12    7.00    4.10
  -6  -4  12    9.90    5.50
  -6  -4  12   17.10    5.60
  -6  -4  12   12.20    4.10
   6  -4 -12    9.80    7.00
  -6  -4  12    9.80    5.80
   7   4 -13   98.89   11.60
  -7  -4  13  122.19   10.50
  -8  -4  14    6.70    5.20
 -10   5   4  104.59   10.30
 -10  -5   4  102.39   11.20
  -9   5   3   29.80    6.40
   9   5  -3   35.20   10.80
  -9  -5   3   47.10    7.30
  -9  -5   3   22.10    6.90
   8   5  -2  102.79    8.70
  -8   5   2  118.69    9.50
   8   5  -2  123.09   12.60
   8   5  -2   97.79    9.60
   8   5  -2  103.49   11.10
  -8  -5   2   85.39    8.80
  -8  -5   2  108.89    9.10
  -8  -5   2   91.79    9.20
   7   5  -1  108.29    9.30
  -7   5   1  100.99    9.20
  -7   5   1  100.69    9.10
   7   5  -1  129.29   10.10
  -7   5   1  104.89    8.40
  -7   5   1  101.09    8.10
   7   5  -1  108.99    9.50
   7   5  -1  109.79    7.90
  -7  -5   1  105.29    9.00
  -7  -5   1   99.29    8.60
  -7  -5   1  106.49   12.60
  -6   5   0   62.09    7.80
   6   5   0   68.79    7.50
   6   5   0   71.69    6.90
   6   5   0   56.49    5.50
   6   5   0   60.49    9.40
  -6   5   0   55.89    7.30
   6   5   0   45.00    9.50
  -6   5   0   65.49    6.90
  -6  -5   0   69.29    7.40
  -6  -5   0   62.19    6.80
  -6  -5   0   63.79    8.70
   5   5   1  198.38   10.70
   5   5   1  226.68   11.90
   5   5   1  226.18   13.10
   5   5   1  218.28   13.70
  -5   5  -1  219.38   12.60
  -5  -5  -1  186.68   11.20
  -5  -5  -1  174.58   15.10
  -5  -5  -1  211.28   12.10
  -4   5  -2   10.50    4.30
   4   5   2    5.30    2.70
   4   5   2    0.90    3.90
   4   5   2    6.70    3.60
  -4   5  -2    7.60    3.50
   4   5   2    2.70    3.30
   4   5   2   -2.60    2.90
   4  -5   2    9.40    3.50
  -4  -5  -2    3.20    3.30
  -4  -5  -2    8.40    3.80
   4  -5   2    4.10    3.80
   3   5   3   31.90    4.90
   3   5   3   26.90    5.40
   3   5   3   29.80    3.50
  -3   5  -3   23.30    5.20
   3   5   3   30.40    6.00
   3   5   3   28.60    5.20
   3   5   3   23.80    5.70
  -3   5  -3   31.00    5.60
   3  -5   3   37.60    6.20
  -3  -5  -3   23.80    4.30
  -3  -5  -3   29.90    5.00
   3  -5   3   22.20   10.00
  -2   5  -4  917.21   39.50
  -2   5  -4  852.81   37.40
  -2   5  -4  886.31   39.00
   2   5   4  973.00   40.50
   2   5   4  999.00   38.50
   2   5   4  881.21   37.50
  -2   5  -4  970.20   40.60
   2   5   4  923.41   37.90
  -2  -5  -4  960.20   38.20
   2  -5   4  859.21   37.30
  -2  -5  -4  965.00   41.30
   2  -5   4 1036.50   41.20
  -2  -5  -4  886.81   37.90
  -2  -5  -4  889.11   37.70
   2  -5   4  931.01   40.00
  -1   5  -5  139.09    8.10
   1   5   5  136.19    8.20
  -1   5  -5  150.28   10.10
  -1   5  -5  133.39    8.80
   1   5   5  140.59    9.90
  -1   5  -5  125.79    8.30
   1   5   5  144.99   10.30
  -1   5  -5  151.18   10.60
  -1   5  -5  137.19    8.50
   1  -5   5  130.49    8.40
   1  -5   5  113.69    8.70
   1  -5   5  142.69    8.70
   1  -5   5  148.29   10.60
   1  -5   5  161.68   10.70
  -1  -5  -5  127.09   12.10
   0   5  -6  224.68   12.20
   0   5  -6  218.38   11.40
   0   5  -6  216.78   15.60
   0   5  -6  220.88   13.00
   0   5  -6  202.18   11.50
   0   5  -6  199.98   12.50
   0   5   6  236.78   13.50
   0  -5   6  185.18   15.20
   0  -5   6  214.68   11.10
   0  -5   6  229.78   12.10
   0  -5   6  224.08   13.80
   0  -5  -6  207.68   19.10
   1   5  -7   45.50    6.50
   1   5  -7   43.00    5.60
   1   5  -7   51.19    7.00
   1   5  -7   41.60    5.60
  -1   5   7   38.20    6.00
   1   5  -7   44.00    5.40
   1   5  -7   53.69    6.90
  -1  -5   7   43.60    5.20
  -1  -5   7   46.10    6.40
  -1  -5   7   34.30    6.10
  -1  -5   7   43.10    6.80
   1  -5  -7   43.20    7.00
   2   5  -8   74.39    7.70
  -2   5   8   84.49    7.60
   2   5  -8   84.39   11.40
   2   5  -8   60.59    7.80
   2   5  -8   73.39    7.00
  -2  -5   8   84.69    6.90
  -2  -5   8   60.69    8.10
   2  -5  -8   73.49    8.20
  -3   5   9  199.48   14.30
   3   5  -9  182.98   11.40
   3   5  -9  164.28   12.40
   3   5  -9  177.78   13.10
   3   5  -9  196.68   15.00
  -3  -5   9  202.28   11.80
  -3  -5   9  201.38   12.90
   3  -5  -9  200.68   13.30
  -3  -5   9  190.98   12.90
  -3  -5   9  191.48   12.80
   4   5 -10  279.77   16.80
  -4   5  10  292.27   16.10
   4   5 -10  290.47   15.90
   4   5 -10  239.58   16.10
   4  -5 -10  268.17   16.40
  -4  -5  10  283.77   16.90
  -4  -5  10  271.37   16.20
  -4  -5  10  255.87   16.20
  -4  -5  10  285.97   15.50
   5   5 -11   24.30    7.30
   5   5 -11   33.70    7.60
   5   5 -11   25.80    6.60
   5  -5 -11   37.70    7.40
  -5  -5  11   31.70    6.20
  -5  -5  11   35.90    6.90
  -5  -5  11   22.60    6.00
  -5  -5  11   35.70    7.30
   6   5 -12   -1.30    5.30
   6  -5 -12    3.40    5.30
  -6  -5  12    2.70    4.50
  -6  -5  12    2.60    5.30
  -7  -5  13   11.20    5.60
  -8   6   2   71.49    9.90
   8   6  -2   62.49    8.50
   8   6  -2   54.89   11.00
  -8  -6   2   38.50    7.70
   7   6  -1   18.60    5.70
   7   6  -1   24.30    7.60
   7   6  -1    7.80    5.00
  -7   6   1    8.20    3.90
  -7   6   1   13.20    5.60
  -7  -6   1    1.00    5.10
   6   6   0   87.59    8.20
   6   6   0   97.09    8.70
   6   6   0   66.79    8.40
  -6   6   0   95.59    8.10
  -6   6   0   80.29    8.60
  -6   6   0   68.09    7.70
  -6  -6   0   65.09    7.80
   5   6   1  100.09    7.50
   5   6   1   87.79    8.50
   5   6   1   82.79    9.10
  -5   6  -1   85.79    8.40
   5   6   1   87.39    7.80
  -5  -6  -1   73.89   10.80
  -5  -6  -1   83.29    7.90
  -4   6  -2   28.50    6.10
   4   6   2   27.20    6.60
   4   6   2   20.00    5.40
   4   6   2   36.30    5.40
  -4   6  -2   20.90    5.30
   4   6   2   31.30    5.70
  -4  -6  -2   25.60    5.90
  -4  -6  -2   17.90    4.80
  -3   6  -3   11.10    4.90
   3   6   3    9.20    3.70
   3   6   3    8.30    3.50
  -3   6  -3    5.10    3.70
  -3  -6  -3   -1.80    3.40
   3  -6   3    7.50    4.30
   3  -6   3    2.30    4.40
  -3  -6  -3    0.80    3.80
  -2   6  -4   15.00    4.80
   2   6   4   20.70    5.40
  -2   6  -4   14.00    5.40
   2  -6   4   15.70    4.80
  -2  -6  -4   16.50    4.30
   2  -6   4   16.80    5.10
  -1   6  -5   31.10    6.70
   1   6   5   24.80    5.90
  -1   6  -5   16.90    4.30
  -1   6  -5   22.70    5.80
   1  -6   5   16.90    5.50
   1  -6   5   20.60    5.90
   1  -6   5   19.10    4.40
   0   6  -6   46.50    6.80
   0   6  -6   35.60    6.80
   0   6   6   54.59    6.60
   0   6  -6   44.70    6.20
   0  -6   6   34.70    6.30
   0  -6   6   45.40    6.70
   0  -6   6   36.70    6.90
   1   6  -7   59.19    7.20
   1   6  -7   51.69    6.10
  -1   6   7   53.79    6.90
   1   6  -7   41.20    7.10
   1   6  -7   44.30    6.40
  -1  -6   7   47.10    7.40
  -1  -6   7   55.49    6.70
  -1  -6   7   52.79    5.70
  -1  -6   7   54.29    8.00
   2   6  -8   14.20    5.70
   2   6  -8   27.40    5.80
   2   6  -8   33.20    6.60
  -2  -6   8   20.10    5.80
  -2  -6   8   11.00    7.90
  -2  -6   8   15.20    5.00
   3   6  -9   24.70    5.90
   3   6  -9   19.40    6.40
  -3  -6   9   27.80    6.30
  -3  -6   9   42.30    6.50
   4   6 -10   73.69    8.50
   4   6 -10   46.70    8.50
  -4  -6  10   50.99    8.40
  -4  -6  10   62.99    8.10
   5   6 -11   -0.90    5.10
   5   6 -11    8.80    5.80
  -5  -6  11    8.30    5.60
  -5  -6  11    1.00    5.30
   6   7   0   27.10    7.10
   6   7   0   45.00    8.00
  -6   7   0   33.00    6.50
  -6   7   0   44.90   14.30
  -6  -7   0   19.10    7.50
   5   7   1    0.50    4.30
  -5   7  -1    4.30    5.00
   5   7   1   -1.80    4.90
  -5  -7  -1   -3.10    4.20
  -4   7  -2   47.40    7.90
   4   7   2   51.09    8.80
   4   7   2   67.09    7.00
  -4  -7  -2   44.90    6.20
  -3   7  -3    4.70    4.00
   3   7   3    7.20    4.60
   3   7   3   -2.00    4.30
   3  -7   3    9.70    5.20
  -2   7  -4   -0.70    4.00
   2   7   4    1.20    4.30
   2  -7   4    0.60    4.30
  -1   7  -5   -3.10    4.00
   1   7   5    1.00    4.20
  -1   7  -5   -2.50    3.60
   1  -7   5    5.00    4.50
   0   7  -6    6.00    4.60
   0   7  -6    5.50    4.50
   0   7   6   15.20    5.50
   0  -7   6    4.80    4.20
   0  -7   6   21.30    6.40
   1   7  -7   22.20    5.60
  -1  -7   7   25.30    5.80
  -1  -7   7   18.80    6.10
   2   7  -8    8.50    5.40
   2   7  -8   10.20    6.50
  -2  -7   8    5.80    6.20
  -2  -7   8    2.60    4.40
   3   7  -9    8.00    6.60
   3   7  -9    2.00    4.90
  -3  -7   9    4.60    8.20
  -3  -7   9    2.40    5.50
 -12   0   5   37.30    6.80
 -12   0   5   21.50    7.60
  12   0  -5   29.50    6.70
 -11   0   4  102.89    8.80
 -11   0   4   77.99    9.10
  11   0  -4  111.49    8.80
  10   0  -3  217.08   12.00
 -10   0   3  203.18   13.30
  10   0  -3  189.88   12.60
  10   0  -3  193.08   12.00
 -10   0   3  203.78   12.20
 -10   0   3  231.58   12.80
   9   0  -2   94.09    7.80
  -9   0   2   96.59    8.20
  -9   0   2   99.49    7.40
   9   0  -2   93.29    7.90
   9   0  -2   89.19    7.50
  -9   0   2   90.79    9.00
  -9   0   2   85.99    7.40
  -8   0   1   24.20    4.80
   8   0  -1   23.20    5.30
  -8   0   1   22.50    5.30
   8   0  -1   20.30    4.40
  -8   0   1   18.10    4.90
   8   0  -1   18.60    4.10
  -8   0   1   23.10    4.80
   8   0  -1   15.20    4.50
  -8   0   1   20.20    4.50
   8   0  -1   20.40    4.80
  -7   0   0  133.39    8.20
   7   0   0  111.99    7.80
   7   0   0  132.79    8.30
  -7   0   0  137.59    8.60
   7   0   0  134.39    8.00
   7   0   0  119.69    7.80
  -7   0   0  124.59    7.90
  -7   0   0  120.39    6.50
   7   0   0  110.39    6.50
  -7   0   0  134.79    8.40
  -7   0   0  118.89    7.90
   7   0   0  121.29    7.90
   6   0   1   86.99    6.40
  -6   0  -1   80.49    6.00
  -6   0  -1   83.29    5.30
   6   0   1   74.59    5.40
  -6   0  -1   85.09    6.60
   6   0   1   65.99    8.20
   6   0   1   84.39    6.30
   6   0   1   79.29    6.30
  -6   0  -1   90.69    6.30
   6   0   1   83.69    6.60
  -6   0  -1   89.79    6.50
  -6   0  -1   93.89    6.80
  -5   0  -2  401.76   17.90
   5   0   2  388.66   17.70
  -5   0  -2  419.76   17.90
   5   0   2  400.46   17.70
  -5   0  -2  396.06   17.60
  -5   0  -2  414.16   17.90
   5   0   2  398.66   17.70
  -5   0  -2  429.16   18.00
  -5   0  -2  393.06   17.70
   5   0   2  387.76   17.60
   5   0   2  406.56   17.80
  -4   0  -3   15.10    3.50
  -4   0  -3   13.30    3.20
  -4   0  -3   11.20    2.90
  -4   0  -3   10.00    3.50
  -4   0  -3   11.60    3.10
   4   0   3    7.60    2.90
  -4   0  -3   13.00    3.00
   4   0   3   12.90    3.20
   4   0   3   11.90    3.20
  -4   0  -3   10.10    3.40
   4   0   3   10.50    2.90
   4   0   3   15.80    3.60
   3   0   4   77.19    5.80
  -3   0  -4   75.19    5.90
  -3   0  -4   72.29    5.10
  -3   0  -4   67.69    4.90
   3   0   4   76.49    5.70
  -3   0  -4   83.69    5.80
  -3   0  -4   84.29    5.80
   3   0   4   82.39    5.80
  -3   0  -4   73.79    5.60
   3   0   4   89.19    6.10
   3   0   4   75.69    5.50
  -3   0  -4   76.59    5.90
   2   0   5   -0.30    2.90
  -2   0  -5    0.50    2.40
  -2   0  -5   -1.80    2.40
  -2   0  -5   -0.20    1.80
  -2   0  -5    4.50    2.80
   2   0   5    0.50    2.60
  -2   0  -5    3.30    2.70
   2   0   5    1.00    2.50
   2   0   5   -0.20    2.50
  -2   0  -5    1.00    2.70
   2   0   5    1.40    2.60
   1   0   6  113.59    7.30
  -1   0  -6  106.49    6.70
  -1   0  -6   95.09    7.20
   1   0   6  105.29    6.80
  -1   0  -6  107.29    6.60
  -1   0  -6  105.49    6.70
   1   0   6   95.99    6.40
   1   0   6  101.79    6.50
  -1   0  -6   93.89    6.50
   1   0   6   91.09    5.50
  -1   0  -6   95.39    5.60
   1   0   6  102.29    6.50
   0   0   7  134.19    7.80
   0   0   7  130.19    7.70
   0   0   7  129.59    7.70
   0   0   7  133.49    7.90
   0   0  -7  151.58    7.90
   0   0   7  138.49    8.40
   0   0  -7  144.89    8.00
   0   0   7  117.49    6.70
   0   0  -7  134.99    7.90
   0   0  -7  125.99    8.40
   0   0  -7  129.49    6.90
   0   0  -7  132.09    7.70
  -1   0   8  232.68   11.40
  -1   0   8  233.28   11.30
  -1   0   8  228.68   11.20
   1   0  -8  207.88   12.00
   1   0  -8  225.58   11.20
  -1   0   8  250.17   12.30
  -1   0   8  230.48   11.20
   1   0  -8  202.18   10.50
  -1   0   8  223.78   10.60
   1   0  -8  228.48   11.10
   1   0  -8  227.68   11.20
   1   0  -8  232.08   11.30
   2   0  -9  389.86   16.80
  -2   0   9  359.36   16.60
  -2   0   9  384.76   16.80
   2   0  -9  374.76   16.70
   2   0  -9  369.06   16.60
   2   0  -9  326.17   16.30
   2   0  -9  374.86   16.60
  -2   0   9  378.06   20.80
  -2   0   9  359.66   16.20
   2   0  -9  368.36   17.70
  -2   0   9  346.37   16.50
  -2   0   9  373.56   16.50
   3   0 -10   59.19    5.70
  -3   0  10   64.79    5.90
   3   0 -10   57.99    5.80
  -3   0  10   62.79    5.80
  -3   0  10   53.29    5.20
   3   0 -10   51.79    4.90
  -3   0  10   65.49    5.60
   3   0 -10   50.59    6.10
  -3   0  10   60.59    5.90
   3   0 -10   55.89    5.30
   3   0 -10   58.59    5.60
  -3   0  10   60.79    5.90
   4   0 -11   79.99    7.50
  -4   0  11   90.09    7.00
  -4   0  11   79.99    6.80
  -4   0  11   86.99    6.90
   4   0 -11   81.39    6.90
   4   0 -11   96.69    6.80
  -4   0  11   85.89    7.20
  -4   0  11   87.59    7.30
  -4   0  11   90.19    7.00
   4   0 -11   94.39    7.10
   4   0 -11   81.89    6.90
   4   0 -11   80.89    6.40
  -5   0  12   -3.30    4.10
  -5   0  12    1.90    3.70
  -5   0  12    0.50    3.40
  -5   0  12    0.70    3.10
   5   0 -12   -1.90    3.30
   5   0 -12    1.30    3.60
   5   0 -12   -0.30    3.30
  -5   0  12    1.20    3.20
   5   0 -12    3.50    3.40
  -5   0  12    2.20    3.50
   6   0 -13  233.38   13.30
   6   0 -13  208.48   13.10
  -6   0  13  240.38   13.50
  -6   0  13  264.57   14.30
   6   0 -13  253.07   13.50
   6   0 -13  221.48   13.10
  -6   0  13  224.78   12.90
  -7   0  14    1.10    3.60
  -7   0  14    7.20    3.50
  -7   0  14    5.90    4.90
   7   0 -14    7.70    4.30
  -7   0  14    5.30    4.10
   7   0 -14    6.60    6.50
   7   0 -14    9.50    4.50
  -8   0  15   17.30    5.90
  -8   0  15    9.00    5.00
   8   0 -15   27.60    6.40
   8   0 -15   13.90    6.40
  -9   0  16    4.20    6.90
  -9   0  16   -2.30    4.60
 -12   1   5   39.00    6.60
 -12   1   5   26.30    8.70
  12   1  -5   28.50    6.70
 -12  -1   5   35.70    7.40
 -12  -1   5   23.10    6.90
  12  -1  -5   37.30    7.20
  11   1  -4   77.69    8.30
 -11   1   4   82.59    8.60
 -11   1   4   78.79    7.70
  11   1  -4   73.69    8.70
 -11  -1   4   77.59    8.70
 -11  -1   4   81.79    8.50
  11  -1  -4   81.99    7.80
 -11  -1   4   79.49    8.50
  10   1  -3  428.16   20.50
 -10   1   3  399.36   19.00
  10   1  -3  418.46   21.80
  10   1  -3  386.76   19.80
 -10   1   3  385.36   20.00
 -10   1   3  346.77   18.40
 -10  -1   3  412.66   22.30
 -10  -1   3  413.66   19.60
  10  -1  -3  394.36   18.60
  10  -1  -3  336.67   18.30
 -10  -1   3  410.86   20.50
  10  -1  -3  380.06   20.30
   9   1  -2   10.40    4.00
   9   1  -2    5.70    3.70
   9   1  -2    9.50    4.10
  -9   1   2    2.50    3.40
  -9   1   2    8.20    4.00
  -9   1   2    2.80    3.20
  -9   1   2    2.60    4.40
  -9  -1   2    9.30    4.70
  -9  -1   2    1.10    6.90
   9  -1  -2    8.90    3.60
   9  -1  -2    9.40    3.80
  -9  -1   2    3.20    4.10
  -9  -1   2    6.10    4.60
  -8   1   1  138.09    8.90
   8   1  -1  136.89    9.00
   8   1  -1  153.88    9.40
  -8   1   1  131.69    8.70
   8   1  -1  145.99    9.20
   8   1  -1  139.79    9.20
  -8   1   1  125.69    9.20
  -8   1   1  130.79    8.50
  -8   1   1  135.49    8.80
  -8  -1   1  150.58    9.40
  -8  -1   1  153.18    7.40
  -8  -1   1  148.79    9.30
  -8  -1   1  154.18    9.70
   8  -1  -1  131.59    8.60
  -8  -1   1  141.29    9.40
   8  -1  -1  136.89    8.50
   8  -1  -1  148.89    9.10
   7   1   0   91.29    7.20
   7   1   0   97.59    7.10
  -7   1   0  103.39    7.40
   7   1   0   95.79    7.30
  -7   1   0   85.69    6.60
   7   1   0   92.59    7.20
  -7   1   0   91.49    6.50
  -7   1   0   80.39    5.40
   7   1   0   88.99    5.90
  -7   1   0   94.09    6.60
  -7   1   0   97.09    6.90
   7   1   0   84.99    6.60
  -7  -1   0   93.69    7.60
   7  -1   0   87.79    6.60
  -7  -1   0   91.09    7.20
  -7  -1   0   98.79    7.20
   7  -1   0   85.99    6.90
   7  -1   0   92.69    5.50
   7  -1   0   84.19    6.50
  -7  -1   0   86.49    5.70
  -7  -1   0   96.99    7.00
  -6   1  -1   81.89    6.10
   6   1   1   69.69    5.40
  -6   1  -1   77.49    5.80
  -6   1  -1   82.59    6.10
   6   1   1   78.69    6.50
   6   1   1   73.99    6.10
   6   1   1   78.59    5.60
  -6   1  -1   79.29    6.10
   6   1   1   80.79    6.40
  -6   1  -1   84.59    6.50
   6   1   1   85.39    6.20
  -6   1  -1   85.39    5.60
   6  -1   1   70.59    5.70
   6  -1   1   74.59    5.10
  -6  -1  -1   59.59    6.40
   6  -1   1   79.39    5.90
  -6  -1  -1   70.69    6.20
   6  -1   1   75.39    5.80
  -6  -1  -1   78.29    6.10
  -6  -1  -1   74.49    6.00
  -6  -1  -1   64.29    6.30
   5   1   2  275.87   13.70
   5   1   2  320.27   14.40
  -5   1  -2  321.47   14.10
  -5   1  -2  309.07   14.20
   5   1   2  297.87   14.30
   5   1   2  302.57   14.40
  -5   1  -2  297.27   14.50
  -5   1  -2  310.07   14.20
   5   1   2  294.27   14.30
  -5   1  -2  293.67   13.80
  -5   1  -2  308.27   14.50
  -5   1  -2  302.57   14.50
   5   1   2  318.57   15.50
   5  -1   2  310.77   14.00
  -5  -1  -2  306.27   14.20
   5  -1   2  316.37   14.30
  -5  -1  -2  310.07   14.30
  -5  -1  -2  311.07   14.00
   5  -1   2  305.77   14.10
   5  -1   2  289.07   14.00
  -5  -1  -2  296.77   15.60
  -5  -1  -2  312.57   14.70
  -5  -1  -2  328.77   14.60
   4   1   3  940.51   37.90
  -4   1  -3  952.40   38.00
   4   1   3  922.81   38.00
  -4   1  -3  927.21   37.60
  -4   1  -3  984.30   37.90
  -4   1  -3  945.91   37.80
  -4   1  -3  960.50   37.70
   4   1   3  944.91   38.20
   4   1   3  935.61   38.00
  -4   1  -3 1004.30   38.40
   4   1   3  901.51   37.80
  -4   1  -3 1002.10   38.50
  -4  -1  -3  911.51   37.80
   4  -1   3  910.31   37.60
  -4  -1  -3  936.11   38.00
  -4  -1  -3  897.01   38.10
  -4  -1  -3  908.91   37.30
   4  -1   3  864.41   37.40
   4  -1   3  949.60   37.70
   4  -1   3  984.70   38.20
   4  -1   3  918.91   37.70
  -4  -1  -3  925.61   37.90
  -4  -1  -3  951.60   38.00
  -3   1  -4  801.52   32.40
   3   1   4  831.22   33.30
  -3   1  -4  807.72   33.40
  -3   1  -4  787.82   32.40
  -3   1  -4  789.62   32.50
   3   1   4  805.02   32.60
  -3   1  -4  849.52   32.70
   3   1   4  802.92   32.60
   3   1   4  819.42   32.60
  -3   1  -4  744.73   32.40
   3   1   4  818.42   32.80
   3  -1   4  777.92   32.40
   3  -1   4  855.61   33.20
   3  -1   4  773.82   32.40
  -3  -1  -4  836.02   32.80
  -3  -1  -4  787.82   32.60
  -3  -1  -4  825.62   32.60
  -3  -1  -4  711.73   31.50
  -3  -1  -4  840.82   32.80
  -3  -1  -4  783.62   33.20
   3  -1   4  790.62   32.40
  -2   1  -5 1418.46   55.19
  -2   1  -5 1357.36   56.09
  -2   1  -5 1410.16   55.19
  -2   1  -5 1402.06   55.29
  -2   1  -5 1434.96   55.29
   2   1   5 1451.55   56.19
   2   1   5 1410.06   55.29
   2   1   5 1433.06   55.29
   2   1   5 1400.06   55.19
   2   1   5 1388.66   55.19
  -2  -1  -5 1341.37   55.19
  -2  -1  -5 1421.26   55.29
   2  -1   5 1537.95   56.29
   2  -1   5 1415.46   55.29
   2  -1   5 1373.86   55.39
  -2  -1  -5 1399.56   55.19
   2  -1   5 1339.77   55.09
  -2  -1  -5 1448.06   55.39
   2  -1   5 1339.27   55.19
  -2  -1  -5 1371.96   56.19
  -1   1  -6   37.20    4.00
  -1   1  -6   38.10    4.70
  -1   1  -6   34.30    5.00
   1   1   6   49.40    5.20
   1   1   6   35.50    4.90
  -1   1  -6   30.20    4.70
   1   1   6   36.20    4.50
   1   1   6   45.80    4.50
  -1   1  -6   40.20    4.90
   1   1   6   41.70    4.50
  -1   1  -6   33.20    5.00
   1  -1   6   39.40    4.70
   1  -1   6   42.90    4.40
  -1  -1  -6   40.50    4.80
   1  -1   6   31.60    4.70
  -1  -1  -6   42.30    5.00
   1  -1   6   36.00    4.70
  -1  -1  -6   43.50    4.50
  -1  -1  -6   36.40    4.60
   1  -1   6   35.20    4.50
   1  -1   6   41.30    4.70
  -1  -1  -6   47.40    4.70
   0   1  -7  188.78    9.70
   0   1   7  188.88    9.70
   0   1   7  212.98   11.10
   0   1  -7  192.28   10.00
   0   1   7  194.48   10.00
   0   1  -7  190.78   10.10
   0   1  -7  199.08   10.10
   0   1   7  160.08   11.00
   0   1  -7  167.78   10.70
   0   1   7  195.88    9.80
   0   1  -7  192.08   10.00
   0  -1  -7  188.08    9.80
   0  -1  -7  196.98    9.90
   0  -1   7  191.28   10.00
   0  -1  -7  196.08   11.00
   0  -1   7  189.48    9.70
   0  -1   7  188.08    9.90
   0  -1  -7  205.78   10.00
   0  -1   7  209.48   10.80
   0  -1  -7  195.48    9.80
   0  -1   7  196.48   10.10
   0  -1   7  199.38   10.00
   1   1  -8  262.67   12.50
  -1   1   8  230.38   11.00
   1   1  -8  269.77   12.70
  -1   1   8  243.08   12.00
   1   1  -8  226.48   13.30
   1   1  -8  250.77   12.30
   1   1  -8  249.97   12.50
   1   1  -8  258.57   12.70
  -1   1   8  281.27   13.60
  -1   1   8  257.67   12.20
  -1   1   8  243.88   12.10
  -1   1   8  279.57   12.50
   1  -1  -8  278.17   12.40
   1  -1  -8  274.77   12.30
  -1  -1   8  272.57   12.50
   1  -1  -8  236.28   13.20
  -1  -1   8  251.07   13.10
  -1  -1   8  243.68   12.50
  -1  -1   8  261.27   12.50
  -1  -1   8  276.27   12.80
  -1  -1   8  265.17   12.60
   1  -1  -8  259.37   12.20
   2   1  -9   91.89    6.70
  -2   1   9   91.89    6.30
   2   1  -9  101.19    6.70
  -2   1   9   91.59    5.60
   2   1  -9   96.59    6.70
   2   1  -9  101.19    7.00
  -2   1   9   94.39    6.20
   2   1  -9   87.29    7.40
  -2   1   9   92.39    6.50
  -2   1   9   92.69    7.20
   2   1  -9   92.79    6.60
  -2   1   9   93.79    6.40
  -2  -1   9   89.09    6.50
  -2  -1   9   92.69    6.90
   2  -1  -9   88.39    6.20
  -2  -1   9   85.09    6.40
   2  -1  -9   88.29    7.20
   2  -1  -9   78.19    5.30
   2  -1  -9   94.09    6.50
   2  -1  -9   81.39    6.20
  -2  -1   9   90.49    6.50
  -2  -1   9   88.59    7.10
  -2  -1   9   96.19    6.80
  -3   1  10  279.27   13.30
  -3   1  10  280.27   13.80
   3   1 -10  310.47   14.40
   3   1 -10  321.97   14.70
  -3   1  10  301.97   15.00
   3   1 -10  306.87   14.50
   3   1 -10  301.37   14.40
   3   1 -10  304.07   14.50
  -3   1  10  294.67   13.90
  -3   1  10  278.57   14.00
   3   1 -10  277.07   15.30
  -3   1  10  270.07   13.60
   3  -1 -10  263.67   14.80
   3  -1 -10  290.07   13.90
   3  -1 -10  289.87   13.80
  -3  -1  10  292.07   14.40
  -3  -1  10  308.57   14.10
  -3  -1  10  311.47   14.50
  -3  -1  10  280.17   14.20
   3  -1 -10  291.17   17.00
   3  -1 -10  254.17   13.20
  -3  -1  10  298.27   14.90
  -3  -1  10  291.17   14.30
  -4   1  11  572.04   25.00
  -4   1  11  589.14   25.00
  -4   1  11  533.95   25.00
   4   1 -11  607.84   25.60
  -4   1  11  578.84   25.30
   4   1 -11  602.64   25.80
   4   1 -11  621.04   25.80
   4   1 -11  572.74   26.60
   4   1 -11  602.44   25.90
   4   1 -11  580.64   25.90
  -4   1  11  559.14   24.90
  -4   1  11  604.94   26.30
  -4  -1  11  607.74   25.80
   4  -1 -11  613.84   25.30
  -4  -1  11  616.54   25.70
   4  -1 -11  549.15   25.00
   4  -1 -11  512.15   24.80
  -4  -1  11  595.64   25.80
  -4  -1  11  582.24   25.50
   4  -1 -11  590.74   25.10
  -4  -1  11  554.94   25.60
   4  -1 -11  582.94   26.40
  -4  -1  11  602.74   26.40
  -5   1  12   82.79    7.60
  -5   1  12   79.49    7.40
   5   1 -12   89.19    7.40
   5   1 -12   97.79    8.30
  -5   1  12   85.49    7.10
  -5   1  12   84.29    7.20
   5   1 -12   89.59    8.40
   5   1 -12  103.69    7.60
   5   1 -12   88.39    8.60
  -5   1  12   80.49    7.20
  -5   1  12   95.39    7.90
  -5  -1  12   93.79    8.00
   5  -1 -12   88.59    7.90
  -5  -1  12   96.09    8.10
  -5  -1  12   84.89    7.80
   5  -1 -12   71.79    7.00
  -5  -1  12   93.49    7.40
   5  -1 -12   82.69    7.00
  -5  -1  12   83.09    8.10
  -5  -1  12   87.39    7.40
   5  -1 -12  101.29    7.50
   6   1 -13   96.79    8.70
  -6   1  13  112.49    8.10
  -6   1  13  122.09    8.70
   6   1 -13  103.09    8.40
   6   1 -13  128.49    9.60
   6   1 -13  114.29    9.30
  -6   1  13  100.19    8.40
  -6   1  13  100.19    8.40
  -6  -1  13  113.59    8.70
   6  -1 -13  114.39    8.50
   6  -1 -13  105.09    8.50
   6  -1 -13  101.89    7.50
  -6  -1  13  102.59    8.90
  -6  -1  13  115.39    8.50
  -6  -1  13  119.19    9.40
   6  -1 -13  105.29    8.40
  -7   1  14   43.80    6.90
   7   1 -14   44.10    7.30
   7   1 -14   58.09    7.60
   7   1 -14   56.79    7.60
   7   1 -14   52.89    6.70
  -7   1  14   40.40    6.70
   7  -1 -14   47.30    7.30
  -7  -1  14   48.50    7.40
  -7  -1  14   54.49    7.00
  -7  -1  14   45.50    6.70
  -7  -1  14   36.70    6.00
   7  -1 -14   39.00    8.30
   7  -1 -14   49.10    6.50
   8   1 -15   57.39    8.20
  -8   1  15   59.29    6.90
  -8   1  15   40.50    7.30
  -8  -1  15   59.49    8.10
   8  -1 -15   52.29    7.10
  -8  -1  15   57.39    8.40
  -9   1  16   50.09    7.40
   9   1 -16   46.20    8.20
  -9   1  16   55.99    8.10
  -9  -1  16   48.30   10.70
   9  -1 -16   51.99    7.40
  -9  -1  16   35.40    8.40
 -12   2   5   29.00    5.90
  12   2  -5   14.70    5.90
 -12   2   5   29.30    7.00
 -12  -2   5   19.50   11.10
 -11   2   4   45.80    7.40
  11   2  -4   36.20    7.10
 -11   2   4   47.60    6.00
  11   2  -4   35.60    6.60
 -11  -2   4   31.30    7.50
  11  -2  -4   43.90    6.00
 -11  -2   4   36.80    7.50
  10   2  -3   71.29    7.10
 -10   2   3   68.09    7.90
 -10   2   3   69.09    7.00
  10   2  -3   62.99    7.50
  10   2  -3   64.49    7.70
  10  -2  -3   75.39    6.60
 -10  -2   3   70.09    8.30
 -10  -2   3   52.39    8.20
 -10  -2   3   81.69    8.20
  -9   2   2   62.29    6.00
   9   2  -2   63.09    6.80
  -9   2   2   52.79    7.10
  -9   2   2   65.39    6.20
   9   2  -2   71.39    7.30
   9   2  -2   54.79    7.10
  -9  -2   2   56.79    9.90
  -9  -2   2   58.89    7.40
   9  -2  -2   45.30    5.70
   9  -2  -2   67.89    6.10
  -9  -2   2   58.39    7.10
  -9  -2   2   62.79    7.40
  -9  -2   2   53.09    7.10
  -8   2   1   25.40    5.30
  -8   2   1   37.70    8.10
   8   2  -1   38.80    6.10
   8   2  -1   42.90    5.10
   8   2  -1   35.30    4.40
  -8   2   1   34.60    4.90
   8   2  -1   36.50    6.10
   8   2  -1   38.90    6.10
  -8   2   1   34.80    5.10
  -8  -2   1   44.10    6.10
   8  -2  -1   21.60    4.90
  -8  -2   1   37.80    6.00
   8  -2  -1   31.20    6.80
  -8  -2   1   32.10    6.20
  -8  -2   1   33.40    5.90
  -7   2   0   56.99    5.40
  -7   2   0   56.49    5.00
   7   2   0   74.99    5.80
   7   2   0   65.69    6.40
   7   2   0   66.19    6.50
  -7   2   0   58.99    6.30
   7   2   0   61.29    6.50
  -7   2   0   57.69    5.80
  -7   2   0   60.49    6.20
  -7   2   0   56.29    5.40
  -7   2   0   59.99    5.40
   7   2   0   64.59    5.50
   7   2   0   73.99    6.70
  -7  -2   0   63.09    6.80
   7  -2   0   56.99    5.60
  -7  -2   0   62.39    6.60
   7  -2   0   61.19    5.40
  -7  -2   0   60.79    5.40
  -7  -2   0   64.89    7.90
   7  -2   0   64.89    5.40
   7  -2   0   61.49    4.80
  -7  -2   0   72.19    6.40
   7  -2   0   62.39    5.70
  -7  -2   0   67.29    6.50
   6   2   1  126.09    8.10
  -6   2  -1  111.29    7.50
   6   2   1  121.69    8.10
  -6   2  -1  124.19    7.10
  -6   2  -1  127.39    8.30
   6   2   1  114.79    7.30
  -6   2  -1  119.89    7.10
  -6   2  -1  117.69    8.00
   6   2   1  128.59    8.80
   6   2   1  125.49    8.30
  -6   2  -1  115.79    7.40
   6   2   1  121.79    8.90
  -6   2  -1  119.99    7.40
  -6  -2  -1  124.29    8.00
  -6  -2  -1  135.29    8.40
  -6  -2  -1  128.79    7.90
   6  -2   1  120.19    7.30
   6  -2   1  124.09    7.10
  -6  -2  -1  126.79    8.30
   6  -2   1  122.89    7.30
   6  -2   1  111.59    7.00
  -6  -2  -1  130.19    8.20
   6  -2   1  108.99    7.20
  -6  -2  -1  123.39    7.60
   5   2   2  494.85   21.80
   5   2   2  520.05   22.10
  -5   2  -2  501.75   22.50
   5   2   2  515.25   21.90
   5   2   2  523.45   23.10
   5   2   2  521.15   22.10
  -5   2  -2  526.05   22.00
  -5   2  -2  457.05   21.10
  -5   2  -2  491.45   22.20
  -5   2  -2  473.05   21.00
  -5   2  -2  481.45   21.20
   5   2   2  495.75   21.10
  -5   2  -2  508.55   21.20
   5  -2   2  480.95   21.00
  -5  -2  -2  528.85   22.00
  -5  -2  -2  514.75   21.30
   5  -2   2  521.95   22.60
  -5  -2  -2  498.15   22.00
   5  -2   2  457.85   20.90
  -5  -2  -2  518.45   22.10
  -5  -2  -2  515.75   22.00
   5  -2   2  482.55   21.00
   5  -2   2  471.35   21.10
  -5  -2  -2  507.85   21.80
  -4   2  -3 1272.67   47.80
   4   2   3 1181.78   47.10
   4   2   3 1182.08   47.60
   4   2   3 1207.38   47.40
  -4   2  -3 1178.28   46.90
   4   2   3 1057.59   46.10
  -4   2  -3 1217.58   48.00
  -4   2  -3 1154.18   46.80
  -4   2  -3 1152.38   46.70
  -4   2  -3 1084.89   50.79
   4   2   3 1225.58   47.20
   4   2   3 1217.18   47.30
  -4  -2  -3 1188.88   47.30
  -4  -2  -3 1239.78   47.50
  -4  -2  -3 1215.58   47.40
  -4  -2  -3 1180.18   47.90
  -4  -2  -3 1128.29   46.30
   4  -2   3 1123.79   46.70
  -4  -2  -3 1173.88   47.20
   4  -2   3 1231.88   47.00
   4  -2   3 1171.58   46.70
   3   2   4  750.82   31.70
   3   2   4  770.02   31.80
  -3   2  -4  722.63   31.20
  -3   2  -4  778.12   32.40
  -3   2  -4  755.92   31.50
  -3   2  -4  739.73   31.90
   3   2   4  785.42   31.60
   3   2   4  782.62   31.60
  -3   2  -4  733.83   31.40
   3   2   4  768.12   32.30
  -3   2  -4  777.02   31.40
  -3  -2  -4  803.42   31.80
  -3  -2  -4  765.02   31.60
   3  -2   4  860.61   32.70
   3  -2   4  755.22   31.30
  -3  -2  -4  795.52   32.70
  -3  -2  -4  769.02   31.60
  -3  -2  -4  764.32   31.60
   3  -2   4  792.32   32.10
   3  -2   4  763.82   31.40
  -2   2  -5  265.77   12.90
   2   2   5  294.37   13.10
   2   2   5  297.57   12.90
  -2   2  -5  262.57   12.80
  -2   2  -5  292.87   14.10
   2   2   5  273.97   12.80
  -2   2  -5  271.87   13.10
   2   2   5  275.27   13.70
  -2   2  -5  277.57   12.90
  -2   2  -5  272.67   13.30
  -2  -2  -5  284.27   12.90
   2  -2   5  270.17   12.80
   2  -2   5  297.97   13.90
  -2  -2  -5  267.17   12.80
  -2  -2  -5  252.47   13.70
  -2  -2  -5  272.77   12.80
   2  -2   5  275.47   13.30
   2  -2   5  260.07   12.70
   2  -2   5  271.57   12.90
  -2  -2  -5  269.97   12.80
  -1   2  -6  253.77   13.80
  -1   2  -6  271.57   13.00
   1   2   6  265.27   12.70
   1   2   6  295.17   13.00
   1   2   6  272.67   12.80
   1   2   6  275.37   13.90
  -1   2  -6  281.27   13.00
  -1   2  -6  287.47   13.50
  -1   2  -6  280.47   13.00
  -1   2  -6  287.87   13.20
   1   2   6  287.17   12.80
   1  -2   6  273.37   13.00
  -1  -2  -6  259.17   12.60
  -1  -2  -6  265.27   14.00
   1  -2   6  271.87   13.30
   1  -2   6  269.37   12.90
   1  -2   6  261.27   12.90
   1  -2   6  290.87   13.90
   1  -2   6  274.47   12.80
  -1  -2  -6  279.67   12.80
  -1  -2  -6  274.27   12.80
   0   2  -7    5.20    3.40
   0   2  -7    9.00    3.00
   0   2   7   16.00    3.50
   0   2   7   11.30    3.00
   0   2   7   13.50    3.20
   0   2  -7    9.70    3.60
   0   2  -7   18.00    4.20
   0   2  -7   12.40    3.50
   0   2   7    9.30    3.00
   0   2  -7    9.70    3.60
   0   2   7   11.90    3.40
   0  -2   7    8.40    3.30
   0  -2   7    9.60    3.20
   0  -2  -7    8.10    3.10
   0  -2   7    9.40    3.00
   0  -2  -7   12.00    3.10
   0  -2  -7   11.90    3.50
   0  -2   7   12.00    3.40
   0  -2   7    8.90    3.30
   0  -2  -7   11.10    3.30
   0  -2   7    9.90    3.10
  -1   2   8  357.66   16.60
   1   2  -8  406.16   17.60
  -1   2   8  382.86   18.10
   1   2  -8  383.06   20.60
  -1   2   8  379.66   16.90
   1   2  -8  388.46   17.30
  -1   2   8  378.36   16.50
   1   2  -8  353.36   18.20
  -1   2   8  379.26   16.60
   1   2  -8  377.36   17.40
  -1  -2   8  403.06   17.50
  -1  -2   8  384.76   18.10
   1  -2  -8  385.76   16.70
   1  -2  -8  344.37   18.00
  -1  -2   8  381.86   17.60
   1  -2  -8  382.06   16.60
  -1  -2   8  372.76   17.20
  -1  -2   8  379.16   17.30
   1  -2  -8  395.06   16.90
  -1  -2   8  391.96   17.40
  -2   2   9  269.07   12.40
   2   2  -9  258.07   12.90
   2   2  -9  269.47   13.00
   2   2  -9  265.77   13.20
   2   2  -9  269.07   13.00
   2   2  -9  247.58   13.10
  -2   2   9  266.87   13.60
  -2   2   9  250.57   13.40
   2   2  -9  235.28   13.80
  -2   2   9  252.77   11.90
  -2   2   9  236.68   12.10
  -2  -2   9  258.17   13.20
  -2  -2   9  249.18   12.70
   2  -2  -9  253.37   12.00
  -2  -2   9  260.47   12.90
  -2  -2   9  245.88   12.70
  -2  -2   9  257.77   13.00
  -2  -2   9  247.78   13.40
   2  -2  -9  233.28   11.90
   2  -2  -9  246.68   12.20
   2  -2  -9  246.28   13.60
   3   2 -10  125.29    8.50
   3   2 -10  116.19    9.10
  -3   2  10  123.59    8.80
   3   2 -10  128.09    8.40
   3   2 -10  113.89    8.40
  -3   2  10  107.99    7.50
  -3   2  10  115.89    7.60
   3   2 -10  117.69    8.90
   3   2 -10  126.19    8.50
  -3   2  10  108.09    6.70
  -3   2  10  117.19    7.50
  -3   2  10  118.69    7.20
   3  -2 -10  128.39    7.70
  -3  -2  10  126.09    8.60
  -3  -2  10  112.59    8.70
   3  -2 -10  106.89    6.70
  -3  -2  10  127.89    8.50
   3  -2 -10  118.89    8.70
   3  -2 -10  116.29    7.30
   3  -2 -10  107.29    7.50
   3  -2 -10  115.09    7.30
  -3  -2  10  129.89    8.50
  -3  -2  10  112.09    8.40
  -3  -2  10  109.59    8.10
  -4   2  11   17.50    4.00
   4   2 -11   12.00    4.30
  -4   2  11   12.00    3.90
  -4   2  11   20.60    4.20
   4   2 -11   17.60    4.80
  -4   2  11   20.60    4.40
   4   2 -11   13.00    4.80
   4   2 -11   24.40    5.80
  -4   2  11   11.50    4.10
   4   2 -11   17.50    4.40
  -4   2  11   15.40    4.00
   4   2 -11   18.10    5.30
  -4  -2  11   22.70    4.50
   4  -2 -11   16.90    4.70
  -4  -2  11   19.40    5.00
   4  -2 -11   17.30    3.80
  -4  -2  11   12.60    5.20
  -4  -2  11   18.10    6.90
  -4  -2  11   11.00    4.50
   4  -2 -11   18.50    3.80
   4  -2 -11   22.80    4.50
   4  -2 -11   18.70    4.20
   4  -2 -11   20.30    4.40
  -4  -2  11   23.30    5.60
  -5   2  12  189.38   12.20
  -5   2  12  201.48   10.90
  -5   2  12  185.98   10.70
   5   2 -12  199.68   12.20
   5   2 -12  209.38   12.80
   5   2 -12  214.68   12.40
   5   2 -12  221.28   12.00
   5   2 -12  183.38   12.80
  -5   2  12  190.88   11.10
   5  -2 -12  197.88   11.00
  -5  -2  12  220.68   12.50
  -5  -2  12  203.98   11.70
   5  -2 -12  172.28   10.80
  -5  -2  12  213.28   12.20
  -5  -2  12  194.58   12.10
   5  -2 -12  197.28   12.10
  -5  -2  12  211.98   11.90
  -5  -2  12  192.28   16.10
   6   2 -13   31.00    7.40
   6   2 -13   57.09    7.20
  -6   2  13   48.90    5.80
  -6   2  13   36.90    6.40
   6   2 -13   47.20    7.30
   6   2 -13   34.00    6.20
  -6   2  13   44.50    6.00
  -6  -2  13   41.30    7.50
  -6  -2  13   51.69    6.60
   6  -2 -13   42.00    6.30
  -6  -2  13   41.70    6.00
   6  -2 -13   50.09    6.30
  -6  -2  13   39.40    6.70
   7   2 -14    6.70    5.50
   7   2 -14   12.70    4.40
   7   2 -14   13.80    6.00
  -7   2  14   13.40    4.70
  -7   2  14   20.90    5.20
  -7  -2  14    6.50    4.50
  -7  -2  14   13.50    5.40
  -7  -2  14   13.50    6.00
   7  -2 -14   14.40    4.80
   8   2 -15    7.00    5.90
  -8   2  15    4.20    5.20
  -8   2  15    5.30    4.70
   8  -2 -15    8.20    5.70
  -8  -2  15   -3.80    9.70
  -8  -2  15    1.70    4.10
 -11   3   4   12.80    6.00
 -11  -3   4   15.10    6.00
 -10   3   3   68.69    7.80
  10   3  -3   70.69    7.50
 -10   3   3   77.59    6.60
  10   3  -3   73.09    7.90
 -10  -3   3   66.19    8.40
   9   3  -2   35.50    6.10
   9   3  -2   38.70    5.80
  -9   3   2   37.10    6.40
   9   3  -2   31.00    6.50
  -9   3   2   44.30    6.50
  -9  -3   2   32.30    7.50
  -9  -3   2   48.30    7.20
  -9  -3   2   26.60    6.30
  -9  -3   2   31.00    6.50
   8   3  -1  429.66   20.50
   8   3  -1  418.26   20.10
  -8   3   1  382.56   18.50
   8   3  -1  389.66   19.50
   8   3  -1  423.76   19.90
  -8   3   1  408.46   20.80
   8   3  -1  409.66   20.10
  -8   3   1  440.66   21.10
   8   3  -1  455.35   20.40
   8   3  -1  427.66   20.20
  -8  -3   1  428.76   20.50
  -8  -3   1  417.56   20.40
  -8  -3   1  395.76   22.40
  -8  -3   1  450.05   20.60
  -8  -3   1  440.76   20.40
   7   3   0  108.29    8.80
  -7   3   0   97.19    8.30
  -7   3   0   85.29   10.40
   7   3   0   89.29    7.50
   7   3   0   91.89    7.80
   7   3   0   97.29    7.80
  -7   3   0   91.79    6.80
   7   3   0   95.69    7.10
  -7  -3   0   96.09    8.00
  -7  -3   0   97.49    7.60
  -7  -3   0   92.29    8.00
  -7  -3   0   92.49    8.00
   7  -3   0   94.99    6.90
   6   3   1   71.49    6.20
  -6   3  -1   61.59    5.30
  -6   3  -1   62.49    5.80
  -6   3  -1   57.89    5.50
   6   3   1   57.49    5.30
   6   3   1   61.69    6.40
   6   3   1   65.19    6.10
  -6   3  -1   65.39    6.50
  -6   3  -1   72.49    6.70
   6   3   1   59.39    5.80
   6   3   1   62.29    6.40
  -6  -3  -1   59.79    6.10
  -6  -3  -1   66.99    6.70
  -6  -3  -1   53.99    5.70
   6  -3   1   68.49    7.70
  -6  -3  -1   59.49    6.40
  -6  -3  -1   66.89    6.50
  -6  -3  -1   65.99    6.50
  -5   3  -2   25.60    4.30
  -5   3  -2   25.50    4.10
   5   3   2   30.10    4.60
  -5   3  -2   32.30    5.00
   5   3   2   27.00    4.60
  -5   3  -2   28.60    4.80
  -5   3  -2   36.60    4.60
   5   3   2   22.70    4.60
   5   3   2   25.90    4.80
   5   3   2   29.70    4.90
   5   3   2   26.90    3.70
   5  -3   2   28.10    4.00
  -5  -3  -2   29.20    4.70
  -5  -3  -2   24.10    4.10
   5  -3   2   25.70    4.10
  -5  -3  -2   25.10    4.80
  -5  -3  -2   30.30    4.80
  -5  -3  -2   27.50    5.30
  -5  -3  -2   22.90    4.60
   5  -3   2   28.10    4.20
  -4   3  -3   94.69    5.90
  -4   3  -3   95.19    6.30
  -4   3  -3   92.69    6.10
   4   3   3   91.19    7.00
   4   3   3  100.29    6.90
  -4   3  -3  104.09    7.20
   4   3   3   87.39    5.40
   4   3   3   89.59    6.70
   4   3   3   90.59    6.70
   4   3   3   93.99    6.90
  -4   3  -3   96.69    6.90
  -4   3  -3   93.99    6.20
  -4  -3  -3   84.39    7.10
  -4  -3  -3   75.99    5.50
   4  -3   3   90.69    5.90
  -4  -3  -3   79.29    6.60
   4  -3   3   95.59    8.00
  -4  -3  -3   86.99    6.80
  -4  -3  -3   90.29    6.50
   4  -3   3   89.39    6.10
   4  -3   3   91.99    5.80
   4  -3   3   82.79    6.00
  -4  -3  -3   85.29    6.60
  -3   3  -4  377.06   17.60
  -3   3  -4  362.36   17.10
  -3   3  -4  376.96   16.50
   3   3   4  364.76   16.90
  -3   3  -4  376.56   16.80
  -3   3  -4  359.06   16.70
   3   3   4  401.26   17.30
   3   3   4  381.56   18.10
   3   3   4  364.26   18.10
  -3   3  -4  376.66   17.90
   3   3   4  382.26   16.90
   3  -3   4  393.66   17.90
  -3  -3  -4  395.06   17.20
   3  -3   4  429.46   18.40
  -3  -3  -4  369.96   17.00
  -3  -3  -4  369.36   17.10
   3  -3   4  358.26   16.40
   3  -3   4  388.46   16.70
  -3  -3  -4  350.36   18.10
  -3  -3  -4  366.36   17.00
   3  -3   4  397.96   16.60
   3  -3   4  353.96   18.50
   2   3   5  296.07   13.20
   2   3   5  293.57   13.00
  -2   3  -5  266.97   13.70
  -2   3  -5  271.67   13.10
   2   3   5  276.87   12.80
  -2   3  -5  237.18   13.70
   2   3   5  281.17   13.00
   2   3   5  283.07   14.20
  -2   3  -5  267.37   12.70
  -2   3  -5  251.07   12.90
  -2   3  -5  269.67   12.90
  -2  -3  -5  291.07   13.10
  -2  -3  -5  263.07   14.20
   2  -3   5  245.58   12.70
   2  -3   5  278.57   13.80
   2  -3   5  268.17   12.80
  -2  -3  -5  276.27   13.00
   2  -3   5  262.87   12.70
   2  -3   5  297.67   14.40
   1   3   6  120.29    7.20
  -1   3  -6  103.19    7.50
   1   3   6  115.09    6.90
   1   3   6  130.19    7.20
  -1   3  -6  114.89    7.50
  -1   3  -6  112.09    8.00
  -1   3  -6  113.49    7.20
   1   3   6  108.79    7.00
  -1   3  -6  118.19    8.00
  -1   3  -6  109.39    7.10
   1   3   6  111.39    8.00
   1  -3   6  107.59    7.20
   1  -3   6  112.69    7.30
   1  -3   6  113.69    8.00
  -1  -3  -6  119.99    6.90
  -1  -3  -6  100.89    8.00
   1  -3   6  113.29    7.00
  -1  -3  -6  115.59    6.90
  -1  -3  -6  111.19    7.00
   1  -3   6  123.49    7.90
   0   3   7  176.28   10.30
   0   3  -7  163.08    9.70
   0   3  -7  166.08    9.40
   0   3  -7  148.99   10.10
   0   3  -7  168.38   10.00
   0   3  -7  161.38    9.50
   0   3   7  157.48    8.50
   0   3   7  176.68    8.90
   0   3   7  175.58    8.80
   0   3  -7  159.98    9.30
   0   3   7  163.38    8.80
   0  -3  -7  167.08    8.80
   0  -3   7  160.38    9.20
   0  -3  -7  160.48   10.50
   0  -3   7  172.58    9.50
   0  -3  -7  159.18    8.70
   0  -3   7  178.28   10.10
   0  -3   7  162.98    9.40
   0  -3   7  170.28   10.30
   0  -3   7  168.98    9.30
   0  -3  -7  162.18    8.70
   0  -3  -7  174.78    8.80
  -1   3   8   91.69    5.90
   1   3  -8   86.89    7.10
   1   3  -8   91.49    7.00
   1   3  -8   80.09    7.70
  -1   3   8   82.99    7.20
   1   3  -8   86.39    6.70
  -1   3   8   88.49    6.40
  -1   3   8   80.39    6.00
   1   3  -8   88.69    6.80
   1   3  -8   91.69    7.20
   1  -3  -8   86.09    7.40
  -1  -3   8   87.39    6.70
  -1  -3   8   87.29    7.20
  -1  -3   8   87.99    6.90
   1  -3  -8   85.39    5.70
   1  -3  -8   79.09    6.00
  -1  -3   8   91.99    6.60
  -1  -3   8   87.29    7.00
  -1  -3   8   84.79    7.00
   2   3  -9   29.90    5.60
   2   3  -9   30.70    5.20
   2   3  -9   26.30    5.30
   2   3  -9   24.50    5.30
   2   3  -9   30.00    5.30
  -2   3   9   26.20    4.90
  -2   3   9   25.00    4.20
   2   3  -9   20.30    4.90
  -2   3   9   25.20    4.10
  -2  -3   9   26.50    5.40
   2  -3  -9   26.30    5.40
  -2  -3   9   28.30    5.20
  -2  -3   9   28.50    4.90
  -2  -3   9   26.40    5.00
  -2  -3   9   31.70    5.50
  -2  -3   9   27.60    4.90
   3   3 -10    4.00    6.40
   3   3 -10   -2.60    3.70
   3   3 -10    7.20    3.60
  -3   3  10    3.60    3.40
   3   3 -10   -2.10    4.10
   3   3 -10    0.00    3.40
   3   3 -10   -1.70    3.70
  -3  -3  10   -1.60    4.00
   3  -3 -10    2.30    3.60
  -3  -3  10    4.20    3.50
  -3  -3  10    1.10    3.20
  -3  -3  10    2.00    3.60
  -3  -3  10    1.80    3.20
   4   3 -11   48.20    7.20
   4   3 -11   50.09    6.90
  -4   3  11   58.59    6.90
   4   3 -11   64.79    7.50
  -4   3  11   55.89    5.00
   4   3 -11   60.49    7.20
   4   3 -11   64.89    6.60
   4   3 -11   62.59    7.20
   4  -3 -11   71.79    7.30
  -4  -3  11   71.89    7.70
  -4  -3  11   76.59    6.80
  -4  -3  11   64.39    7.10
  -4  -3  11   64.59    7.50
  -4  -3  11   65.09    7.10
   4  -3 -11   62.39    6.80
  -4  -3  11   73.29    7.20
   5   3 -12   57.19    7.00
   5   3 -12   34.40    8.30
  -5   3  12   41.00    4.90
   5   3 -12   51.79    8.10
  -5   3  12   48.60    7.00
   5   3 -12   49.60    6.40
   5   3 -12   37.70    6.80
  -5  -3  12   40.80    6.40
  -5  -3  12   44.90    6.20
  -5  -3  12   54.49    7.80
   5  -3 -12   33.20    6.30
  -5  -3  12   42.80    6.80
  -5  -3  12   45.40    6.00
  -6   3  13    5.40    3.00
   6   3 -13    4.70    4.00
   6   3 -13    2.60    4.60
  -6   3  13   -3.50    3.30
   6   3 -13   -7.50    4.00
   6   3 -13    0.50    4.70
  -6  -3  13    3.80    4.10
  -6  -3  13    0.90    3.00
   6  -3 -13    0.00    3.70
  -7  -3  14   71.69    8.40
  -8  -3  15   36.40    7.60
 -11   4   4   27.70    7.10
 -11  -4   4    2.90    6.90
 -10   4   3   94.09    8.80
 -10  -4   3   80.49   10.00
  -9   4   2   51.49    7.20
   9   4  -2   61.19    6.70
  -9  -4   2   70.29    7.70
  -9  -4   2   47.80    8.50
  -9  -4   2   48.10    7.90
  -8   4   1   12.80    3.80
   8   4  -1    5.40    4.30
  -8   4   1   15.00    5.00
   8   4  -1   16.10    5.40
   8   4  -1   17.30    4.50
   8   4  -1   16.10    4.10
  -8   4   1   10.80    4.40
  -8  -4   1   12.10    5.30
  -8  -4   1   16.90    4.80
  -8  -4   1   10.50    4.80
  -7   4   0  271.27   14.80
   7   4   0  256.97   14.20
   7   4   0  248.58   13.10
   7   4   0  237.58   13.90
  -7   4   0  262.87   13.40
   7   4   0  268.67   14.10
   7   4   0  262.97   14.10
  -7   4   0  252.57   14.60
  -7  -4   0  260.87   14.40
  -7  -4   0  260.17   14.20
  -7  -4   0  218.28   13.40
   6   4   1   47.00    4.70
  -6   4  -1   44.80    5.60
   6   4   1   35.20    6.00
   6   4   1   55.19    6.30
  -6   4  -1   47.10    6.40
   6   4   1   47.60    6.00
   6   4   1   48.80    6.70
   6   4   1   43.40    6.60
  -6   4  -1   49.10    6.60
  -6  -4  -1   35.70    5.40
  -6  -4  -1   50.19    6.40
  -6  -4  -1   38.50    9.10
   6  -4   1   52.09    6.20
   5   4   2  165.68   10.50
   5   4   2  167.18    8.80
  -5   4  -2  147.79   10.20
   5   4   2  164.38   10.00
   5   4   2  157.68    9.90
  -5   4  -2  169.88   10.30
   5   4   2  168.08   10.70
   5   4   2  170.28   10.10
  -5  -4  -2  148.69    9.00
  -5  -4  -2  174.98   10.50
  -5  -4  -2  176.78   11.10
  -5  -4  -2  158.18   10.10
  -5  -4  -2  149.49    9.90
  -5  -4  -2  164.98   10.30
   5  -4   2  180.18   10.80
   4   4   3   44.80    6.50
  -4   4  -3   42.40    5.70
   4   4   3   58.39    5.60
   4   4   3   56.99    5.70
   4   4   3   54.99    6.20
  -4   4  -3   47.00    5.80
  -4   4  -3   49.30    5.30
   4   4   3   48.60    4.00
  -4   4  -3   41.20    5.00
   4   4   3   56.79    5.90
   4  -4   3   48.20    5.90
  -4  -4  -3   52.69    5.80
  -4  -4  -3   53.59    6.00
  -4  -4  -3   40.00    4.70
   4  -4   3   51.79    6.00
  -4  -4  -3   47.30    6.30
  -4  -4  -3   48.20    6.00
   3   4   4  190.88    9.80
  -3   4  -4  171.18    9.30
  -3   4  -4  167.28    9.10
  -3   4  -4  175.48   10.50
   3   4   4  173.78   10.80
   3   4   4  170.98    9.60
   3   4   4  173.18   10.00
  -3   4  -4  168.58   10.90
   3   4   4  186.58   10.10
  -3   4  -4  168.78    9.40
   3  -4   4  169.68    8.90
   3  -4   4  165.18   10.60
  -3  -4  -4  143.79    9.60
   3  -4   4  170.68    9.40
   3  -4   4  168.58    9.10
  -3  -4  -4  172.58    9.70
  -3  -4  -4  171.38   11.20
   3  -4   4  190.78   11.10
   2   4   5   79.89    6.20
  -2   4  -5   68.19    6.00
   2   4   5   72.79    6.10
  -2   4  -5   80.29    6.80
   2   4   5   78.19    6.30
   2   4   5   75.69    6.90
   2   4   5   64.09    5.90
  -2   4  -5   75.09    6.30
  -2   4  -5   66.59    5.80
  -2   4  -5   72.69    6.10
  -2   4  -5   84.19    7.50
  -2  -4  -5   94.69    7.70
   2  -4   5   77.49    6.00
   2  -4   5   73.69    6.10
   2  -4   5   92.89    7.60
  -2  -4  -5   70.79    6.00
   2  -4   5   84.49    7.40
  -2  -4  -5   84.49    8.60
   2  -4   5   72.99    6.00
  -2  -4  -5   69.69    6.00
  -2  -4  -5   76.09    5.90
   2  -4   5   77.39    5.60
   1   4   6   94.99    6.30
  -1   4  -6   84.89    7.50
   1   4   6   90.69    6.40
  -1   4  -6   84.99    7.70
  -1   4  -6   87.49    6.80
   1   4   6   90.89    7.80
   1   4   6   96.29    6.60
  -1   4  -6   84.89    7.20
  -1   4  -6   83.49    6.70
  -1   4  -6   87.79    6.60
   1  -4   6   97.69    7.80
   1  -4   6  106.49    7.00
   1  -4   6   98.39    8.00
  -1  -4  -6   95.49    6.50
  -1  -4  -6   94.19    6.50
   1  -4   6   86.09    6.90
  -1  -4  -6   95.89    6.30
  -1  -4  -6   97.69    6.70
   1  -4   6   99.29    6.60
  -1  -4  -6   96.39    8.30
   0   4  -7   26.80    5.30
   0   4  -7   32.50    5.30
   0   4   7   26.80    4.30
   0   4  -7   31.10    4.90
   0   4  -7   27.80    5.10
   0   4  -7   36.10    4.90
   0   4  -7   27.20    5.30
   0   4   7   23.70    4.90
   0   4   7   24.10    4.40
   0  -4   7   26.40    4.20
   0  -4  -7   22.70    5.30
   0  -4  -7   27.20    4.30
   0  -4   7   29.40    5.40
   0  -4   7   27.40    5.10
   0  -4   7   37.70    5.50
   0  -4   7   23.80    5.00
   1   4  -8   22.30    5.30
   1   4  -8   33.50    6.10
   1   4  -8   29.60    5.90
   1   4  -8   24.00    5.20
   1   4  -8   42.90    5.50
  -1   4   8   28.30    5.10
   1   4  -8   29.20    5.30
  -1  -4   8   28.70    5.40
  -1  -4   8   26.60    4.90
  -1  -4   8   31.80    5.20
   1  -4  -8   24.60    5.20
  -1  -4   8   41.60    5.40
  -1  -4   8   34.80    4.80
  -1  -4   8   37.10    5.30
   2   4  -9   62.29    5.90
   2   4  -9   52.29    6.40
  -2   4   9   53.29    6.30
   2   4  -9   59.09    7.40
   2   4  -9   61.89    6.90
   2   4  -9   57.49    6.30
   2   4  -9   56.79    6.50
  -2  -4   9   67.49   11.30
  -2  -4   9   46.10    6.60
   2  -4  -9   48.90    7.00
  -2  -4   9   57.09    6.00
  -2  -4   9   59.69    7.00
  -2  -4   9   46.00    6.50
   3   4 -10  110.59    8.90
   3   4 -10  116.59    9.00
   3   4 -10  104.19    8.50
   3   4 -10  104.19    8.20
   3   4 -10   91.89    9.10
   3   4 -10   93.79   10.10
  -3   4  10  118.69    8.70
   3  -4 -10  112.99    9.20
  -3  -4  10   98.29    8.00
  -3  -4  10   93.69    8.60
  -3  -4  10  100.09    8.70
  -3  -4  10  100.39    8.60
   4   4 -11    5.70    4.80
  -4   4  11    8.40    3.20
   4   4 -11   12.40    4.90
   4   4 -11    8.10    5.30
  -4   4  11    8.40    3.90
   4   4 -11    8.20    4.90
   4   4 -11   11.90    5.80
  -4  -4  11   13.90    5.00
  -4  -4  11    7.70    5.00
  -4  -4  11   15.30    4.30
   4  -4 -11    9.40    4.00
   5   4 -12   -0.10    4.80
  -5   4  12    5.90    4.20
   5   4 -12    6.50    5.80
  -5  -4  12   15.60    4.70
   5  -4 -12    6.50    3.90
  -5  -4  12    8.00    4.70
  -5  -4  12    8.80    3.80
  -5  -4  12    0.40    3.60
   6   4 -13    6.90    5.70
  -6   4  13   12.00    6.90
   6  -4 -13   13.50    5.20
  -6  -4  13   13.20    4.40
[truncated: 257,126 more chars]
