# Supplementary material for: Synthesis, crystal structure and Hirshfeld surface analysis of 2-{4-[(2-chloro­phen­yl)meth­yl]-3-methyl-6-oxopyridazin-1-yl}-N-phenyl­acetamide
Source: Acta Crystallogr E Crystallogr Commun. 2024 Oct 31;80(Pt 11):1221–5. doi: 10.1107/S2056989024010296 (PMC11660474; doi:10.1107/S2056989024010296)
Supplement: Supplementary file 2 [file e-80-01221-Isup2.hkl]

data_I                                                                          
_shelx_title ' jtm1615_a.res in P2(1)'                                          
_shelx_refln_list_code          4                                               
_shelx_F_calc_maximum       88.82                                               
_exptl_crystal_F_000       384.00                                               
_reflns_d_resolution_high  0.7992                                               
                                                                                
loop_                                                                           
 _space_group_symop_operation_xyz                                               
 'x, y, z'                                                                      
 '-x, y+1/2, -z'                                                                
                                                                                
_cell_length_a    10.1898                                                       
_cell_length_b     6.7445                                                       
_cell_length_c    14.2538                                                       
_cell_angle_alpha  90.000                                                       
_cell_angle_beta  110.901                                                       
_cell_angle_gamma  90.000                                                       
                                                                                
_shelx_F_squared_multiplier     1.000                                           
                                                                                
loop_                                                                           
 _refln_index_h                                                                 
 _refln_index_k                                                                 
 _refln_index_l                                                                 
 _refln_F_squared_calc                                                          
 _refln_F_squared_meas                                                          
 _refln_F_squared_sigma                                                         
 _refln_observed_status                                                         
   0  -8   0         20.90         31.24         7.22 o                         
   1  -8   0         27.30         25.02         6.13 o                         
   2  -8   0          7.41          7.31         4.87 o                         
   1  -7   0        152.87        167.66         8.43 o                         
   2  -7   0        286.96        301.34        10.83 o                         
   3  -7   0         44.30         48.67         4.15 o                         
   4  -7   0         20.90         38.29         5.04 o                         
   5  -7   0         58.65         58.86         6.13 o                         
   6  -7   0         18.57         16.04         6.30 o                         
   0  -6   0       1066.27       1113.08        44.42 o                         
   1  -6   0        235.58        245.95         8.79 o                         
   2  -6   0         10.65         18.28         2.79 o                         
   3  -6   0         24.37         22.73         2.24 o                         
   4  -6   0         56.76         57.77         3.29 o                         
   5  -6   0         19.47         16.58         2.51 o                         
   6  -6   0         72.42         54.66         6.55 o                         
   7  -6   0         18.94         26.37         5.54 o                         
   8  -6   0          0.60          0.76         4.11 o                         
   1  -5   0        118.06        130.52         5.40 o                         
   2  -5   0          7.47         10.58         2.66 o                         
   3  -5   0         53.71         49.33         2.86 o                         
   4  -5   0         25.93         24.87         2.57 o                         
   5  -5   0         86.68         79.53         3.96 o                         
   6  -5   0         59.28         54.74         3.64 o                         
   7  -5   0        101.72         76.22         4.19 o                         
   8  -5   0         20.28         23.62         7.14 o                         
   9  -5   0         12.24         12.60         5.21 o                         
   0  -4   0         45.37         55.08         4.37 o                         
   1  -4   0        207.11        216.18         4.90 o                         
   2  -4   0         24.80         29.77         2.05 o                         
   3  -4   0         43.04         45.09         2.22 o                         
   4  -4   0         84.34         73.91         2.56 o                         
   5  -4   0         36.03         33.32         1.83 o                         
   6  -4   0         66.57         57.70         2.95 o                         
   7  -4   0        217.62        207.32        11.06 o                         
   8  -4   0         12.80         12.66         2.53 o                         
   9  -4   0         46.04         37.94         9.02 o                         
   1  -3   0        717.37        763.05        16.65 o                         
   2  -3   0         20.79         18.68         1.58 o                         
   3  -3   0         46.58         40.96         1.97 o                         
   4  -3   0        226.77        258.37         6.21 o                         
   5  -3   0        165.44        162.08         3.91 o                         
   6  -3   0         34.14         31.09         1.92 o                         
   7  -3   0         76.54         79.60         2.88 o                         
   8  -3   0         30.08         27.37         3.16 o                         
   9  -3   0         96.43         92.70         6.38 o                         
  10  -3   0         11.48          7.31         4.70 o                         
   0  -2   0         50.74         64.65         3.78 o                         
   1  -2   0        446.62        477.76        11.79 o                         
   2  -2   0        185.81        213.71         5.21 o                         
   3  -2   0        715.83        841.41        12.62 o                         
   4  -2   0        429.34        447.98         7.22 o                         
   5  -2   0        188.36        201.95         3.31 o                         
   6  -2   0        134.32        133.07         2.37 o                         
   7  -2   0         51.01         53.07         1.49 o                         
   8  -2   0         99.13         97.02         2.44 o                         
   9  -2   0         51.16         44.88         2.20 o                         
  10  -2   0          9.55          9.28         2.57 o                         
  11  -2   0         15.79         21.37         4.81 o                         
   1  -1   0       4096.17       4260.92        71.57 o                         
   2  -1   0       3268.12       3362.28        48.62 o                         
   3  -1   0        570.12        614.21         8.22 o                         
   4  -1   0        155.30        152.87         2.31 o                         
   5  -1   0        127.35        126.39         2.10 o                         
   6  -1   0        300.41        303.49         4.30 o                         
   7  -1   0         75.07         76.21         1.84 o                         
   8  -1   0          6.20          7.27         1.01 o                         
   9  -1   0          9.48         12.13         1.47 o                         
  10  -1   0         50.88         44.58         3.21 o                         
  11  -1   0         23.83         20.87         3.27 o                         
   1   0   0          6.16          4.53         0.58 o                         
   2   0   0         73.11         70.10         1.17 o                         
   3   0   0        157.54        159.50         2.18 o                         
   4   0   0          2.41          2.85         0.50 o                         
   5   0   0        103.94        100.98         1.68 o                         
   6   0   0        339.74        342.13         4.36 o                         
   7   0   0        110.55        104.57         2.00 o                         
   8   0   0          0.11         -0.65         0.65 o                         
   9   0   0         35.93         35.06         2.07 o                         
  10   0   0         31.67         34.14         2.52 o                         
  11   0   0        203.20        198.02         6.98 o                         
   1   1   0       4046.52       4183.55        65.29 o                         
   2   1   0       3276.44       3398.38        40.66 o                         
   3   1   0        583.38        631.45         7.14 o                         
   4   1   0        149.12        148.59         2.09 o                         
   5   1   0        124.58        124.61         1.93 o                         
   6   1   0        303.26        303.07         3.93 o                         
   7   1   0         73.63         76.82         1.61 o                         
   8   1   0          6.30          6.91         0.85 o                         
   9   1   0          9.60          9.75         1.66 o                         
  10   1   0         48.32         43.20         2.44 o                         
  11   1   0         24.64         29.52         8.19 o                         
   0   2   0         51.54         59.61         6.84 o                         
   1   2   0        445.37        468.60         9.14 o                         
   2   2   0        186.67        209.38         3.58 o                         
   3   2   0        726.80        840.30        11.78 o                         
   4   2   0        442.58        461.61         6.40 o                         
   5   2   0        192.00        201.78         3.12 o                         
   6   2   0        136.97        136.34         2.19 o                         
   7   2   0         48.80         52.57         1.36 o                         
   8   2   0         99.07         92.85         1.91 o                         
   9   2   0         48.27         42.02         2.07 o                         
  10   2   0          9.58          7.48         1.80 o                         
  11   2   0         15.39         22.93         5.04 o                         
   1   3   0        731.39        775.21        10.26 o                         
   2   3   0         20.01         17.49         1.50 o                         
   3   3   0         51.95         47.54         1.70 o                         
   4   3   0        227.51        257.59         4.04 o                         
   5   3   0        166.71        163.33         2.93 o                         
   6   3   0         35.88         31.79         1.42 o                         
   7   3   0         77.40         79.70         2.34 o                         
   8   3   0         31.72         30.89         1.61 o                         
   9   3   0         95.35         88.35         3.56 o                         
  10   3   0         11.95         10.87         2.65 o                         
  11   3   0         10.72         10.34         3.69 o                         
   0   4   0         42.31         44.33         4.11 o                         
   1   4   0        208.66        220.25         3.89 o                         
   2   4   0         24.96         30.29         1.90 o                         
   3   4   0         43.38         47.66         1.58 o                         
   4   4   0         84.01         81.04         2.72 o                         
   5   4   0         33.17         32.37         1.77 o                         
   6   4   0         65.53         54.96         2.04 o                         
   7   4   0        221.05        216.50         4.16 o                         
   8   4   0         12.16         13.11         1.76 o                         
   9   4   0         47.52         39.80         6.05 o                         
  10   4   0         16.67         13.27         5.04 o                         
   1   5   0        116.45        119.90         2.95 o                         
   2   5   0          7.69         10.62         1.13 o                         
   3   5   0         53.18         50.70         1.84 o                         
   4   5   0         27.79         29.38         1.47 o                         
   5   5   0         89.02         93.85         2.24 o                         
   6   5   0         58.54         52.21         2.17 o                         
   7   5   0        103.06         84.29         2.79 o                         
   8   5   0         19.34         24.83         3.77 o                         
   9   5   0         12.40         16.54         4.95 o                         
   0   6   0       1052.81       1071.08        26.13 o                         
   1   6   0        234.62        227.27         6.84 o                         
   2   6   0          9.42         15.12         1.39 o                         
   3   6   0         25.71         25.00         1.63 o                         
   4   6   0         58.73         58.82         2.14 o                         
   5   6   0         18.60         21.29         1.58 o                         
   6   6   0         72.73         70.51         4.07 o                         
   7   6   0         19.44         27.25         2.89 o                         
   8   6   0          0.61          1.28         3.18 o                         
   1   7   0        149.78        162.86         7.37 o                         
   2   7   0        285.33        283.98         9.63 o                         
   3   7   0         43.61         50.59         3.25 o                         
   4   7   0         20.10         28.20         3.20 o                         
   5   7   0         58.91         53.19         3.44 o                         
   6   7   0         18.45         30.66         3.61 o                         
   0   8   0         21.86         19.90         6.89 o                         
   1   8   0         27.16         27.32         4.92 o                         
   2   8   0          6.99          5.07         3.54 o                         
   3   8   0         19.31         21.07         4.74 o                         
  -1  -8   1         31.07         41.34         5.96 o                         
   0  -8   1         61.58         66.58         7.98 o                         
   1  -8   1          6.31          9.57         4.95 o                         
   2  -8   1         19.71         30.48         6.97 o                         
  -6  -7   1         15.21         18.64         5.04 o                         
  -5  -7   1         17.05         28.97         5.21 o                         
  -4  -7   1         89.75         86.52         8.52 o                         
  -3  -7   1         17.53         26.70         3.67 o                         
  -2  -7   1        205.13        213.63         8.55 o                         
  -1  -7   1         85.55         95.08         6.00 o                         
   0  -7   1         26.73         24.83         3.90 o                         
   1  -7   1        192.49        197.25         8.34 o                         
   2  -7   1         53.96         61.80         4.84 o                         
   3  -7   1         61.31         67.14        11.04 o                         
   4  -7   1          6.67          9.57         3.95 o                         
   5  -7   1          0.45         -2.60         3.53 o                         
   6  -7   1         33.60         52.31         9.24 o                         
  -8  -6   1         17.59          6.80         4.95 o                         
  -7  -6   1          8.80          0.84         4.28 o                         
  -6  -6   1          8.24          7.78         2.97 o                         
  -5  -6   1         12.86         20.53         3.91 o                         
  -4  -6   1         45.67         46.46         3.24 o                         
  -3  -6   1          9.99         16.40         2.22 o                         
  -2  -6   1        116.72        118.74         4.50 o                         
  -1  -6   1         15.50         29.76         5.84 o                         
   0  -6   1        308.86        352.13        11.85 o                         
   1  -6   1        226.69        235.51         9.15 o                         
   2  -6   1         71.15         66.09         4.05 o                         
   3  -6   1         22.96         22.94         2.69 o                         
   4  -6   1         26.89         25.87         2.79 o                         
   5  -6   1         62.15         67.40         5.35 o                         
   6  -6   1         15.81         10.92         4.20 o                         
   7  -6   1         22.24         24.19         5.88 o                         
   8  -6   1         21.53         22.67         5.54 o                         
  -9  -5   1          3.16          0.67         4.45 o                         
  -8  -5   1          9.77         20.51         3.74 o                         
  -7  -5   1        100.35         86.58         4.68 o                         
  -6  -5   1         11.99         15.31         2.50 o                         
  -5  -5   1        126.02        112.32         4.44 o                         
  -4  -5   1         20.36         26.84         2.17 o                         
  -3  -5   1        158.78        154.44         4.25 o                         
  -2  -5   1        185.98        172.36         4.04 o                         
  -1  -5   1        281.41        276.03         9.00 o                         
   0  -5   1         34.37         27.83         4.87 o                         
   1  -5   1        212.10        217.99         7.86 o                         
   2  -5   1        276.14        264.24         6.20 o                         
   3  -5   1         49.92         45.16         2.04 o                         
   4  -5   1         51.80         51.80         2.94 o                         
   5  -5   1        181.90        162.73         8.67 o                         
   6  -5   1         18.72         25.87         3.08 o                         
   7  -5   1         52.55         46.50         6.46 o                         
   8  -5   1         28.73         26.62         5.96 o                         
   9  -5   1         20.79         19.57         6.97 o                         
 -10  -4   1          3.31          5.79         8.31 o                         
  -9  -4   1         20.74         18.98         3.68 o                         
  -8  -4   1          9.78         11.26         2.40 o                         
  -7  -4   1         61.60         53.59         3.54 o                         
  -6  -4   1        135.23        116.64         3.54 o                         
  -5  -4   1        264.73        276.94         5.99 o                         
  -4  -4   1        241.14        248.27         5.38 o                         
  -3  -4   1         25.03         32.54         3.99 o                         
  -2  -4   1        398.84        424.65         9.10 o                         
  -1  -4   1        185.05        200.14         5.70 o                         
   0  -4   1        247.47        269.07         8.46 o                         
   1  -4   1        100.88        118.97         4.67 o                         
   2  -4   1        107.99        112.00         2.68 o                         
   3  -4   1        161.72        160.35         6.49 o                         
   4  -4   1        321.33        303.51         9.54 o                         
   5  -4   1        235.80        204.70         8.26 o                         
   6  -4   1         40.33         38.10         3.40 o                         
   7  -4   1          0.50          3.20         1.96 o                         
   8  -4   1         11.72         12.31         3.09 o                         
 -11  -3   1         26.80         38.15        11.75 o                         
 -10  -3   1         34.31         35.35         6.38 o                         
  -9  -3   1         77.25         77.07         4.04 o                         
  -8  -3   1        395.34        359.72         7.82 o                         
  -7  -3   1          3.74          4.93         1.47 o                         
  -6  -3   1         59.45         59.77         2.43 o                         
  -5  -3   1         44.65         45.30         2.09 o                         
  -4  -3   1        503.75        558.60        10.44 o                         
  -3  -3   1        365.79        416.43         8.64 o                         
  -2  -3   1        231.98        275.18         9.04 o                         
  -1  -3   1        307.77        323.84         8.79 o                         
   0  -3   1         65.01         75.49         3.50 o                         
   1  -3   1        518.24        554.46        12.30 o                         
   2  -3   1          5.96          7.00         0.87 o                         
   3  -3   1        457.32        508.66         8.03 o                         
   4  -3   1         75.97         77.99         3.05 o                         
   5  -3   1          7.73         12.08         1.20 o                         
   6  -3   1         62.48         52.74         2.05 o                         
   7  -3   1         13.16         13.40         1.39 o                         
   8  -3   1         14.63         16.08         1.80 o                         
   9  -3   1         48.41         51.81         3.30 o                         
  10  -3   1          9.22         22.84         4.53 o                         
 -11  -2   1          9.39          9.57         4.95 o                         
 -10  -2   1         20.35         25.52         3.07 o                         
  -9  -2   1        151.36        145.49         4.30 o                         
  -8  -2   1         31.02         28.66         2.02 o                         
  -7  -2   1        162.20        159.62         3.03 o                         
  -6  -2   1        241.86        257.34         5.10 o                         
  -5  -2   1        129.08        122.85         3.08 o                         
  -4  -2   1       1061.86       1225.67        21.39 o                         
  -3  -2   1          5.41          7.24         1.00 o                         
  -2  -2   1       1628.06       1875.97        35.02 o                         
  -1  -2   1          7.42          9.10         1.03 o                         
   0  -2   1       1267.99       1348.75        19.61 o                         
   1  -2   1        160.74        151.39         3.79 o                         
   2  -2   1         75.15         81.65         1.79 o                         
   3  -2   1         44.76         51.36         1.17 o                         
   4  -2   1        405.13        435.82         5.67 o                         
   5  -2   1        705.19        723.40         9.84 o                         
   6  -2   1        111.52        103.31         1.93 o                         
   7  -2   1        174.05        165.86         2.78 o                         
   8  -2   1         40.86         38.27         1.82 o                         
   9  -2   1         63.58         56.77         2.53 o                         
  10  -2   1         31.22         29.01         3.91 o                         
  11  -2   1          3.47         14.70         4.95 o                         
 -12  -1   1         35.45         27.76         5.45 o                         
 -11  -1   1          9.66         11.01         2.30 o                         
 -10  -1   1        103.22        100.15         3.59 o                         
  -9  -1   1         38.41         40.52         2.34 o                         
  -8  -1   1        118.05        122.65         2.62 o                         
  -7  -1   1        179.85        176.69         2.97 o                         
  -6  -1   1        337.51        337.08         4.71 o                         
  -5  -1   1         84.87         87.12         1.57 o                         
  -4  -1   1         60.50         56.78         1.33 o                         
  -3  -1   1       1887.13       2036.58        28.14 o                         
  -2  -1   1       3042.04       3365.44        81.08 o                         
  -1  -1   1       1249.69       1198.63        26.92 o                         
   0  -1   1       2708.45       2858.61        44.63 o                         
   1  -1   1       2318.01       2400.56        28.93 o                         
   2  -1   1       7888.60       7796.59       104.03 o                         
   3  -1   1        578.73        584.99         7.71 o                         
   4  -1   1        163.89        168.84         2.75 o                         
   5  -1   1        297.61        313.55         4.62 o                         
   6  -1   1         63.32         61.10         1.65 o                         
   7  -1   1          4.03          4.25         0.82 o                         
   8  -1   1         34.83         34.26         1.53 o                         
   9  -1   1         12.18         13.28         1.65 o                         
  10  -1   1         28.67         28.30         2.91 o                         
  11  -1   1        101.27         77.73         4.96 o                         
 -12   0   1        125.84        122.79         6.94 o                         
 -11   0   1          5.96         10.89         2.55 o                         
 -10   0   1        101.40        100.13         3.47 o                         
  -9   0   1         58.14         52.33         2.23 o                         
  -8   0   1         17.76         17.38         1.25 o                         
  -7   0   1         71.49         68.51         1.80 o                         
  -6   0   1         16.04         20.06         1.06 o                         
  -5   0   1         10.09          5.73         0.69 o                         
  -4   0   1        403.44        398.53         5.49 o                         
  -3   0   1        141.81        149.47         2.28 o                         
  -2   0   1       1340.11       1389.79        20.08 o                         
   1   0   1       1830.22       1866.21        22.43 o                         
   2   0   1       6098.71       6321.44        69.07 o                         
   3   0   1       1293.49       1238.28        15.48 o                         
   4   0   1        237.23        248.72         3.23 o                         
   5   0   1          1.12          3.23         0.60 o                         
   6   0   1         85.66         70.38         1.52 o                         
   7   0   1        129.00        130.02         2.21 o                         
   8   0   1          5.98          4.79         0.91 o                         
   9   0   1         22.83         19.13         1.94 o                         
  10   0   1         46.44         43.34         3.22 o                         
  11   0   1         12.39         23.34         4.01 o                         
 -12   1   1         34.29         32.77         3.99 o                         
 -11   1   1          9.50          9.47         2.42 o                         
 -10   1   1        106.78        101.05         3.32 o                         
  -9   1   1         37.96         36.67         2.10 o                         
  -8   1   1        114.57        115.67         2.51 o                         
  -7   1   1        179.92        181.54         2.84 o                         
  -6   1   1        339.05        336.59         4.48 o                         
  -5   1   1         85.04         89.31         1.50 o                         
  -4   1   1         60.24         55.91         1.24 o                         
  -3   1   1       1915.61       2051.27        26.05 o                         
  -2   1   1       3038.70       3261.23        57.90 o                         
  -1   1   1       1231.47       1228.92        19.56 o                         
   0   1   1       2711.74       2837.24        38.17 o                         
   1   1   1       2362.60       2406.19        26.40 o                         
   2   1   1       7848.82       7744.14        88.74 o                         
   3   1   1        565.31        574.38         6.42 o                         
   4   1   1        171.36        175.89         2.31 o                         
   5   1   1        298.41        311.66         4.00 o                         
   6   1   1         68.73         67.10         1.46 o                         
   7   1   1          4.21          4.48         0.79 o                         
   8   1   1         34.92         32.77         1.31 o                         
   9   1   1         11.73         14.05         1.42 o                         
  10   1   1         29.21         28.98         2.69 o                         
  11   1   1        100.01         96.56         4.80 o                         
 -11   2   1          8.63         14.16         2.75 o                         
 -10   2   1         20.24         21.82         2.17 o                         
  -9   2   1        155.60        145.97         3.46 o                         
  -8   2   1         29.50         30.57         1.53 o                         
  -7   2   1        163.80        160.17         2.71 o                         
  -6   2   1        237.21        260.36         4.03 o                         
  -5   2   1        127.46        124.00         2.15 o                         
  -4   2   1       1063.09       1213.25        16.90 o                         
  -3   2   1          5.92          8.05         0.88 o                         
  -2   2   1       1591.49       1801.06        23.38 o                         
  -1   2   1          7.71          8.53         0.66 o                         
   0   2   1       1266.31       1344.00        19.61 o                         
   1   2   1        157.53        145.83         2.55 o                         
   2   2   1         75.63         82.32         1.73 o                         
   3   2   1         43.00         47.94         1.19 o                         
   4   2   1        396.93        432.51         5.28 o                         
   5   2   1        689.83        712.32         8.13 o                         
   6   2   1        111.12        101.55         1.82 o                         
   7   2   1        179.14        170.75         2.59 o                         
   8   2   1         41.54         37.73         1.46 o                         
   9   2   1         62.74         57.35         2.25 o                         
  10   2   1         32.34         31.99         6.16 o                         
  11   2   1          3.83          3.46         3.89 o                         
 -11   3   1         27.08         33.60         4.24 o                         
 -10   3   1         34.84         42.45         4.04 o                         
  -9   3   1         76.69         78.42         2.78 o                         
  -8   3   1        391.08        351.48         5.33 o                         
  -7   3   1          3.27          3.80         0.90 o                         
  -6   3   1         59.26         57.50         1.68 o                         
  -5   3   1         41.69         49.53         1.41 o                         
  -4   3   1        498.86        561.41         7.45 o                         
  -3   3   1        358.72        398.53         6.11 o                         
  -2   3   1        229.00        258.19         3.95 o                         
  -1   3   1        316.66        339.19         5.39 o                         
   0   3   1         62.53         71.69         2.10 o                         
   1   3   1        504.46        534.61         8.38 o                         
   2   3   1          4.92          6.64         0.78 o                         
   3   3   1        451.02        502.02         7.47 o                         
   4   3   1         80.10         80.60         1.95 o                         
   5   3   1          7.34         12.71         0.93 o                         
   6   3   1         61.67         53.08         1.50 o                         
   7   3   1         12.82         13.16         1.29 o                         
   8   3   1         14.13         15.38         1.36 o                         
   9   3   1         49.51         48.57         3.28 o                         
  10   3   1          9.90         12.91         4.70 o                         
 -10   4   1          3.30          7.81         6.05 o                         
  -9   4   1         19.15         10.33         3.28 o                         
  -8   4   1          9.88         11.33         1.40 o                         
  -7   4   1         58.56         58.29         1.86 o                         
  -6   4   1        136.60        121.28         2.50 o                         
  -5   4   1        259.84        278.47         4.29 o                         
  -4   4   1        237.46        251.63         4.11 o                         
  -3   4   1         25.24         34.23         1.69 o                         
  -2   4   1        404.15        436.58         5.94 o                         
  -1   4   1        185.90        194.64         3.33 o                         
   0   4   1        248.60        249.37         5.02 o                         
   1   4   1        102.71        108.68         2.49 o                         
   2   4   1        105.49        110.70         2.51 o                         
   3   4   1        161.92        158.46         3.22 o                         
   4   4   1        325.18        304.88         5.50 o                         
   5   4   1        240.67        212.02         3.69 o                         
   6   4   1         39.88         39.35         1.68 o                         
   7   4   1          0.61          4.46         1.50 o                         
   8   4   1         12.22         13.07         3.57 o                         
   9   4   1          7.35          5.71         4.70 o                         
  10   4   1         15.37         17.18         3.37 o                         
  -9   5   1          3.07          9.15         7.81 o                         
  -8   5   1         10.45         19.73         2.27 o                         
  -7   5   1        101.11         90.63         2.63 o                         
  -6   5   1         11.01         13.92         1.48 o                         
  -5   5   1        122.76        110.93         2.55 o                         
  -4   5   1         19.43         22.16         1.33 o                         
  -3   5   1        154.24        151.73         2.84 o                         
  -2   5   1        186.13        170.26         2.98 o                         
  -1   5   1        285.75        274.70         4.78 o                         
   0   5   1         34.38         28.05         1.74 o                         
   1   5   1        214.71        216.33         5.21 o                         
   2   5   1        273.36        276.26         4.39 o                         
   3   5   1         48.72         46.29         1.75 o                         
   4   5   1         51.70         50.02         1.95 o                         
   5   5   1        181.96        182.24         4.61 o                         
   6   5   1         19.61         28.75         2.63 o                         
   7   5   1         52.97         53.34         3.01 o                         
   8   5   1         29.02         34.96         4.86 o                         
   9   5   1         20.71         21.41         6.30 o                         
  -8   6   1         17.47         21.74         4.50 o                         
  -7   6   1          8.49         11.28         2.28 o                         
  -6   6   1          7.65          7.29         1.36 o                         
  -5   6   1         13.72         21.02         1.46 o                         
  -4   6   1         44.22         42.81         1.96 o                         
  -3   6   1          9.73         15.16         1.49 o                         
  -2   6   1        117.28        120.60         2.92 o                         
  -1   6   1         15.46         25.79         2.06 o                         
   0   6   1        314.60        349.38         7.23 o                         
   1   6   1        224.71        224.17         5.26 o                         
   2   6   1         74.68         74.63         2.36 o                         
   3   6   1         22.28         24.99         1.94 o                         
   4   6   1         25.74         31.54         1.90 o                         
   5   6   1         63.19         75.48         3.08 o                         
   6   6   1         15.62         21.61         2.32 o                         
   7   6   1         22.94         22.27         3.06 o                         
   8   6   1         21.55         26.73         6.09 o                         
  -6   7   1         14.48         24.35         2.84 o                         
  -5   7   1         17.59         21.55         2.72 o                         
  -4   7   1         90.30         96.76         4.79 o                         
  -3   7   1         18.75         25.21         2.30 o                         
  -2   7   1        205.01        199.46         8.00 o                         
  -1   7   1         85.82         96.77         4.41 o                         
   0   7   1         26.35         29.86         3.58 o                         
   1   7   1        195.42        196.42         6.43 o                         
   2   7   1         53.86         65.65         5.19 o                         
   3   7   1         62.86         74.08         4.23 o                         
   4   7   1          7.26          9.06         2.67 o                         
   5   7   1          0.44          0.80         2.28 o                         
   6   7   1         34.58         29.10         3.49 o                         
  -3   8   1         13.00         10.57         3.84 o                         
  -2   8   1          4.07          4.11         4.37 o                         
  -1   8   1         30.91         34.15         6.42 o                         
   0   8   1         60.75         72.67         6.82 o                         
   1   8   1          6.66          7.42         3.17 o                         
   2   8   1         20.40         29.55         4.83 o                         
   3   8   1         52.13         61.07         4.25 o                         
  -2  -8   2          8.70          5.21         4.70 o                         
  -1  -8   2         20.43         17.97         6.63 o                         
   0  -8   2          0.50         10.33         4.87 o                         
   1  -8   2         10.13         15.03         5.04 o                         
   2  -8   2         17.23         18.39         5.54 o                         
  -6  -7   2         43.76         46.26         6.47 o                         
  -5  -7   2         11.48         17.19         3.35 o                         
  -4  -7   2         26.78         27.64         4.03 o                         
  -3  -7   2         23.83         37.71         5.96 o                         
  -2  -7   2         86.34         94.81        11.55 o                         
  -1  -7   2          9.23         13.22         3.90 o                         
   0  -7   2          9.15         11.44         3.17 o                         
   1  -7   2         36.88         48.47         5.10 o                         
   2  -7   2         61.55         53.99         6.72 o                         
   3  -7   2        105.62        111.34         9.32 o                         
   4  -7   2         51.75         37.71         5.21 o                         
   5  -7   2         12.01          9.74         4.87 o                         
  -8  -6   2         55.95         32.33         6.47 o                         
  -7  -6   2          0.09         -1.58         2.98 o                         
  -6  -6   2          3.48          9.84         2.45 o                         
  -5  -6   2         36.56         30.78         2.99 o                         
  -4  -6   2         30.18         39.73         2.92 o                         
  -3  -6   2         41.14         45.80         3.81 o                         
  -2  -6   2         83.19         84.61         3.45 o                         
  -1  -6   2         74.72         82.03         9.57 o                         
   0  -6   2        149.59        173.77         9.03 o                         
   1  -6   2        137.78        131.34        10.11 o                         
   2  -6   2         43.22         40.07         4.36 o                         
   3  -6   2        199.33        187.24         5.26 o                         
   4  -6   2         18.64         18.18         3.23 o                         
   5  -6   2         17.15         12.26         3.86 o                         
   6  -6   2          6.88          8.40         3.69 o                         
   7  -6   2         26.51         25.36         6.13 o                         
  -9  -5   2          8.64         16.93         3.86 o                         
  -8  -5   2         95.71         80.78         5.52 o                         
  -7  -5   2         11.50         12.76         2.80 o                         
  -6  -5   2         69.26         68.57         3.67 o                         
  -5  -5   2        126.96        113.01         4.46 o                         
  -4  -5   2        158.02        159.47         4.55 o                         
  -3  -5   2        195.37        182.54         5.86 o                         
  -2  -5   2         60.13         65.40         2.09 o                         
  -1  -5   2         17.21         23.05         1.85 o                         
   0  -5   2        109.25        111.58         5.46 o                         
   1  -5   2        132.38        124.70         7.98 o                         
   2  -5   2        246.87        225.99         5.03 o                         
   3  -5   2          0.72          1.49         1.03 o                         
   4  -5   2          2.41          5.23         1.50 o                         
   5  -5   2         65.94         55.48         3.50 o                         
   6  -5   2         74.27         71.74         5.02 o                         
   7  -5   2         26.07         33.25         6.30 o                         
   8  -5   2         43.02         31.99         6.13 o                         
 -10  -4   2          7.57          9.32         5.63 o                         
  -9  -4   2         46.99         48.77         6.43 o                         
  -8  -4   2         19.09         21.98         2.91 o                         
  -7  -4   2         68.98         72.27         3.57 o                         
  -6  -4   2         61.99         67.29         2.70 o                         
  -5  -4   2        129.44        133.58         5.23 o                         
  -4  -4   2        284.13        293.82         6.47 o                         
  -3  -4   2        435.19        500.81        10.41 o                         
  -2  -4   2        174.57        202.28         4.27 o                         
  -1  -4   2        194.76        207.55         4.40 o                         
   0  -4   2         32.43         32.81         1.72 o                         
   1  -4   2         93.24        100.13         3.60 o                         
   2  -4   2        217.54        199.14         3.91 o                         
   3  -4   2         91.16         91.72         3.45 o                         
   4  -4   2        141.02        123.98         3.43 o                         
   5  -4   2        147.10        137.95         3.74 o                         
   6  -4   2         30.95         27.89         2.15 o                         
   7  -4   2         31.71         32.14         4.16 o                         
   8  -4   2         19.42         19.75         5.04 o                         
 -11  -3   2         10.68          3.53         5.04 o                         
 -10  -3   2         24.39         30.15         6.38 o                         
  -9  -3   2         28.67         30.05         3.63 o                         
  -8  -3   2          2.26          4.35         1.54 o                         
  -7  -3   2         70.60         71.78         2.98 o                         
  -6  -3   2         14.55         20.92         1.82 o                         
  -5  -3   2         94.45         97.57         2.84 o                         
  -4  -3   2        625.72        732.65        13.32 o                         
  -3  -3   2        553.31        605.55        11.13 o                         
  -2  -3   2       1515.32       1763.80        47.68 o                         
  -1  -3   2        341.53        354.28         6.00 o                         
   0  -3   2        509.25        535.00         8.21 o                         
   1  -3   2        405.54        412.39         8.34 o                         
   2  -3   2       1544.04       1627.34        31.49 o                         
   3  -3   2        104.80         90.66         2.02 o                         
   4  -3   2        259.08        225.36         4.83 o                         
   5  -3   2         23.78         22.59         1.25 o                         
   6  -3   2         64.44         57.68         1.69 o                         
   7  -3   2          3.32          4.98         1.13 o                         
   8  -3   2        135.11        120.52         3.31 o                         
   9  -3   2          6.94          4.45         2.77 o                         
  10  -3   2         76.48         79.60         9.32 o                         
 -12  -2   2          2.10          1.26         3.61 o                         
 -11  -2   2        145.62        127.56         9.23 o                         
 -10  -2   2         77.98         76.97         4.92 o                         
  -9  -2   2         53.01         48.85         2.21 o                         
  -8  -2   2        268.98        259.10         4.83 o                         
  -7  -2   2          5.99         12.57         1.26 o                         
  -6  -2   2        242.63        252.55         5.47 o                         
  -5  -2   2        129.03        130.80         3.26 o                         
  -4  -2   2        541.51        561.46        10.24 o                         
  -3  -2   2         43.70         54.61         2.69 o                         
  -2  -2   2        713.24        755.73        12.75 o                         
  -1  -2   2        169.80        181.60         3.71 o                         
   0  -2   2        519.86        515.52         7.76 o                         
   1  -2   2       1248.25       1277.27        14.94 o                         
   2  -2   2        435.26        433.26         5.41 o                         
   3  -2   2        880.43        874.50        10.09 o                         
   4  -2   2        916.94        841.43        10.19 o                         
   5  -2   2        417.77        419.82         5.47 o                         
   6  -2   2          7.96         11.37         0.94 o                         
   7  -2   2         16.67         18.66         1.33 o                         
   8  -2   2         17.54         14.73         1.44 o                         
   9  -2   2         10.65         14.73         2.98 o                         
  10  -2   2         33.98         38.33         7.97 o                         
 -12  -1   2         67.54         69.66         4.85 o                         
 -11  -1   2         35.99         44.99         3.17 o                         
 -10  -1   2        323.71        313.21         8.18 o                         
  -9  -1   2          4.53          5.68         1.49 o                         
  -8  -1   2        129.61        129.45         2.84 o                         
  -7  -1   2        139.73        155.77         3.24 o                         
  -6  -1   2        313.01        340.05         5.03 o                         
  -5  -1   2        193.89        210.30         4.01 o                         
  -4  -1   2       1053.74       1111.72        14.56 o                         
  -3  -1   2       2427.98       2599.27        42.10 o                         
  -2  -1   2        989.03       1062.39        14.61 o                         
  -1  -1   2        481.04        504.02         6.88 o                         
   0  -1   2       1111.98       1121.84        15.16 o                         
   1  -1   2       5657.81       5813.26        78.04 o                         
   2  -1   2       3015.76       3046.00        36.80 o                         
   3  -1   2        304.51        314.64         4.24 o                         
   4  -1   2        587.80        610.08         7.93 o                         
   5  -1   2        259.74        259.56         3.81 o                         
   6  -1   2        219.96        210.09         3.90 o                         
   7  -1   2          4.86          5.10         0.88 o                         
   8  -1   2         83.88         77.65         2.76 o                         
   9  -1   2         42.21         40.47         2.61 o                         
  10  -1   2         17.75         19.25         2.83 o                         
  11  -1   2         18.15         17.37         3.83 o                         
 -12   0   2         37.37         50.88         5.66 o                         
 -11   0   2         29.65         32.71         3.38 o                         
 -10   0   2          0.01          2.07         1.35 o                         
  -9   0   2         78.14         78.06         2.49 o                         
  -8   0   2        134.31        146.52         3.08 o                         
  -7   0   2        145.97        149.53         2.95 o                         
  -6   0   2        170.49        193.11         3.38 o                         
  -5   0   2          6.88         16.68         1.11 o                         
  -4   0   2          3.29          1.34         0.43 o                         
  -3   0   2        138.43        127.59         2.04 o                         
  -2   0   2       6417.49       6669.92       145.92 o                         
  -1   0   2        157.76        150.40         2.67 o                         
   0   0   2         46.04         41.47         0.70 o                         
   1   0   2        691.21        647.49         8.45 o                         
   2   0   2        601.68        609.63         9.27 o                         
   3   0   2        670.60        689.19         8.27 o                         
   4   0   2         19.21         18.65         0.95 o                         
   5   0   2        354.30        338.85         4.50 o                         
   6   0   2         13.58         12.79         0.96 o                         
   7   0   2        225.98        207.31         3.24 o                         
   8   0   2         16.81         18.95         1.38 o                         
   9   0   2        170.45        161.02         4.44 o                         
  10   0   2         76.44         67.78         3.29 o                         
  11   0   2         84.31         72.24         4.74 o                         
 -12   1   2         68.81         60.45         4.61 o                         
 -11   1   2         36.20         44.36         3.72 o                         
 -10   1   2        323.43        310.03         7.93 o                         
  -9   1   2          4.29          4.87         1.20 o                         
  -8   1   2        128.97        129.63         2.81 o                         
  -7   1   2        142.97        150.93         3.00 o                         
  -6   1   2        319.85        345.34         5.01 o                         
  -5   1   2        204.07        220.70         2.99 o                         
  -4   1   2       1049.07       1123.91        13.13 o                         
  -3   1   2       2426.58       2540.44        32.60 o                         
  -2   1   2        988.19       1076.97        14.60 o                         
  -1   1   2        461.17        479.51         6.85 o                         
   0   1   2       1092.80       1110.69        12.91 o                         
   1   1   2       5683.65       5822.18        66.54 o                         
   2   1   2       3004.83       3054.98        35.08 o                         
   3   1   2        303.52        310.99         3.70 o                         
   4   1   2        605.04        622.84         6.97 o                         
   5   1   2        261.67        255.38         3.34 o                         
   6   1   2        213.89        207.17         2.93 o                         
   7   1   2          4.64          5.87         0.86 o                         
   8   1   2         82.16         74.72         1.96 o                         
   9   1   2         41.88         40.42         2.66 o                         
  10   1   2         17.15         18.90         2.79 o                         
  11   1   2         18.57         25.59         3.93 o                         
 -12   2   2          2.21          6.30         4.28 o                         
 -11   2   2        143.48        124.03         4.60 o                         
 -10   2   2         78.27         77.50         3.11 o                         
  -9   2   2         53.83         52.36         2.30 o                         
  -8   2   2        272.54        250.44         3.78 o                         
  -7   2   2          5.73         11.13         0.88 o                         
  -6   2   2        244.14        248.14         3.70 o                         
  -5   2   2        127.16        124.99         2.30 o                         
  -4   2   2        531.02        550.59         7.95 o                         
  -3   2   2         43.96         53.65         1.51 o                         
  -2   2   2        733.01        793.51        13.98 o                         
  -1   2   2        168.23        180.51         2.88 o                         
   0   2   2        521.24        509.86         7.24 o                         
   1   2   2       1262.84       1287.81        14.30 o                         
   2   2   2        448.46        443.49         5.18 o                         
   3   2   2        893.28        884.23        10.12 o                         
   4   2   2        921.69        848.07         9.40 o                         
   5   2   2        414.00        420.59         5.07 o                         
   6   2   2          7.90         10.38         0.86 o                         
   7   2   2         18.58         20.60         1.20 o                         
   8   2   2         17.79         16.19         1.38 o                         
   9   2   2         10.85          9.80         1.56 o                         
  10   2   2         33.08         26.04         4.09 o                         
 -11   3   2         10.41          9.19         3.23 o                         
 -10   3   2         24.09         28.77         3.06 o                         
  -9   3   2         29.47         31.75         2.34 o                         
  -8   3   2          2.34          5.74         1.38 o                         
  -7   3   2         71.21         71.65         1.93 o                         
  -6   3   2         15.62         24.19         1.22 o                         
  -5   3   2         93.55         92.46         1.85 o                         
  -4   3   2        627.20        729.97         9.01 o                         
  -3   3   2        558.19        608.53         7.56 o                         
  -2   3   2       1513.47       1735.36        23.91 o                         
  -1   3   2        336.13        337.33         5.20 o                         
   0   3   2        511.73        526.40         8.19 o                         
   1   3   2        405.46        394.47         5.59 o                         
   2   3   2       1541.49       1643.04        22.47 o                         
   3   3   2        108.61         92.87         1.81 o                         
   4   3   2        259.76        233.64         3.50 o                         
   5   3   2         24.31         23.94         1.14 o                         
   6   3   2         65.04         59.91         1.66 o                         
   7   3   2          3.05          3.81         0.88 o                         
   8   3   2        134.74        119.83         2.95 o                         
   9   3   2          6.51          4.52         2.58 o                         
  10   3   2         76.20         75.65         9.66 o                         
 -10   4   2          7.98          7.73         4.70 o                         
  -9   4   2         47.54         47.95         4.12 o                         
  -8   4   2         18.16         22.57         1.63 o                         
  -7   4   2         71.67         73.37         1.92 o                         
  -6   4   2         59.85         63.25         1.99 o                         
  -5   4   2        130.71        138.84         2.51 o                         
  -4   4   2        288.55        297.54         4.24 o                         
  -3   4   2        435.67        485.60         6.70 o                         
  -2   4   2        166.17        189.93         3.34 o                         
  -1   4   2        194.65        211.69         3.63 o                         
   0   4   2         31.72         32.78         1.49 o                         
   1   4   2         93.87         94.48         2.41 o                         
   2   4   2        218.68        204.07         3.80 o                         
   3   4   2         85.85         86.72         2.11 o                         
   4   4   2        138.51        128.92         2.93 o                         
   5   4   2        143.24        137.89         2.97 o                         
   6   4   2         30.41         30.42         1.49 o                         
   7   4   2         30.65         31.70         1.73 o                         
   8   4   2         18.98         13.38         2.20 o                         
   9   4   2         39.72         38.45         4.33 o                         
  -9   5   2          9.21         28.80         5.88 o                         
  -8   5   2         95.08         91.33         3.90 o                         
  -7   5   2         11.47         16.06         1.78 o                         
  -6   5   2         71.57         71.05         2.21 o                         
  -5   5   2        124.45        112.28         2.36 o                         
  -4   5   2        157.95        160.83         2.97 o                         
  -3   5   2        197.10        185.05         3.23 o                         
  -2   5   2         59.97         57.25         1.69 o                         
  -1   5   2         19.48         18.43         1.26 o                         
   0   5   2        112.63        111.03         3.51 o                         
   1   5   2        128.64        111.13         3.43 o                         
   2   5   2        253.44        233.74         5.30 o                         
   3   5   2          0.88          3.08         1.09 o                         
   4   5   2          2.44          3.48         1.22 o                         
   5   5   2         65.54         56.30         2.64 o                         
   6   5   2         70.83         71.06         3.18 o                         
   7   5   2         26.23         32.12         3.16 o                         
   8   5   2         43.44         39.22         6.47 o                         
  -8   6   2         55.78         53.75         4.67 o                         
  -7   6   2          0.13          1.11         1.77 o                         
  -6   6   2          3.67          8.71         1.28 o                         
  -5   6   2         37.78         37.88         1.82 o                         
  -4   6   2         31.63         41.76         2.31 o                         
  -3   6   2         40.77         40.81         2.02 o                         
  -2   6   2         84.63         86.20         2.40 o                         
  -1   6   2         75.54         74.18         2.76 o                         
   0   6   2        147.49        156.78         5.80 o                         
   1   6   2        139.89        131.65         4.20 o                         
   2   6   2         42.85         45.07         2.12 o                         
   3   6   2        200.58        191.80         5.25 o                         
   4   6   2         18.73         23.95         1.95 o                         
   5   6   2         18.40         22.22         2.47 o                         
   6   6   2          6.71          6.51         1.98 o                         
   7   6   2         25.19         28.03         2.92 o                         
  -6   7   2         44.45         50.71         3.37 o                         
  -5   7   2         12.40         20.82         2.60 o                         
  -4   7   2         26.36         34.27         2.31 o                         
  -3   7   2         23.06         25.37         2.62 o                         
  -2   7   2         86.54         95.26         3.51 o                         
  -1   7   2          9.12          9.61         1.97 o                         
   0   7   2          9.72         11.80         2.06 o                         
   1   7   2         36.74         49.75         4.92 o                         
   2   7   2         62.49         56.61         5.34 o                         
   3   7   2        105.69        112.27         5.19 o                         
   4   7   2         52.39         48.66         5.25 o                         
   5   7   2         11.79         10.56         2.74 o                         
  -4   8   2          8.15         13.94         4.53 o                         
  -3   8   2          0.60          4.34         2.75 o                         
  -2   8   2          8.90         12.59         2.86 o                         
  -1   8   2         20.64         25.08         5.06 o                         
   0   8   2          0.65          1.06         2.70 o                         
   1   8   2         10.50         14.72         8.44 o                         
   2   8   2         16.92         18.86         4.03 o                         
  -3  -8   3          8.99         15.79         7.14 o                         
  -2  -8   3          0.40          2.44         4.79 o                         
  -1  -8   3         19.63         28.22         6.72 o                         
   0  -8   3         32.28         41.98         7.14 o                         
   1  -8   3         29.80         39.30         6.97 o                         
   2  -8   3         12.69         18.56         6.55 o                         
  -7  -7   3          9.58         28.05         9.57 o                         
  -6  -7   3          4.46          5.21         4.45 o                         
  -5  -7   3          1.84          3.71         2.78 o                         
  -4  -7   3         85.02         85.37         5.44 o                         
  -3  -7   3        142.40        133.46         6.55 o                         
  -2  -7   3          5.15          7.79         2.72 o                         
  -1  -7   3         22.78         25.44         5.71 o                         
   0  -7   3          5.14          4.11         4.62 o                         
   1  -7   3         19.62         26.96         5.71 o                         
   2  -7   3         34.11         41.32         6.30 o                         
   3  -7   3          2.33          8.15         4.37 o                         
   4  -7   3         17.85         15.37         3.86 o                         
   5  -7   3         17.12         20.99         5.29 o                         
  -8  -6   3          7.80         10.19         3.49 o                         
  -7  -6   3         15.82         16.60         3.80 o                         
  -6  -6   3        117.46        116.04         4.88 o                         
  -5  -6   3         30.08         27.80         3.82 o                         
  -4  -6   3         76.77         83.91         4.68 o                         
  -3  -6   3        217.14        220.44         6.70 o                         
  -2  -6   3         39.44         36.46         5.24 o                         
  -1  -6   3        251.93        232.31         6.83 o                         
   0  -6   3        237.56        238.94        17.84 o                         
   1  -6   3          5.11          8.11         2.60 o                         
   2  -6   3         34.67         33.85         2.81 o                         
   3  -6   3          5.98          1.61         1.64 o                         
   4  -6   3          2.19          2.67         2.02 o                         
   5  -6   3         13.34         20.89         4.79 o                         
   6  -6   3         13.28          7.73         4.62 o                         
   7  -6   3          0.54          4.70         4.37 o                         
 -10  -5   3        100.75         81.36        10.16 o                         
  -9  -5   3         20.33         32.32        10.50 o                         
  -8  -5   3          0.43          5.16         2.45 o                         
  -7  -5   3         26.53         26.11         4.91 o                         
  -6  -5   3          7.99          6.83         2.54 o                         
  -5  -5   3        102.67        116.93         4.60 o                         
  -4  -5   3        109.84        103.94         3.63 o                         
  -3  -5   3         97.83         86.84         3.17 o                         
  -2  -5   3        175.17        173.43         4.51 o                         
  -1  -5   3        298.33        299.16         6.64 o                         
   0  -5   3        131.93        139.08         4.79 o                         
   1  -5   3        148.21        146.30         4.99 o                         
   2  -5   3        196.98        176.95         5.61 o                         
   3  -5   3         24.27         24.52         2.61 o                         
   4  -5   3        105.59        100.03         3.31 o                         
   5  -5   3         12.94         19.26         3.39 o                         
   6  -5   3         36.48         31.85         3.36 o                         
 -11  -4   3         33.48         36.03         8.15 o                         
 -10  -4   3         86.16         67.59         8.40 o                         
  -9  -4   3         21.15         26.82         3.55 o                         
  -8  -4   3         39.80         41.05         3.38 o                         
  -7  -4   3        192.94        201.54         5.88 o                         
  -6  -4   3         12.79         20.42         2.23 o                         
  -5  -4   3          7.42         14.67         1.70 o                         
  -4  -4   3          8.71         11.28         1.44 o                         
  -3  -4   3        303.00        338.38         7.45 o                         
  -2  -4   3        302.58        324.19        11.44 o                         
  -1  -4   3        241.08        249.48         4.42 o                         
   0  -4   3        137.51        132.77         2.55 o                         
   1  -4   3        116.40        120.88         2.35 o                         
   2  -4   3        401.64        366.36         5.83 o                         
   3  -4   3        139.02        116.67         2.74 o                         
   4  -4   3         43.86         40.83         1.82 o                         
   5  -4   3         58.10         53.34         2.23 o                         
   6  -4   3         18.72         14.53         1.60 o                         
   7  -4   3         45.47         46.96         4.06 o                         
   8  -4   3         53.10         55.74         4.23 o                         
   9  -4   3         21.16         29.14         4.95 o                         
 -11  -3   3          3.93          1.43         4.70 o                         
 -10  -3   3         65.71         55.58         7.05 o                         
  -9  -3   3         62.47         59.37         3.34 o                         
  -8  -3   3         22.85         25.48         2.39 o                         
  -7  -3   3        152.32        159.86         4.31 o                         
  -6  -3   3         91.59         95.04         3.00 o                         
  -5  -3   3        182.38        214.49         4.73 o                         
  -4  -3   3        446.02        480.09         9.12 o                         
  -3  -3   3        323.61        345.70         7.79 o                         
  -2  -3   3        569.33        650.30        12.07 o                         
  -1  -3   3         19.42         22.50         1.49 o                         
   0  -3   3         22.52         18.74         0.98 o                         
   1  -3   3        283.29        272.14         3.91 o                         
   2  -3   3        139.85        132.97         2.50 o                         
   3  -3   3        182.54        172.59         2.90 o                         
   4  -3   3         81.62         72.69         1.61 o                         
   5  -3   3          4.76          5.01         0.82 o                         
   6  -3   3        195.63        171.41         3.12 o                         
   7  -3   3          8.59          8.84         1.27 o                         
   8  -3   3         12.91         17.31         2.13 o                         
   9  -3   3          9.97         13.77         4.28 o                         
  10  -3   3         18.58         30.40         5.63 o                         
 -12  -2   3         39.54         39.45         8.06 o                         
 -11  -2   3         20.40         31.00         3.36 o                         
 -10  -2   3         52.23         60.54         4.19 o                         
  -9  -2   3         82.22         98.10         4.08 o                         
  -8  -2   3        391.43        417.21         8.64 o                         
  -7  -2   3        176.96        185.07         4.47 o                         
  -6  -2   3        247.06        283.80         5.88 o                         
  -5  -2   3         38.48         37.19         2.13 o                         
  -4  -2   3         58.68         52.61         3.83 o                         
  -3  -2   3        227.99        250.79         5.97 o                         
  -2  -2   3        257.99        257.53         4.62 o                         
  -1  -2   3         88.87         98.76         2.19 o                         
   0  -2   3        442.41        395.40         6.94 o                         
   1  -2   3       1808.23       1835.88        26.64 o                         
   2  -2   3        249.16        271.86         3.99 o                         
   3  -2   3       2330.36       2337.64        27.04 o                         
   4  -2   3       1047.64        994.75        13.19 o                         
   5  -2   3         60.12         64.65         1.65 o                         
   6  -2   3        263.29        246.15         3.86 o                         
   7  -2   3         29.98         29.46         1.60 o                         
   8  -2   3         30.30         30.42         1.92 o                         
   9  -2   3          9.33         12.69         2.88 o                         
  10  -2   3         36.05         51.80         6.21 o                         
 -12  -1   3          6.16         10.13         3.29 o                         
 -11  -1   3        188.85        176.21         5.59 o                         
 -10  -1   3        337.29        328.48         8.29 o                         
  -9  -1   3         58.43         64.28         2.21 o                         
  -8  -1   3         32.34         38.15         1.52 o                         
  -7  -1   3          4.67         12.72         1.03 o                         
  -6  -1   3         26.14         25.80         1.58 o                         
  -5  -1   3          0.77          1.64         2.02 o                         
  -4  -1   3       1494.88       1616.29        27.70 o                         
  -3  -1   3       2070.32       2252.81        30.84 o                         
  -2  -1   3        850.27        872.23        11.97 o                         
  -1  -1   3         20.63         17.13         0.75 o                         
   0  -1   3        601.41        609.12         8.03 o                         
   1  -1   3       3518.91       3551.53        44.62 o                         
   2  -1   3       2904.94       2921.07        33.90 o                         
   3  -1   3         11.42         11.41         0.75 o                         
   4  -1   3        806.15        776.14         9.57 o                         
   5  -1   3         99.31        105.04         2.01 o                         
   6  -1   3         10.60         10.79         0.98 o                         
   7  -1   3        213.82        194.94         3.41 o                         
   8  -1   3         62.07         64.59         2.26 o                         
   9  -1   3         27.52         29.28         2.18 o                         
  10  -1   3         19.99         26.05         9.11 o                         
 -12   0   3         42.52         42.24         3.92 o                         
 -11   0   3          9.22         12.99         2.46 o                         
 -10   0   3        167.73        174.04         4.58 o                         
  -9   0   3        155.78        162.37         3.40 o                         
  -8   0   3         28.68         31.17         1.52 o                         
  -7   0   3          4.91          5.12         0.71 o                         
  -6   0   3        443.89        435.74         6.25 o                         
  -5   0   3        837.60        960.95        12.67 o                         
  -4   0   3        269.92        278.88         4.57 o                         
  -3   0   3       1412.31       1461.62        19.89 o                         
  -2   0   3       3513.69       3555.82        42.68 o                         
  -1   0   3       1268.12       1334.51        15.42 o                         
   0   0   3        420.71        390.65         4.54 o                         
   1   0   3       3413.82       3318.35        38.05 o                         
   2   0   3        239.53        232.49         3.10 o                         
   3   0   3         83.53         68.95         1.33 o                         
   4   0   3          8.20         10.15         0.77 o                         
   5   0   3        107.82        102.63         1.83 o                         
   6   0   3         61.36         60.27         1.54 o                         
   7   0   3         46.26         48.93         1.51 o                         
   8   0   3         41.79         40.30         2.20 o                         
   9   0   3          3.70          3.65         1.41 o                         
  10   0   3         27.26         35.53         3.54 o                         
 -12   1   3          6.44         15.05         3.28 o                         
 -11   1   3        188.11        185.30         5.73 o                         
 -10   1   3        330.57        330.65         7.95 o                         
  -9   1   3         57.36         64.74         2.13 o                         
  -8   1   3         31.64         40.59         1.51 o                         
  -7   1   3          4.49         11.95         1.00 o                         
  -6   1   3         25.67         25.52         1.43 o                         
  -5   1   3          0.33          3.30         1.45 o                         
  -4   1   3       1497.89       1627.04        21.65 o                         
  -3   1   3       2060.11       2302.53        30.84 o                         
  -2   1   3        846.82        865.33        11.96 o                         
  -1   1   3         18.62         14.52         0.68 o                         
   0   1   3        612.99        610.93         7.25 o                         
   1   1   3       3486.34       3481.39        40.35 o                         
   2   1   3       2931.29       2966.19        35.57 o                         
   3   1   3         11.42         12.09         0.77 o                         
   4   1   3        816.28        799.89         9.21 o                         
   5   1   3         98.99        104.75         2.05 o                         
   6   1   3         10.26         10.07         0.92 o                         
   7   1   3        216.56        197.35         3.24 o                         
   8   1   3         62.65         64.64         2.39 o                         
   9   1   3         26.03         24.02         2.12 o                         
  10   1   3         20.67         22.08         2.66 o                         
 -12   2   3         39.21         34.16         3.62 o                         
 -11   2   3         20.98         29.68         2.79 o                         
 -10   2   3         52.17         56.67         2.79 o                         
  -9   2   3         84.23         94.50         3.05 o                         
  -8   2   3        384.09        393.84         6.91 o                         
  -7   2   3        174.98        179.76         2.97 o                         
  -6   2   3        256.74        278.41         5.29 o                         
  -5   2   3         37.71         35.93         1.74 o                         
  -4   2   3         55.94         52.89         1.80 o                         
  -3   2   3        226.65        251.85         3.95 o                         
  -2   2   3        244.27        248.30         3.67 o                         
  -1   2   3         92.10         97.53         1.89 o                         
   0   2   3        453.65        409.19         5.52 o                         
   1   2   3       1812.12       1829.31        21.28 o                         
   2   2   3        249.23        266.85         3.58 o                         
   3   2   3       2310.14       2315.11        27.03 o                         
   4   2   3       1046.31        991.39        11.50 o                         
   5   2   3         65.62         71.00         1.48 o                         
   6   2   3        263.50        245.52         3.41 o                         
   7   2   3         28.90         26.66         1.32 o                         
   8   2   3         29.20         26.02         1.66 o                         
   9   2   3          9.24         10.62         2.41 o                         
  10   2   3         36.61         36.51         4.48 o                         
 -10   3   3         66.03         61.38         3.10 o                         
  -9   3   3         60.36         59.81         2.99 o                         
  -8   3   3         21.54         24.11         1.54 o                         
  -7   3   3        151.93        155.64         2.85 o                         
  -6   3   3         94.27         94.72         1.94 o                         
  -5   3   3        179.42        204.72         3.28 o                         
  -4   3   3        444.90        479.59         6.45 o                         
  -3   3   3        335.44        360.54         5.00 o                         
  -2   3   3        575.31        673.12         9.04 o                         
  -1   3   3         22.20         26.82         1.11 o                         
   0   3   3         20.86         19.04         1.01 o                         
   1   3   3        284.15        278.49         3.72 o                         
   2   3   3        136.57        132.95         2.13 o                         
   3   3   3        179.27        171.87         2.89 o                         
   4   3   3         87.27         78.93         1.56 o                         
   5   3   3          4.54          5.50         0.77 o                         
   6   3   3        193.16        171.63         2.70 o                         
   7   3   3          8.48          8.89         1.10 o                         
   8   3   3         13.38         15.40         2.09 o                         
   9   3   3         10.08         12.05         3.02 o                         
  10   3   3         18.39         24.69         6.21 o                         
 -11   4   3         33.60         35.77         6.38 o                         
 -10   4   3         85.58         79.01         7.39 o                         
  -9   4   3         22.08         24.73         3.59 o                         
  -8   4   3         40.19         42.51         1.93 o                         
  -7   4   3        189.96        197.81         3.45 o                         
  -6   4   3         11.51         18.53         1.31 o                         
  -5   4   3          7.74         14.60         1.10 o                         
  -4   4   3         10.24         11.06         0.97 o                         
  -3   4   3        305.28        325.85         5.07 o                         
  -2   4   3        309.94        340.11         6.71 o                         
  -1   4   3        246.78        252.35         4.37 o                         
   0   4   3        139.68        132.90         2.54 o                         
   1   4   3        110.64        116.21         2.35 o                         
   2   4   3        400.42        363.39         5.70 o                         
   3   4   3        140.33        122.62         2.39 o                         
   4   4   3         44.00         42.31         1.53 o                         
   5   4   3         60.17         58.85         1.96 o                         
   6   4   3         17.81         13.78         1.31 o                         
   7   4   3         47.76         48.24         2.32 o                         
   8   4   3         53.06         54.96         4.00 o                         
   9   4   3         21.76         22.46         4.23 o                         
 -10   5   3        102.09        109.75         8.90 o                         
  -9   5   3         20.37         26.35         4.62 o                         
  -8   5   3          0.29          5.95         1.95 o                         
  -7   5   3         27.45         26.62         1.62 o                         
  -6   5   3          7.94          9.06         1.21 o                         
  -5   5   3        105.84        120.03         2.45 o                         
  -4   5   3        108.98        103.34         2.28 o                         
  -3   5   3         97.39         83.72         2.06 o                         
  -2   5   3        175.67        170.15         3.65 o                         
  -1   5   3        298.33        307.29         4.97 o                         
   0   5   3        131.54        132.20         3.24 o                         
   1   5   3        151.47        142.00         3.76 o                         
   2   5   3        190.08        178.19         3.66 o                         
   3   5   3         23.85         24.16         1.48 o                         
   4   5   3        103.24         99.53         5.27 o                         
   5   5   3         13.51         19.32         2.33 o                         
   6   5   3         37.18         38.16         2.59 o                         
   7   5   3         25.20         34.04         3.77 o                         
   8   5   3         21.24         24.27         5.79 o                         
  -8   6   3          7.79         10.56         4.65 o                         
  -7   6   3         16.52         23.27         2.27 o                         
  -6   6   3        118.75        114.46         3.66 o                         
  -5   6   3         29.87         33.94         2.15 o                         
  -4   6   3         79.09         90.27         2.45 o                         
  -3   6   3        216.96        217.55         4.61 o                         
  -2   6   3         37.92         33.46         1.79 o                         
  -1   6   3        249.60        220.67         4.69 o                         
   0   6   3        234.40        233.18         6.09 o                         
   1   6   3          4.65          6.19         2.62 o                         
   2   6   3         35.31         35.28         2.20 o                         
   3   6   3          6.41          6.93         1.62 o                         
   4   6   3          2.04          4.78         1.89 o                         
   5   6   3         13.37         15.28         4.87 o                         
   6   6   3         13.90         10.41         3.18 o                         
   7   6   3          0.47         -1.07         2.72 o                         
  -7   7   3          9.98         12.33         3.83 o                         
  -6   7   3          4.43          9.70         2.19 o                         
  -5   7   3          2.18          2.03         1.67 o                         
  -4   7   3         85.45         86.36         3.13 o                         
  -3   7   3        140.68        145.93         6.79 o                         
  -2   7   3          4.88          9.08         1.75 o                         
  -1   7   3         23.40         21.67         2.55 o                         
   0   7   3          5.50          6.47         2.26 o                         
   1   7   3         18.91         21.39         3.79 o                         
   2   7   3         32.88         32.79         5.02 o                         
   3   7   3          2.36          2.73         2.11 o                         
   4   7   3         17.46         22.87         3.27 o                         
   5   7   3         16.55         22.49         5.66 o                         
  -3   8   3          8.91         14.11         2.58 o                         
  -2   8   3          0.41          1.12         2.89 o                         
  -1   8   3         19.81         18.36         3.97 o                         
   0   8   3         33.02         43.01         7.43 o                         
   1   8   3         28.98         33.09         4.75 o                         
   2   8   3         12.33          9.88         3.40 o                         
  -3  -8   4         32.37         43.32         7.64 o                         
  -2  -8   4         13.24         13.94         4.62 o                         
  -1  -8   4          5.37          4.87         4.62 o                         
   0  -8   4         16.46         22.17         6.47 o                         
   1  -8   4         62.21         66.08         8.40 o                         
  -7  -7   4          0.44         -2.85         3.46 o                         
  -6  -7   4         10.77          9.92         3.40 o                         
  -5  -7   4         26.20         33.93         5.00 o                         
  -4  -7   4         58.58         59.02         4.88 o                         
  -3  -7   4          3.26          4.13         3.53 o                         
  -2  -7   4          8.92          6.45         2.80 o                         
  -1  -7   4          7.21          9.32         4.11 o                         
   0  -7   4          2.92          5.37         3.69 o                         
   1  -7   4         45.96         55.67         6.80 o                         
   2  -7   4          1.01          0.50         3.61 o                         
   3  -7   4         15.96         17.13         5.29 o                         
   4  -7   4          4.04          3.26         3.88 o                         
   5  -7   4         24.01         30.74         5.71 o                         
  -8  -6   4          7.53          9.08         3.48 o                         
  -7  -6   4         30.94         33.25         4.44 o                         
  -6  -6   4          4.22         11.49         2.44 o                         
  -5  -6   4         20.66         23.65         2.90 o                         
  -4  -6   4         37.04         36.44         3.07 o                         
  -3  -6   4        133.18        136.94         5.02 o                         
  -2  -6   4         37.64         43.16         2.94 o                         
  -1  -6   4        145.55        150.97         9.99 o                         
   0  -6   4         84.45         85.67         4.80 o                         
   1  -6   4        156.73        143.94         8.23 o                         
   2  -6   4         11.37         13.72         2.28 o                         
   3  -6   4         26.42         29.76         3.36 o                         
   4  -6   4         28.38         22.92         4.13 o                         
   5  -6   4         20.75         14.61         7.98 o                         
 -10  -5   4         68.81         85.98         9.41 o                         
  -9  -5   4         47.28         41.89         4.57 o                         
  -8  -5   4         31.73         25.95         3.18 o                         
  -7  -5   4         70.78         69.49         4.13 o                         
  -6  -5   4         31.69         34.92         4.28 o                         
  -5  -5   4        275.04        267.28         7.72 o                         
  -4  -5   4         55.34         53.88         3.20 o                         
  -3  -5   4         96.09         99.31         3.92 o                         
  -2  -5   4         10.63         16.69         2.20 o                         
  -1  -5   4          9.89         12.29         1.31 o                         
   0  -5   4        309.57        292.91         6.15 o                         
   1  -5   4        145.14        134.19         4.27 o                         
   2  -5   4        849.31        782.81        16.05 o                         
   3  -5   4         27.18         30.68         2.22 o                         
   4  -5   4          5.44          4.96         1.59 o                         
   5  -5   4         73.48         68.05         3.46 o                         
   6  -5   4         82.98         70.97         3.85 o                         
   7  -5   4         77.33         73.47         7.26 o                         
   8  -5   4          8.76          5.71         3.69 o                         
 -11  -4   4          3.92          2.44         5.79 o                         
 -10  -4   4         41.56         40.98         7.14 o                         
  -9  -4   4         45.03         46.11         4.48 o                         
  -8  -4   4         35.38         55.41         3.71 o                         
  -7  -4   4         55.35         60.74         3.31 o                         
  -6  -4   4        191.32        168.20         4.48 o                         
  -5  -4   4        209.61        225.05         5.13 o                         
  -4  -4   4         58.10         59.32         2.36 o                         
  -3  -4   4          0.89          0.08         1.20 o                         
  -2  -4   4        213.77        220.13         5.48 o                         
  -1  -4   4        449.37        460.06         8.05 o                         
   0  -4   4        316.99        300.88         5.12 o                         
   1  -4   4        152.22        139.59         2.40 o                         
   2  -4   4        163.53        149.70         2.56 o                         
   3  -4   4        160.83        142.07         2.92 o                         
   4  -4   4         91.68         87.33         2.82 o                         
   5  -4   4         75.05         71.04         2.92 o                         
   6  -4   4         41.22         45.81         2.60 o                         
   7  -4   4          7.55         10.92         2.94 o                         
   8  -4   4         25.17         23.85         2.65 o                         
 -11  -3   4         15.91         12.68         5.04 o                         
 -10  -3   4         21.16         25.70         5.88 o                         
  -9  -3   4         83.38         89.90         4.10 o                         
  -8  -3   4         46.04         56.19         2.91 o                         
  -7  -3   4        116.29        161.43         6.33 o                         
  -6  -3   4        116.18        115.69         3.29 o                         
  -5  -3   4         13.21         15.57         1.59 o                         
  -4  -3   4          7.75          9.11         1.35 o                         
  -3  -3   4         29.96         32.00         1.47 o                         
  -2  -3   4        152.23        160.31         3.79 o                         
  -1  -3   4        514.75        551.91         9.16 o                         
   0  -3   4       1026.10       1034.82        16.68 o                         
   1  -3   4         25.46         31.32         1.09 o                         
   2  -3   4        159.57        135.51         2.47 o                         
   3  -3   4        320.77        319.48         5.23 o                         
   4  -3   4        155.62        136.71         2.54 o                         
   5  -3   4        172.28        158.29         2.83 o                         
   6  -3   4        109.01         94.35         2.50 o                         
   7  -3   4         48.56         48.71         2.32 o                         
   8  -3   4          0.45          0.08         1.64 o                         
   9  -3   4          4.33         10.08         3.86 o                         
 -12  -2   4         47.57         55.82        10.66 o                         
 -11  -2   4         30.15         32.84         3.34 o                         
 -10  -2   4         36.07         36.27         3.07 o                         
  -9  -2   4        471.44        507.77        10.48 o                         
  -8  -2   4         73.44         95.19         2.72 o                         
  -7  -2   4        208.97        227.62         4.70 o                         
  -6  -2   4        821.50        873.09        14.39 o                         
  -5  -2   4        413.12        427.71         7.48 o                         
  -4  -2   4        233.60        263.10         5.15 o                         
  -3  -2   4         27.89         30.20         1.50 o                         
  -2  -2   4       2196.60       2256.26        32.64 o                         
  -1  -2   4        377.27        377.12         6.40 o                         
   0  -2   4       1143.11       1119.98        13.86 o                         
   1  -2   4          9.07         13.44         0.95 o                         
   2  -2   4          5.24          3.40         0.77 o                         
   3  -2   4        639.04        659.95         8.92 o                         
   4  -2   4        181.77        169.38         2.88 o                         
   5  -2   4         40.65         37.87         1.50 o                         
   6  -2   4         16.70         13.22         1.14 o                         
   7  -2   4         24.12         25.48         1.60 o                         
   8  -2   4          3.61          5.19         1.46 o                         
   9  -2   4          6.98         14.53         4.20 o                         
  10  -2   4          0.52          5.88         6.30 o                         
 -12  -1   4         65.33         68.62         4.64 o                         
 -11  -1   4         53.79         67.49         3.51 o                         
 -10  -1   4         97.01        104.73         3.44 o                         
  -9  -1   4         38.96         49.88         2.24 o                         
  -8  -1   4        297.30        315.10         4.71 o                         
  -7  -1   4        201.12        198.39         3.33 o                         
  -6  -1   4        130.49        129.42         2.26 o                         
  -5  -1   4       2982.60       3197.18        43.71 o                         
  -4  -1   4         23.16         32.77         1.17 o                         
  -3  -1   4        303.63        302.71         4.51 o                         
  -2  -1   4         40.75         35.01         0.92 o                         
  -1  -1   4        749.21        729.85         8.70 o                         
   0  -1   4       1138.16       1095.54        14.07 o                         
   1  -1   4        511.68        488.81         6.06 o                         
   2  -1   4        487.42        476.99         5.89 o                         
   3  -1   4        678.32        671.39         9.28 o                         
   4  -1   4         94.94         85.52         1.66 o                         
   5  -1   4         89.00         90.30         2.32 o                         
   6  -1   4        250.68        236.21         3.48 o                         
   7  -1   4         19.73         20.44         1.38 o                         
   8  -1   4         31.51         34.57         1.90 o                         
   9  -1   4         12.60         16.21         2.70 o                         
  10  -1   4          2.51          5.96         4.53 o                         
 -12   0   4         48.46         54.59         4.03 o                         
 -11   0   4         78.90         83.90         7.22 o                         
 -10   0   4          0.01          7.91         1.71 o                         
  -9   0   4        194.34        203.91         4.96 o                         
  -8   0   4         25.55         30.85         1.46 o                         
  -7   0   4        127.85        137.53         2.58 o                         
  -6   0   4        286.43        314.18         4.72 o                         
  -5   0   4          0.33          1.75         0.84 o                         
  -4   0   4        483.46        457.63         6.29 o                         
  -3   0   4        946.58        990.72        11.61 o                         
  -2   0   4        310.71        310.62         3.88 o                         
  -1   0   4         58.74         67.10         1.15 o                         
   0   0   4        430.35        424.30         5.01 o                         
   1   0   4       2164.71       2165.00        23.96 o                         
   2   0   4        123.64        144.25         2.19 o                         
   3   0   4         88.48         65.28         1.36 o                         
   4   0   4         42.37         51.94         1.27 o                         
   5   0   4         42.75         45.35         1.37 o                         
   6   0   4          0.01          0.55         0.76 o                         
   7   0   4         91.12         87.28         2.10 o                         
   8   0   4        142.78        124.32         3.21 o                         
   9   0   4         15.83         15.34         2.42 o                         
  10   0   4          0.29          1.99         2.84 o                         
 -12   1   4         65.38         71.81         4.64 o                         
 -11   1   4         55.48         65.80         3.48 o                         
 -10   1   4         99.83        105.14         4.65 o                         
  -9   1   4         41.05         50.63         1.96 o                         
  -8   1   4        301.67        323.08         4.73 o                         
  -7   1   4        198.42        197.88         3.35 o                         
  -6   1   4        130.58        130.03         2.26 o                         
  -5   1   4       2990.15       3254.77        43.71 o                         
  -4   1   4         21.97         32.21         1.01 o                         
  -3   1   4        290.55        297.83         4.23 o                         
  -2   1   4         41.99         34.96         0.85 o                         
  -1   1   4        753.34        740.17         8.32 o                         
   0   1   4       1113.59       1070.55        12.69 o                         
   1   1   4        519.01        494.84         6.09 o                         
   2   1   4        469.95        463.42         5.90 o                         
   3   1   4        679.77        676.71         8.28 o                         
   4   1   4         88.41         81.07         1.63 o                         
   5   1   4         90.45         93.29         1.86 o                         
   6   1   4        247.66        232.68         3.51 o                         
   7   1   4         18.16         18.90         1.25 o                         
   8   1   4         30.22         34.22         2.10 o                         
   9   1   4         11.60         13.13         2.41 o                         
  10   1   4          2.61          3.41         2.52 o                         
 -12   2   4         47.61         48.51         3.87 o                         
 -11   2   4         31.31         35.54         2.82 o                         
 -10   2   4         36.15         38.30         2.39 o                         
  -9   2   4        475.25        501.14        10.52 o                         
  -8   2   4         73.06         95.33         2.47 o                         
  -7   2   4        207.61        214.37         3.62 o                         
  -6   2   4        818.07        845.50        11.51 o                         
  -5   2   4        415.00        419.22         5.97 o                         
  -4   2   4        222.89        249.55         4.08 o                         
  -3   2   4         27.11         28.59         1.13 o                         
  -2   2   4       2195.61       2238.10        30.50 o                         
  -1   2   4        366.91        366.58         5.52 o                         
   0   2   4       1149.22       1123.44        13.20 o                         
   1   2   4         11.73         16.21         0.86 o                         
   2   2   4          5.40          3.15         0.71 o                         
   3   2   4        625.03        638.85         8.03 o                         
   4   2   4        181.56        172.83         2.76 o                         
   5   2   4         42.44         38.62         1.26 o                         
   6   2   4         15.63         11.52         1.09 o                         
   7   2   4         24.89         25.37         1.55 o                         
   8   2   4          4.16          4.71         1.34 o                         
   9   2   4          6.92          6.13         3.86 o                         
  10   2   4          0.56         -0.48         3.38 o                         
 -11   3   4         15.64         10.75         5.04 o                         
 -10   3   4         19.75         24.68         3.42 o                         
  -9   3   4         86.45         99.03         3.43 o                         
  -8   3   4         46.20         50.76         1.94 o                         
  -7   3   4        120.80        148.69         4.84 o                         
  -6   3   4        115.74        107.17         2.29 o                         
  -5   3   4         12.20         15.29         1.07 o                         
  -4   3   4          8.31         10.83         1.03 o                         
  -3   3   4         28.08         29.71         1.15 o                         
  -2   3   4        147.36        155.79         2.76 o                         
  -1   3   4        505.29        524.86         7.34 o                         
   0   3   4       1027.42       1019.40        14.37 o                         
   1   3   4         24.39         28.89         1.02 o                         
   2   3   4        164.37        141.20         2.29 o                         
   3   3   4        317.56        314.95         4.36 o                         
   4   3   4        155.15        140.43         2.48 o                         
   5   3   4        169.05        152.19         2.76 o                         
   6   3   4        105.79         93.23         1.95 o                         
   7   3   4         50.20         49.43         2.01 o                         
   8   3   4          0.64          0.29         2.13 o                         
   9   3   4          4.86          4.65         2.94 o                         
 -11   4   4          3.43         23.26         5.96 o                         
 -10   4   4         42.93         52.48         6.80 o                         
  -9   4   4         45.56         49.53         4.24 o                         
  -8   4   4         37.99         57.35         2.68 o                         
  -7   4   4         55.04         61.42         2.14 o                         
  -6   4   4        193.19        177.84         3.01 o                         
  -5   4   4        208.98        222.08         3.48 o                         
  -4   4   4         61.17         64.03         1.78 o                         
  -3   4   4          1.18          0.60         0.72 o                         
  -2   4   4        211.39        217.74         3.55 o                         
  -1   4   4        446.15        446.92         6.86 o                         
   0   4   4        311.81        291.54         5.09 o                         
   1   4   4        155.13        144.57         2.76 o                         
   2   4   4        163.38        147.20         2.91 o                         
   3   4   4        164.45        146.81         2.63 o                         
   4   4   4         90.13         84.30         2.16 o                         
   5   4   4         72.87         71.65         2.10 o                         
   6   4   4         40.61         48.96         2.22 o                         
   7   4   4          7.02          6.93         2.04 o                         
   8   4   4         25.92         24.62         3.60 o                         
   9   4   4          8.94         11.04         3.43 o                         
 -10   5   4         69.56         87.83         8.65 o                         
  -9   5   4         48.30         51.55         6.47 o                         
  -8   5   4         32.84         32.87         5.43 o                         
  -7   5   4         68.48         72.55         2.24 o                         
  -6   5   4         31.32         38.43         1.70 o                         
  -5   5   4        269.00        260.08         4.05 o                         
  -4   5   4         56.27         52.85         1.63 o                         
  -3   5   4         96.45         94.11         2.86 o                         
  -2   5   4         11.15         16.36         1.23 o                         
  -1   5   4         10.54         11.76         1.14 o                         
   0   5   4        309.26        287.75         5.20 o                         
   1   5   4        143.29        134.79         3.31 o                         
   2   5   4        850.28        777.70        13.23 o                         
   3   5   4         27.97         29.71         1.58 o                         
   4   5   4          4.41          4.09         1.61 o                         
   5   5   4         75.10         71.67         3.00 o                         
   6   5   4         84.12         77.31         3.77 o                         
   7   5   4         77.26         70.53         4.56 o                         
   8   5   4          9.18          8.06         5.37 o                         
  -8   6   4          7.11         10.11         3.25 o                         
  -7   6   4         30.81         32.22         2.44 o                         
  -6   6   4          3.61          7.59         1.35 o                         
  -5   6   4         20.97         23.91         1.55 o                         
  -4   6   4         34.71         29.00         1.63 o                         
  -3   6   4        132.26        139.00         3.06 o                         
  -2   6   4         35.96         37.34         2.18 o                         
  -1   6   4        145.98        146.15         3.83 o                         
   0   6   4         85.98         86.17         2.66 o                         
   1   6   4        156.77        147.11         4.13 o                         
   2   6   4         10.96         14.13         2.51 o                         
   3   6   4         27.03         27.94         3.05 o                         
   4   6   4         28.68         35.52         5.96 o                         
   5   6   4         21.34         15.79         4.45 o                         
   6   6   4         28.83         24.55         4.37 o                         
  -7   7   4          0.30          4.12         2.50 o                         
  -6   7   4         10.49         14.65         2.40 o                         
  -5   7   4         25.98         32.84         2.53 o                         
  -4   7   4         58.57         52.68         2.85 o                         
  -3   7   4          2.87          5.69         1.56 o                         
  -2   7   4          8.29         12.90         2.11 o                         
  -1   7   4          7.44          7.93         2.01 o                         
   0   7   4          2.87         -0.49         1.69 o                         
   1   7   4         46.80         50.06         4.99 o                         
   2   7   4          1.27          0.18         2.46 o                         
   3   7   4         15.72         20.20         3.49 o                         
   4   7   4          4.45          5.94         3.20 o                         
   5   7   4         24.54         33.33         3.87 o                         
  -3   8   4         32.55         45.59         4.03 o                         
  -2   8   4         12.81         19.83         4.56 o                         
  -1   8   4          5.01          6.80         3.03 o                         
   0   8   4         16.07         19.25         4.10 o                         
   1   8   4         63.44         67.65         6.17 o                         
  -2  -8   5         58.37         52.67         9.91 o                         
  -1  -8   5         21.69         16.46         6.38 o                         
   0  -8   5          7.48         27.80         6.80 o                         
  -6  -7   5          7.06         11.78         3.50 o                         
  -5  -7   5         92.60         93.00         6.00 o                         
  -4  -7   5         20.71         20.02         3.71 o                         
  -3  -7   5         14.01         13.31         7.81 o                         
  -2  -7   5         15.02         17.85         4.83 o                         
  -1  -7   5          2.49          6.30         4.37 o                         
   0  -7   5         26.62         25.86         5.46 o                         
   1  -7   5          1.41          4.20         3.78 o                         
   2  -7   5         72.11         66.92         7.81 o                         
   3  -7   5         55.15         61.63        10.92 o                         
   4  -7   5         25.20         27.80         5.29 o                         
  -8  -6   5         32.33         41.25         4.80 o                         
  -7  -6   5          0.77          8.53         4.03 o                         
  -6  -6   5        130.33        111.33         8.17 o                         
  -5  -6   5         31.69         29.85         3.10 o                         
  -4  -6   5         42.89         45.40         3.17 o                         
  -3  -6   5         29.65         32.17         3.32 o                         
  -2  -6   5         65.05         63.74         4.55 o                         
  -1  -6   5         16.23         18.44         2.66 o                         
   0  -6   5         18.99         24.25         2.87 o                         
   1  -6   5         16.98         15.91         2.49 o                         
   2  -6   5         46.56         52.85         4.69 o                         
   3  -6   5         19.71         21.99         3.89 o                         
   4  -6   5          5.27         14.28         4.70 o                         
 -10  -5   5         88.82         95.64         9.74 o                         
  -9  -5   5         23.00         25.99         5.04 o                         
  -8  -5   5         53.07         48.37        11.29 o                         
  -7  -5   5         41.29         48.60         3.67 o                         
  -6  -5   5         50.28         43.80         3.30 o                         
  -5  -5   5         40.23         42.96         3.61 o                         
  -4  -5   5         22.08         23.70         2.69 o                         
  -3  -5   5         22.25         19.39         2.53 o                         
  -2  -5   5         35.76         38.79         2.10 o                         
  -1  -5   5        119.97        117.65         3.35 o                         
   0  -5   5         75.04         69.62         2.88 o                         
   1  -5   5        125.68        115.51         5.09 o                         
   2  -5   5         89.01         85.32         2.71 o                         
   3  -5   5         31.20         33.67         2.10 o                         
   4  -5   5         18.03         17.46         2.19 o                         
   5  -5   5         49.36         48.08         3.17 o                         
   6  -5   5         59.29         55.68         5.39 o                         
   7  -5   5         19.01         18.53         6.26 o                         
 -11  -4   5         33.27         31.49         7.31 o                         
 -10  -4   5         10.86          3.69         4.45 o                         
  -9  -4   5         83.77         87.33         5.05 o                         
  -8  -4   5        331.57        308.69         9.10 o                         
  -7  -4   5         19.37         20.47         3.00 o                         
  -6  -4   5         98.57         95.07         3.23 o                         
  -5  -4   5        300.19        295.79         6.43 o                         
  -4  -4   5        219.76        205.29         5.43 o                         
  -3  -4   5          2.85          3.90         1.14 o                         
  -2  -4   5        114.02        107.55         2.77 o                         
  -1  -4   5         82.58         83.55         2.46 o                         
   0  -4   5          6.25          6.77         1.08 o                         
   1  -4   5         43.71         49.45         1.44 o                         
   2  -4   5         75.00         66.00         1.79 o                         
   3  -4   5        212.44        192.11         3.71 o                         
   4  -4   5        343.25        318.70         8.27 o                         
   5  -4   5        157.60        156.24         4.45 o                         
   6  -4   5         66.20         67.05         2.92 o                         
   7  -4   5         67.18         56.86         4.43 o                         
   8  -4   5         10.14         10.03         3.00 o                         
 -11  -3   5          3.00          1.09         4.03 o                         
 -10  -3   5          8.41          9.66         4.95 o                         
  -9  -3   5        257.36        265.48         6.58 o                         
  -8  -3   5          9.85         24.84         3.49 o                         
  -7  -3   5       1208.23       1222.11        21.97 o                         
  -6  -3   5        149.21        149.10         4.38 o                         
  -5  -3   5        118.24        131.68         3.91 o                         
  -4  -3   5        134.19        132.78         3.12 o                         
  -3  -3   5         43.79         45.00         1.62 o                         
  -2  -3   5        165.69        187.14         3.81 o                         
  -1  -3   5        744.14        711.90        11.86 o                         
   0  -3   5        237.63        230.16         3.61 o                         
   1  -3   5         18.70         23.70         1.15 o                         
   2  -3   5        250.80        229.28         4.12 o                         
   3  -3   5        179.64        164.84         2.90 o                         
   4  -3   5         55.60         48.18         1.63 o                         
   5  -3   5        470.55        438.44         7.10 o                         
   6  -3   5         87.29         75.92         2.75 o                         
   7  -3   5         34.69         35.68         2.39 o                         
   8  -3   5          7.38         10.37         2.26 o                         
   9  -3   5         45.91         61.97         7.81 o                         
 -12  -2   5          9.96         16.38         9.32 o                         
 -11  -2   5         17.76         24.64         3.89 o                         
 -10  -2   5         61.77         56.77         3.46 o                         
  -9  -2   5        151.57        185.78         4.52 o                         
  -8  -2   5        399.83        401.06         7.63 o                         
  -7  -2   5        515.65        535.35         9.45 o                         
  -6  -2   5        440.51        450.09         7.99 o                         
  -5  -2   5        371.30        380.83         6.37 o                         
  -4  -2   5          7.78          8.60         0.87 o                         
  -3  -2   5         75.89         84.09         1.87 o                         
  -2  -2   5       1542.50       1588.89        21.93 o                         
  -1  -2   5        112.65        101.58         2.09 o                         
   0  -2   5        706.99        737.07         9.39 o                         
   1  -2   5        452.12        450.81         6.43 o                         
   2  -2   5        240.30        228.80         3.46 o                         
   3  -2   5        818.51        787.12        10.31 o                         
   4  -2   5          0.21         -0.51         0.69 o                         
   5  -2   5        118.33        105.53         2.43 o                         
   6  -2   5         90.02         88.34         2.11 o                         
   7  -2   5         21.94         23.54         1.73 o                         
   8  -2   5         46.24         50.10         6.13 o                         
   9  -2   5         15.42         19.31         4.87 o                         
 -12  -1   5         16.44         27.74         3.47 o                         
 -11  -1   5         31.12         40.42         3.42 o                         
 -10  -1   5         13.72         19.80         1.93 o                         
  -9  -1   5        182.09        180.72         3.78 o                         
  -8  -1   5         44.14         53.33         1.67 o                         
  -7  -1   5         54.46         56.59         1.58 o                         
  -6  -1   5        150.18        149.38         2.48 o                         
  -5  -1   5        229.33        223.80         3.30 o                         
  -4  -1   5        530.36        526.43         6.20 o                         
  -3  -1   5        146.75        156.09         2.25 o                         
  -2  -1   5        487.42        454.37         5.37 o                         
  -1  -1   5        279.80        298.34         3.80 o                         
   0  -1   5       1126.78       1093.47        14.24 o                         
   1  -1   5         36.84         37.07         1.12 o                         
   2  -1   5       1166.40       1176.31        14.72 o                         
   3  -1   5         17.80         15.72         0.91 o                         
   4  -1   5         46.40         38.56         1.21 o                         
   5  -1   5         78.59         71.10         1.67 o                         
   6  -1   5        121.07        113.07         2.33 o                         
   7  -1   5        108.87        103.55         2.43 o                         
   8  -1   5          1.36          6.46         1.65 o                         
   9  -1   5         66.05         69.61         7.22 o                         
  10  -1   5          0.24          5.79         4.03 o                         
 -12   0   5         25.35         26.19         3.46 o                         
 -11   0   5          0.08          5.21         2.30 o                         
 -10   0   5        191.28        193.53         5.49 o                         
  -9   0   5          5.25         19.04         1.47 o                         
  -8   0   5        199.46        194.01         3.41 o                         
  -7   0   5        152.74        167.57         2.96 o                         
  -6   0   5         70.53         87.64         2.15 o                         
  -5   0   5        993.27       1139.15        14.93 o                         
  -4   0   5          1.55         -0.59         0.67 o                         
  -3   0   5        789.90        810.67        10.10 o                         
  -2   0   5       1603.56       1514.24        17.60 o                         
  -1   0   5        544.11        511.62         6.21 o                         
   0   0   5        262.60        242.94         3.09 o                         
   1   0   5        448.90        420.64         5.06 o                         
   2   0   5          0.08          0.67         0.63 o                         
   3   0   5         12.03          9.07         0.77 o                         
   4   0   5         10.27         11.58         0.90 o                         
   5   0   5         23.51         22.76         1.19 o                         
   6   0   5         94.69         86.08         1.92 o                         
   7   0   5        192.85        183.31         3.36 o                         
   8   0   5        182.59        168.07         4.64 o                         
   9   0   5          0.31          0.36         2.17 o                         
  10   0   5          6.05          7.64         4.20 o                         
 -12   1   5         15.61         27.80         3.47 o                         
 -11   1   5         30.71         37.83         2.95 o                         
 -10   1   5         13.12         19.20         3.76 o                         
  -9   1   5        179.30        170.88         3.75 o                         
  -8   1   5         43.90         52.75         1.63 o                         
  -7   1   5         58.75         64.19         1.60 o                         
  -6   1   5        152.25        147.72         2.63 o                         
  -5   1   5        227.74        228.12         3.30 o                         
  -4   1   5        525.79        531.41         6.20 o                         
  -3   1   5        141.11        158.19         2.53 o                         
  -2   1   5        484.77        461.43         5.38 o                         
  -1   1   5        275.63        293.48         3.81 o                         
   0   1   5       1137.21       1091.24        13.50 o                         
   1   1   5         37.73         38.20         1.14 o                         
   2   1   5       1188.43       1184.98        14.72 o                         
   3   1   5         18.16         17.16         1.09 o                         
   4   1   5         47.54         40.06         1.33 o                         
   5   1   5         80.38         77.06         1.76 o                         
   6   1   5        120.56        117.36         2.28 o                         
   7   1   5        107.40        105.32         2.69 o                         
   8   1   5          1.54          3.23         1.29 o                         
   9   1   5         67.65         65.64         4.25 o                         
  10   1   5          0.22          2.87         3.69 o                         
 -12   2   5         10.42         21.28         3.61 o                         
 -11   2   5         17.90         25.76         3.12 o                         
 -10   2   5         59.58         56.47         2.73 o                         
  -9   2   5        149.28        177.06         4.99 o                         
  -8   2   5        408.58        404.44         6.47 o                         
  -7   2   5        514.74        527.70         7.15 o                         
  -6   2   5        443.05        440.72         6.91 o                         
  -5   2   5        367.30        388.19         5.93 o                         
  -4   2   5          6.21          7.05         0.81 o                         
  -3   2   5         77.63         85.83         1.99 o                         
  -2   2   5       1556.03       1596.75        21.86 o                         
  -1   2   5        115.16        106.74         2.12 o                         
   0   2   5        708.48        738.26         8.97 o                         
   1   2   5        448.29        456.20         5.75 o                         
   2   2   5        242.39        234.04         3.49 o                         
   3   2   5        836.89        810.90        10.88 o                         
   4   2   5          0.09          0.47         0.77 o                         
   5   2   5        122.11        105.17         2.16 o                         
   6   2   5         86.31         83.47         2.16 o                         
   7   2   5         21.10         23.62         1.85 o                         
   8   2   5         46.93         46.29         2.61 o                         
   9   2   5         15.71         19.49         3.59 o                         
 -11   3   5          3.27         12.18         4.11 o                         
 -10   3   5          7.90         24.41         4.41 o                         
  -9   3   5        258.19        258.52         6.94 o                         
  -8   3   5          9.64         17.15         2.28 o                         
  -7   3   5       1196.51       1209.93        15.38 o                         
  -6   3   5        149.97        147.35         2.84 o                         
  -5   3   5        122.26        136.23         2.73 o                         
  -4   3   5        132.99        137.68         2.51 o                         
  -3   3   5         46.45         46.25         1.42 o                         
  -2   3   5        168.44        182.02         3.01 o                         
  -1   3   5        747.18        705.14        10.94 o                         
   0   3   5        237.29        233.49         3.65 o                         
   1   3   5         19.06         24.79         1.04 o                         
   2   3   5        251.19        229.52         3.38 o                         
   3   3   5        181.65        175.42         2.79 o                         
   4   3   5         56.91         50.85         1.59 o                         
   5   3   5        477.82        439.76         6.00 o                         
   6   3   5         88.62         80.13         2.38 o                         
   7   3   5         34.97         30.81         2.05 o                         
   8   3   5          7.70         13.97         4.88 o                         
   9   3   5         44.99         40.97         6.11 o                         
 -11   4   5         33.14         31.83         6.21 o                         
 -10   4   5         10.51         13.60         4.03 o                         
  -9   4   5         82.85         91.46         7.31 o                         
  -8   4   5        324.31        307.67         5.19 o                         
  -7   4   5         18.88         22.02         1.60 o                         
  -6   4   5         99.12         94.60         2.20 o                         
  -5   4   5        300.24        301.16         4.88 o                         
  -4   4   5        217.68        214.89         3.51 o                         
  -3   4   5          3.57          3.32         0.80 o                         
  -2   4   5        110.39        100.03         2.28 o                         
  -1   4   5         82.04         82.43         1.85 o                         
   0   4   5          6.66          7.35         0.86 o                         
   1   4   5         45.55         52.47         1.59 o                         
   2   4   5         75.00         62.25         1.60 o                         
   3   4   5        204.86        189.51         3.16 o                         
   4   4   5        346.42        314.70         4.75 o                         
   5   4   5        161.40        158.42         3.68 o                         
   6   4   5         67.10         70.58         2.74 o                         
   7   4   5         68.38         56.71         2.97 o                         
   8   4   5         10.36          9.68         6.38 o                         
 -10   5   5         88.18        106.05         8.99 o                         
  -9   5   5         21.92         28.13         5.37 o                         
  -8   5   5         52.69         50.67         3.38 o                         
  -7   5   5         43.53         52.50         1.94 o                         
  -6   5   5         49.47         46.26         1.91 o                         
  -5   5   5         41.98         41.62         1.59 o                         
  -4   5   5         21.81         22.41         1.41 o                         
  -3   5   5         23.96         25.38         1.32 o                         
  -2   5   5         34.91         36.09         1.50 o                         
  -1   5   5        121.87        117.97         2.60 o                         
   0   5   5         71.97         68.12         2.15 o                         
   1   5   5        125.68        116.77         2.54 o                         
   2   5   5         88.85         80.52         2.03 o                         
   3   5   5         31.70         34.72         2.16 o                         
   4   5   5         18.82         19.57         2.01 o                         
   5   5   5         47.73         46.23         3.43 o                         
   6   5   5         59.85         55.57         4.13 o                         
   7   5   5         18.66         14.88         3.21 o                         
  -8   6   5         33.75         48.77         6.89 o                         
  -7   6   5          0.81          3.02         1.74 o                         
  -6   6   5        131.77        118.09         3.24 o                         
  -5   6   5         31.10         33.93         1.76 o                         
  -4   6   5         44.85         44.90         1.83 o                         
  -3   6   5         28.51         27.75         1.86 o                         
  -2   6   5         64.17         67.58         2.21 o                         
  -1   6   5         17.61         18.55         1.70 o                         
   0   6   5         19.18         25.59         2.72 o                         
   1   6   5         17.87         19.63         2.29 o                         
   2   6   5         45.62         44.53         2.85 o                         
   3   6   5         21.02         20.21         3.54 o                         
   4   6   5          5.11          7.17         2.71 o                         
   5   6   5         36.07         22.65         4.03 o                         
   6   6   5          4.97          4.49         2.56 o                         
  -6   7   5          7.26         10.03         2.43 o                         
  -5   7   5         92.24         97.34         4.08 o                         
  -4   7   5         20.00         26.07         2.61 o                         
  -3   7   5         14.87         17.35         2.45 o                         
  -2   7   5         15.03         16.10         2.64 o                         
  -1   7   5          2.52          7.81         2.72 o                         
   0   7   5         25.93         25.51         3.08 o                         
   1   7   5          1.53         -1.35         1.90 o                         
   2   7   5         71.89         75.55         6.03 o                         
   3   7   5         55.40         57.68         7.64 o                         
   4   7   5         25.18         42.57         9.83 o                         
  -2   8   5         58.91         61.79         4.40 o                         
  -1   8   5         21.26         23.43         3.70 o                         
   0   8   5          7.66          9.00         3.49 o                         
  -6  -7   6         16.85         16.86         3.79 o                         
  -5  -7   6         15.55         15.35         3.65 o                         
  -4  -7   6         64.91         60.11         5.04 o                         
  -3  -7   6         36.94         34.69         6.17 o                         
  -2  -7   6         99.05         96.47         7.64 o                         
  -1  -7   6          4.64          5.79         2.77 o                         
   0  -7   6          6.99          9.87         6.93 o                         
   1  -7   6          2.15         -0.34         4.20 o                         
   2  -7   6         38.12         44.58         8.65 o                         
   3  -7   6          1.58         -0.25         4.28 o                         
  -8  -6   6         12.41         22.50         4.21 o                         
  -7  -6   6         15.43         20.55         3.79 o                         
  -6  -6   6         40.56         35.23         3.75 o                         
  -5  -6   6         69.26         69.62         3.98 o                         
  -4  -6   6         34.29         33.02         3.11 o                         
  -3  -6   6         79.82         67.46         4.93 o                         
  -2  -6   6         17.76         19.01         2.14 o                         
  -1  -6   6         49.19         42.84         2.70 o                         
   0  -6   6         42.13         33.05         3.21 o                         
   1  -6   6         12.43         18.39         2.28 o                         
   2  -6   6         23.14         24.61         5.92 o                         
   3  -6   6         39.55         42.33         3.43 o                         
   4  -6   6         22.04         31.25         3.48 o                         
   5  -6   6         22.87         15.79         5.46 o                         
 -10  -5   6         13.47         14.53         5.79 o                         
  -9  -5   6         25.86         31.93         4.42 o                         
  -8  -5   6         73.64         69.34         4.55 o                         
  -7  -5   6         83.69         83.04         8.21 o                         
  -6  -5   6          1.38          5.56         2.06 o                         
  -5  -5   6         34.39         34.58         3.00 o                         
  -4  -5   6        123.93        116.09         6.51 o                         
  -3  -5   6          9.53         11.27         1.86 o                         
  -2  -5   6         61.75         63.49         2.92 o                         
  -1  -5   6        124.84        121.02         3.62 o                         
   0  -5   6        188.90        181.30         5.22 o                         
   1  -5   6        196.40        196.99         4.42 o                         
   2  -5   6         43.29         47.10         2.08 o                         
   3  -5   6         13.69          7.53         1.40 o                         
   4  -5   6        158.51        151.58         4.42 o                         
   5  -5   6          6.68          7.45         1.86 o                         
   6  -5   6          4.56          6.32         2.22 o                         
   7  -5   6         26.71         32.40         3.35 o                         
 -11  -4   6         20.58         42.32        11.92 o                         
 -10  -4   6         23.88         32.92         7.05 o                         
  -9  -4   6         88.74         93.85         5.86 o                         
  -8  -4   6        140.10        150.44         9.96 o                         
  -7  -4   6        247.14        226.69         6.26 o                         
  -6  -4   6         73.22         74.17         4.07 o                         
  -5  -4   6         92.93         88.48         3.43 o                         
  -4  -4   6         32.00         35.79         1.89 o                         
  -3  -4   6        313.52        305.43         5.49 o                         
  -2  -4   6         33.44         26.61         1.76 o                         
  -1  -4   6         48.01         44.68         1.88 o                         
   0  -4   6          5.32          6.92         1.04 o                         
   1  -4   6         88.15         81.36         1.85 o                         
   2  -4   6          1.22          3.02         0.82 o                         
   3  -4   6        805.22        745.11        12.16 o                         
   4  -4   6        138.18        132.81         4.63 o                         
   5  -4   6         16.79         22.03         1.91 o                         
   6  -4   6          4.05          2.19         2.23 o                         
   7  -4   6        115.48        105.30         4.87 o                         
   8  -4   6         23.10         31.33         4.10 o                         
 -11  -3   6          0.56         -2.18         4.20 o                         
 -10  -3   6        153.29        126.20        10.25 o                         
  -9  -3   6        396.75        378.93         8.50 o                         
  -8  -3   6        371.51        349.57         8.58 o                         
  -7  -3   6        450.24        458.00         9.19 o                         
  -6  -3   6        152.34        154.83         4.53 o                         
  -5  -3   6         32.40         31.38         1.74 o                         
  -4  -3   6         11.33         11.17         1.12 o                         
  -3  -3   6        160.41        147.86         3.17 o                         
  -2  -3   6        150.37        129.48         2.93 o                         
  -1  -3   6         64.91         67.30         1.98 o                         
   0  -3   6        170.94        162.35         2.98 o                         
   1  -3   6        109.98         95.40         2.05 o                         
   2  -3   6         57.03         54.08         1.67 o                         
   3  -3   6        145.66        144.16         2.98 o                         
   4  -3   6        164.86        148.85         2.89 o                         
   5  -3   6        404.56        367.78         7.09 o                         
   6  -3   6        171.80        177.93         4.33 o                         
   7  -3   6         85.73         79.62         3.71 o                         
   8  -3   6         29.12         31.51         4.04 o                         
 -12  -2   6         33.82         27.12         7.39 o                         
 -11  -2   6          8.24         14.78         3.28 o                         
 -10  -2   6          7.77         13.76         2.28 o                         
  -9  -2   6        197.15        209.73         4.47 o                         
  -8  -2   6        230.26        233.02         5.05 o                         
  -7  -2   6        244.47        240.57         5.08 o                         
  -6  -2   6        153.88        157.28         3.90 o                         
  -5  -2   6         22.85         23.71         1.22 o                         
  -4  -2   6        514.62        504.63         7.56 o                         
  -3  -2   6        376.79        341.27         5.29 o                         
  -2  -2   6         83.90         74.83         1.75 o                         
  -1  -2   6          8.96          7.53         0.74 o                         
   0  -2   6        323.67        355.80         4.93 o                         
   1  -2   6        252.87        228.43         3.47 o                         
   2  -2   6         43.83         39.98         1.31 o                         
   3  -2   6        454.14        425.96         5.70 o                         
   4  -2   6        447.78        411.71         7.07 o                         
   5  -2   6        179.75        168.88         3.44 o                         
   6  -2   6          3.04          3.33         1.21 o                         
   7  -2   6         48.07         50.45         2.47 o                         
   8  -2   6         10.08         17.89         3.86 o                         
   9  -2   6          2.70         12.76         4.28 o                         
 -12  -1   6         28.78         38.79         3.99 o                         
 -11  -1   6         22.08         30.60         3.06 o                         
 -10  -1   6          7.74          9.33         1.68 o                         
  -9  -1   6         45.29         52.40         2.09 o                         
  -8  -1   6         97.82         91.51         2.05 o                         
  -7  -1   6        247.75        232.81         3.58 o                         
  -6  -1   6         29.64         27.16         1.07 o                         
  -5  -1   6        818.73        787.88         9.10 o                         
  -4  -1   6        426.77        433.32         5.38 o                         
  -3  -1   6        487.00        499.03         5.97 o                         
  -2  -1   6        906.35        888.61        11.26 o                         
  -1  -1   6        406.82        390.81         5.53 o                         
   0  -1   6        113.10        115.24         2.05 o                         
   1  -1   6         35.85         33.71         1.18 o                         
   2  -1   6        101.30         99.61         1.88 o                         
   3  -1   6         61.10         64.81         1.50 o                         
   4  -1   6        232.68        218.40         3.53 o                         
   5  -1   6         78.68         66.13         1.70 o                         
   6  -1   6         35.60         33.97         1.61 o                         
   7  -1   6          6.49          5.54         1.38 o                         
   8  -1   6         41.82         45.44         3.50 o                         
   9  -1   6         26.86         36.61         5.88 o                         
 -12   0   6          2.74          6.49         2.53 o                         
 -11   0   6         61.45         69.83         4.00 o                         
 -10   0   6          1.14         12.13         3.03 o                         
  -9   0   6        103.75        106.98         2.64 o                         
  -8   0   6          0.08          2.75         1.14 o                         
  -7   0   6         99.57         99.69         2.15 o                         
  -6   0   6        190.58        173.37         4.01 o                         
  -5   0   6         81.49         96.96         1.69 o                         
  -4   0   6        477.73        500.64         6.20 o                         
  -3   0   6       1202.90       1222.98        15.11 o                         
  -2   0   6         32.03         22.68         0.87 o                         
  -1   0   6        736.07        745.98         8.97 o                         
   0   0   6        595.74        631.68         7.56 o                         
   1   0   6         70.20         84.68         1.57 o                         
   2   0   6          8.85         13.79         0.89 o                         
   3   0   6         25.09         27.61         1.18 o                         
   4   0   6        174.49        167.65         2.66 o                         
   5   0   6         26.97         28.56         1.29 o                         
   6   0   6         50.55         46.14         1.72 o                         
   7   0   6         40.89         41.09         2.02 o                         
   8   0   6          2.11          5.52         1.87 o                         
   9   0   6         32.38         29.81         6.13 o                         
 -12   1   6         28.38         44.64         4.90 o                         
 -11   1   6         20.62         30.89         3.95 o                         
 -10   1   6          7.71         13.74         1.74 o                         
  -9   1   6         47.60         56.03         1.96 o                         
  -8   1   6         98.41         94.44         2.06 o                         
  -7   1   6        248.87        233.76         3.84 o                         
  -6   1   6         30.15         27.31         1.07 o                         
  -5   1   6        806.95        787.62         9.52 o                         
  -4   1   6        440.53        460.36         5.64 o                         
  -3   1   6        496.31        512.88         5.98 o                         
  -2   1   6        918.15        914.61        10.31 o                         
  -1   1   6        406.89        393.59         4.89 o                         
   0   1   6        112.63        116.62         1.97 o                         
   1   1   6         35.46         32.74         1.19 o                         
   2   1   6         99.62         97.02         1.88 o                         
   3   1   6         61.42         69.00         1.71 o                         
   4   1   6        230.81        225.46         3.54 o                         
   5   1   6         80.93         73.01         1.77 o                         
   6   1   6         34.44         33.08         1.49 o                         
   7   1   6          5.70          4.57         1.35 o                         
   8   1   6         41.97         41.87         2.60 o                         
   9   1   6         26.21         24.88         4.33 o                         
 -12   2   6         32.42         39.82         4.49 o                         
 -11   2   6          8.14         16.31         3.52 o                         
 -10   2   6          7.19         16.24         1.93 o                         
  -9   2   6        197.89        212.80         6.69 o                         
  -8   2   6        228.62        235.33         4.65 o                         
  -7   2   6        244.18        240.71         4.23 o                         
  -6   2   6        146.74        151.07         2.93 o                         
  -5   2   6         22.36         24.08         1.24 o                         
  -4   2   6        515.87        513.14         7.57 o                         
  -3   2   6        366.56        340.61         5.28 o                         
  -2   2   6         81.22         71.58         1.51 o                         
  -1   2   6          9.79          8.11         0.78 o                         
   0   2   6        324.80        360.25         4.69 o                         
   1   2   6        257.23        233.96         3.33 o                         
   2   2   6         45.43         40.37         1.31 o                         
   3   2   6        447.77        418.32         5.64 o                         
   4   2   6        447.22        416.16         5.64 o                         
   5   2   6        176.74        169.59         2.88 o                         
   6   2   6          3.76          3.24         1.13 o                         
   7   2   6         48.93         45.84         2.33 o                         
   8   2   6          9.85         14.44         2.90 o                         
   9   2   6          2.62          4.86         3.35 o                         
 -11   3   6          0.34          3.53         3.95 o                         
 -10   3   6        152.59        152.15         6.85 o                         
  -9   3   6        396.38        371.71        10.29 o                         
  -8   3   6        370.75        356.41         6.41 o                         
  -7   3   6        448.31        446.68         7.58 o                         
  -6   3   6        151.07        150.45         3.05 o                         
  -5   3   6         35.02         36.55         1.44 o                         
  -4   3   6          9.97         10.93         1.02 o                         
  -3   3   6        157.38        149.57         2.66 o                         
  -2   3   6        153.74        137.31         2.43 o                         
  -1   3   6         64.39         66.58         2.00 o                         
   0   3   6        167.01        159.11         2.51 o                         
   1   3   6        112.63         96.35         1.87 o                         
   2   3   6         58.03         54.86         1.50 o                         
   3   3   6        142.52        141.00         2.59 o                         
   4   3   6        160.03        145.35         2.70 o                         
   5   3   6        403.45        357.83         5.80 o                         
   6   3   6        170.57        173.20         3.87 o                         
   7   3   6         84.99         79.25         3.28 o                         
   8   3   6         29.46         35.21         3.52 o                         
 -11   4   6         21.18         34.77         6.63 o                         
 -10   4   6         23.60         29.48         5.88 o                         
  -9   4   6         88.82         85.82         7.64 o                         
  -8   4   6        142.31        152.39         3.87 o                         
  -7   4   6        246.22        228.81         3.67 o                         
  -6   4   6         75.60         72.20         1.99 o                         
  -5   4   6         89.83         85.58         2.28 o                         
  -4   4   6         31.93         36.65         1.48 o                         
  -3   4   6        319.23        304.21         4.74 o                         
  -2   4   6         34.59         28.93         1.55 o                         
  -1   4   6         51.97         45.33         1.79 o                         
   0   4   6          5.44          6.70         0.97 o                         
   1   4   6         84.66         74.86         1.83 o                         
   2   4   6          1.10          3.54         0.85 o                         
   3   4   6        806.89        749.87        11.08 o                         
   4   4   6        135.01        128.08         4.13 o                         
   5   4   6         17.21         19.27         1.72 o                         
   6   4   6          3.43         -1.09         1.51 o                         
   7   4   6        114.44         99.32         5.21 o                         
   8   4   6         23.35         27.49         4.41 o                         
 -10   5   6         13.49         29.98         6.13 o                         
  -9   5   6         26.42         25.86         5.71 o                         
  -8   5   6         73.75         67.42         4.17 o                         
  -7   5   6         81.49         79.96         2.52 o                         
  -6   5   6          1.66          3.15         1.00 o                         
  -5   5   6         34.45         31.71         1.62 o                         
  -4   5   6        124.26        119.82         2.52 o                         
  -3   5   6          9.87          9.54         1.18 o                         
  -2   5   6         59.17         56.92         1.75 o                         
  -1   5   6        124.05        111.21         2.62 o                         
   0   5   6        191.49        182.23         4.01 o                         
   1   5   6        198.49        188.40         3.59 o                         
   2   5   6         43.09         41.23         2.03 o                         
   3   5   6         13.48         10.05         1.39 o                         
   4   5   6        157.60        144.40         4.04 o                         
   5   5   6          7.12          8.21         2.32 o                         
   6   5   6          4.59          4.08         2.04 o                         
   7   5   6         27.01         22.01         3.66 o                         
  -8   6   6         12.35         24.29         4.15 o                         
  -7   6   6         15.19         23.24         2.39 o                         
  -6   6   6         38.64         37.01         2.24 o                         
  -5   6   6         71.17         73.04         2.28 o                         
  -4   6   6         33.41         33.96         1.99 o                         
  -3   6   6         82.50         76.81         2.65 o                         
  -2   6   6         17.99         16.69         2.22 o                         
  -1   6   6         48.65         42.43         2.51 o                         
   0   6   6         41.73         38.98         2.77 o                         
   1   6   6         13.42         16.28         2.06 o                         
   2   6   6         23.81         21.78         2.69 o                         
   3   6   6         39.26         33.17         3.23 o                         
   4   6   6         22.45         28.15         3.97 o                         
   5   6   6         22.48         25.61         4.34 o                         
  -6   7   6         17.24         21.28         4.41 o                         
  -5   7   6         15.13         14.75         2.53 o                         
  -4   7   6         64.68         58.20         4.56 o                         
  -3   7   6         37.52         43.04         4.24 o                         
  -2   7   6        100.78        101.69         5.58 o                         
  -1   7   6          4.55          5.90         2.15 o                         
   0   7   6          7.63          7.15         2.42 o                         
   1   7   6          2.19          5.60         2.60 o                         
   2   7   6         38.70         38.04         7.39 o                         
   3   7   6          1.78          6.38         5.29 o                         
  -6  -7   7         50.65         49.54         6.89 o                         
  -5  -7   7         61.47         50.93         5.16 o                         
  -4  -7   7          5.13          6.37         3.17 o                         
  -3  -7   7         45.08         41.52         4.37 o                         
  -2  -7   7         40.05         36.24         4.42 o                         
  -1  -7   7          8.87         19.05         3.53 o                         
   0  -7   7         24.63         24.92         4.91 o                         
   1  -7   7          8.30         -5.96         5.96 o                         
   2  -7   7          3.13          4.03         4.70 o                         
  -8  -6   7         39.33         43.82         4.98 o                         
  -7  -6   7         30.76         30.41         4.36 o                         
  -6  -6   7         53.97         49.40         4.87 o                         
  -5  -6   7         24.91         20.00         2.96 o                         
  -4  -6   7         10.28         16.65         3.41 o                         
  -3  -6   7         61.62         56.73         3.10 o                         
  -2  -6   7          1.33          2.64         1.63 o                         
  -1  -6   7         46.74         44.28         2.85 o                         
   0  -6   7         11.87         10.52         2.19 o                         
   1  -6   7         37.96         45.67         4.81 o                         
   2  -6   7         28.80         29.62         2.81 o                         
   3  -6   7         74.12         68.99         4.09 o                         
   4  -6   7         43.02         37.27         3.83 o                         
   5  -6   7          8.50         16.49         7.35 o                         
 -10  -5   7          3.56         -1.60         5.29 o                         
  -9  -5   7          2.44          8.90         4.70 o                         
  -8  -5   7          5.24          7.83         2.68 o                         
  -7  -5   7         26.71         28.98         3.51 o                         
  -6  -5   7         41.23         41.04         3.69 o                         
  -5  -5   7         29.44         22.20         3.71 o                         
  -4  -5   7         59.92         55.10         3.01 o                         
  -3  -5   7         79.64         71.96         2.92 o                         
  -2  -5   7         18.62         17.58         1.90 o                         
  -1  -5   7         41.75         35.60         2.33 o                         
   0  -5   7         31.96         28.90         2.16 o                         
   1  -5   7         75.03         73.13         2.69 o                         
   2  -5   7          3.27          3.55         1.22 o                         
   3  -5   7         35.02         35.95         2.32 o                         
   4  -5   7         20.65         30.01         2.73 o                         
   5  -5   7         52.94         57.58         4.19 o                         
   6  -5   7          6.11         10.04         2.42 o                         
 -11  -4   7         22.45         16.21         6.30 o                         
 -10  -4   7         59.28         47.44         7.39 o                         
  -9  -4   7         21.11         29.45         6.51 o                         
  -8  -4   7        104.86        107.79         6.23 o                         
  -7  -4   7          9.73          9.54         2.13 o                         
  -6  -4   7        113.98        101.30         4.15 o                         
  -5  -4   7        188.69        177.73         4.21 o                         
  -4  -4   7          7.88          7.55         1.21 o                         
  -3  -4   7        128.33        120.94         2.97 o                         
  -2  -4   7         40.70         44.90         1.86 o                         
  -1  -4   7         93.75         84.74         2.58 o                         
   0  -4   7         22.50         23.62         1.55 o                         
   1  -4   7        201.39        185.94         3.34 o                         
   2  -4   7         41.80         37.11         2.10 o                         
   3  -4   7        150.09        152.26         3.65 o                         
   4  -4   7         96.62        107.35         3.13 o                         
   5  -4   7         61.70         63.65         2.98 o                         
   6  -4   7          0.24          1.63         1.87 o                         
   7  -4   7         14.48         13.24         3.82 o                         
 -11  -3   7         18.97         20.99         6.72 o                         
 -10  -3   7         46.66         38.55         6.55 o                         
  -9  -3   7         15.10         33.84         3.56 o                         
  -8  -3   7         93.02         96.54         5.77 o                         
  -7  -3   7        189.16        196.48         5.58 o                         
  -6  -3   7        108.58        107.23         3.05 o                         
  -5  -3   7        155.15        146.51         3.31 o                         
  -4  -3   7        150.02        143.51         3.17 o                         
  -3  -3   7        195.29        185.89         3.70 o                         
  -2  -3   7        174.80        159.71         3.33 o                         
  -1  -3   7         47.75         47.47         1.65 o                         
   0  -3   7        145.10        140.28         2.36 o                         
   1  -3   7         12.10         13.89         1.05 o                         
   2  -3   7         67.64         64.36         2.01 o                         
   3  -3   7        237.97        222.29         3.71 o                         
   4  -3   7         58.71         50.95         2.50 o                         
   5  -3   7         60.88         56.66         2.54 o                         
   6  -3   7         64.92         65.06         2.99 o                         
   7  -3   7         17.00         20.24         3.78 o                         
   8  -3   7          2.32          7.70         3.23 o                         
 -12  -2   7         28.57         25.54         5.25 o                         
 -11  -2   7         39.76         42.12         4.06 o                         
 -10  -2   7         74.34         71.53         3.96 o                         
  -9  -2   7        189.71        184.64         4.58 o                         
  -8  -2   7        125.89        126.13         4.13 o                         
  -7  -2   7         70.81         62.86         2.61 o                         
  -6  -2   7         85.36         93.45         2.21 o                         
  -5  -2   7          6.53          8.18         0.97 o                         
  -4  -2   7        148.80        146.50         2.82 o                         
  -3  -2   7         23.44         24.69         1.20 o                         
  -2  -2   7         80.46         80.83         1.51 o                         
  -1  -2   7        656.99        652.90         8.10 o                         
   0  -2   7          7.53          8.58         0.86 o                         
   1  -2   7         93.34         83.55         1.86 o                         
   2  -2   7         44.85         44.80         1.43 o                         
   3  -2   7         10.27          7.45         0.99 o                         
   4  -2   7        149.85        138.93         2.76 o                         
   5  -2   7        157.42        143.99         3.51 o                         
   6  -2   7          4.49          6.22         1.80 o                         
   7  -2   7         10.36          6.98         3.20 o                         
   8  -2   7         33.01         36.51         4.25 o                         
 -12  -1   7         41.99         50.78         5.11 o                         
 -11  -1   7         65.67         70.03         3.47 o                         
 -10  -1   7         44.88         37.71         2.28 o                         
  -9  -1   7         92.05         90.59         2.51 o                         
  -8  -1   7          0.61          1.14         0.83 o                         
  -7  -1   7         92.78         85.40         2.11 o                         
  -6  -1   7          7.12          5.50         0.70 o                         
  -5  -1   7        272.93        251.53         3.33 o                         
  -4  -1   7        802.99        826.46         9.58 o                         
  -3  -1   7        363.61        365.16         4.74 o                         
  -2  -1   7        599.94        575.77         7.07 o                         
  -1  -1   7         68.17         70.10         1.60 o                         
   0  -1   7        169.70        164.60         2.55 o                         
   1  -1   7        149.47        151.34         2.69 o                         
   2  -1   7        277.83        288.34         4.00 o                         
   3  -1   7        113.09        107.59         2.19 o                         
   4  -1   7         38.40         35.16         1.38 o                         
   5  -1   7         89.75         86.58         2.26 o                         
   6  -1   7          4.62          4.68         1.18 o                         
   7  -1   7         29.41         29.87         3.84 o                         
   8  -1   7         19.32         25.62         5.29 o                         
   9  -1   7         13.16         29.22         5.96 o                         
 -12   0   7         41.43         55.49         4.12 o                         
 -11   0   7        126.79        123.75         5.12 o                         
 -10   0   7        139.61        127.00         4.22 o                         
  -9   0   7         80.23         75.36         2.41 o                         
  -8   0   7        192.27        198.68         3.48 o                         
  -7   0   7         14.70         20.60         1.36 o                         
  -6   0   7          7.17          6.87         0.86 o                         
  -5   0   7        839.43        829.92        10.02 o                         
  -4   0   7        316.06        287.60         3.85 o                         
  -3   0   7       2009.01       1987.60        23.16 o                         
  -2   0   7        269.85        254.09         3.36 o                         
  -1   0   7        610.01        580.69         6.88 o                         
   0   0   7         94.46        112.08         1.87 o                         
   1   0   7        900.03        853.20         9.92 o                         
   2   0   7        229.90        238.31         3.31 o                         
   3   0   7        186.62        187.81         3.19 o                         
   4   0   7          2.29          4.68         0.88 o                         
   5   0   7         16.42         14.20         1.20 o                         
   6   0   7        106.15        100.26         2.43 o                         
   7   0   7         63.40         67.47         2.62 o                         
   8   0   7          0.91          3.42         1.90 o                         
 -12   1   7         42.81         44.86         4.04 o                         
 -11   1   7         68.16         65.82         3.90 o                         
 -10   1   7         44.85         46.79         2.22 o                         
  -9   1   7         90.49         92.69         2.55 o                         
  -8   1   7          0.72          1.03         0.80 o                         
  -7   1   7         88.90         84.34         2.09 o                         
  -6   1   7          6.07          3.88         0.68 o                         
  -5   1   7        279.44        253.17         3.35 o                         
  -4   1   7        801.49        834.30         9.59 o                         
  -3   1   7        359.05        364.95         4.52 o                         
  -2   1   7        587.47        568.03         6.76 o                         
  -1   1   7         68.95         67.82         1.59 o                         
   0   1   7        163.29        160.02         2.57 o                         
   1   1   7        146.91        142.64         2.58 o                         
   2   1   7        273.60        273.30         3.98 o                         
   3   1   7        117.66        112.94         2.20 o                         
   4   1   7         38.13         36.33         1.49 o                         
   5   1   7         88.11         85.97         2.07 o                         
   6   1   7          4.69          4.43         1.15 o                         
   7   1   7         29.19         33.45         2.59 o                         
   8   1   7         19.81         26.71         4.00 o                         
   9   1   7         13.81         15.20         5.71 o                         
 -12   2   7         28.15         37.98         3.48 o                         
 -11   2   7         40.38         42.79         3.72 o                         
 -10   2   7         77.19         78.76         4.03 o                         
  -9   2   7        190.38        184.72         5.47 o                         
  -8   2   7        128.93        130.29         2.94 o                         
  -7   2   7         73.85         69.09         2.14 o                         
  -6   2   7         86.35         91.67         2.57 o                         
  -5   2   7          8.10         11.15         1.03 o                         
  -4   2   7        148.13        146.93         2.80 o                         
  -3   2   7         21.66         23.15         1.09 o                         
  -2   2   7         79.78         83.48         1.61 o                         
  -1   2   7        660.17        658.65         8.10 o                         
   0   2   7          7.63          9.87         0.85 o                         
   1   2   7         96.28         84.49         1.87 o                         
   2   2   7         45.19         42.63         1.47 o                         
   3   2   7         11.23         10.26         1.06 o                         
   4   2   7        144.42        136.18         2.63 o                         
   5   2   7        158.50        143.08         2.66 o                         
   6   2   7          3.97          3.84         1.34 o                         
   7   2   7         10.11          6.82         1.74 o                         
   8   2   7         33.46         40.70         4.78 o                         
 -11   3   7         19.60         23.28         7.85 o                         
 -10   3   7         46.21         50.96         6.97 o                         
  -9   3   7         14.60         25.43         2.56 o                         
  -8   3   7         94.46         99.86         3.01 o                         
  -7   3   7        195.23        187.30         3.91 o                         
  -6   3   7        113.48        112.32         2.67 o                         
  -5   3   7        157.46        149.25         3.01 o                         
  -4   3   7        148.78        146.86         2.91 o                         
  -3   3   7        194.88        187.04         3.42 o                         
  -2   3   7        177.18        162.49         3.39 o                         
  -1   3   7         48.22         49.05         1.99 o                         
   0   3   7        142.89        139.13         2.36 o                         
   1   3   7         11.61         12.05         0.98 o                         
   2   3   7         69.77         67.24         1.80 o                         
   3   3   7        234.88        221.24         3.56 o                         
   4   3   7         59.46         50.48         1.93 o                         
   5   3   7         62.53         58.81         2.55 o                         
   6   3   7         65.43         57.49         2.46 o                         
   7   3   7         16.11          9.92         2.39 o                         
   8   3   7          2.44          2.94         2.84 o                         
 -10   4   7         56.94         65.16         6.89 o                         
  -9   4   7         21.10         29.98         5.12 o                         
  -8   4   7        108.19        108.52         3.87 o                         
  -7   4   7          9.25         10.32         1.17 o                         
  -6   4   7        116.11        111.40         2.67 o                         
  -5   4   7        191.76        182.30         3.36 o                         
  -4   4   7          8.01         10.33         1.07 o                         
  -3   4   7        129.27        126.59         2.54 o                         
  -2   4   7         40.22         48.70         1.91 o                         
  -1   4   7         89.82         77.95         2.44 o                         
   0   4   7         22.41         24.18         1.37 o                         
   1   4   7        196.96        182.39         3.00 o                         
   2   4   7         42.24         34.77         1.78 o                         
   3   4   7        153.80        148.21         4.25 o                         
   4   4   7         96.33         99.50         3.10 o                         
   5   4   7         60.30         59.99         2.64 o                         
   6   4   7          0.40          3.95         2.18 o                         
   7   4   7         14.02         14.23         3.08 o                         
 -10   5   7          3.68         10.75         5.21 o                         
  -9   5   7          2.75          8.06         4.03 o                         
  -8   5   7          5.46         11.85         2.68 o                         
  -7   5   7         27.99         32.55         2.12 o                         
  -6   5   7         42.59         44.32         2.79 o                         
  -5   5   7         29.65         28.72         1.95 o                         
  -4   5   7         57.83         52.41         2.33 o                         
  -3   5   7         80.37         72.30         2.02 o                         
  -2   5   7         19.92         18.52         1.39 o                         
  -1   5   7         42.14         37.87         1.92 o                         
   0   5   7         33.25         30.83         1.82 o                         
   1   5   7         73.89         71.72         2.68 o                         
   2   5   7          3.32          3.29         1.26 o                         
   3   5   7         34.14         35.86         2.23 o                         
   4   5   7         21.52         18.59         2.84 o                         
   5   5   7         52.30         51.22         3.97 o                         
   6   5   7          5.80          7.53         2.48 o                         
  -8   6   7         38.04         38.88         5.79 o                         
  -7   6   7         31.44         34.07         2.60 o                         
  -6   6   7         54.68         57.33         2.60 o                         
  -5   6   7         23.74         22.55         2.69 o                         
  -4   6   7          9.91         13.59         1.70 o                         
  -3   6   7         59.95         57.94         3.08 o                         
  -2   6   7          1.26          1.92         1.43 o                         
  -1   6   7         46.48         42.56         2.52 o                         
   0   6   7         11.41         12.92         2.21 o                         
   1   6   7         36.81         37.19         5.54 o                         
   2   6   7         29.40         30.52         3.09 o                         
   3   6   7         73.35         73.06         4.02 o                         
   4   6   7         43.82         34.16         7.73 o                         
   5   6   7          8.97          8.87         4.18 o                         
  -6   7   7         49.67         51.58         6.69 o                         
  -5   7   7         61.19         64.35         4.31 o                         
  -4   7   7          4.76          3.91         2.88 o                         
  -3   7   7         44.75         38.41         3.69 o                         
  -2   7   7         38.35         40.14         3.69 o                         
  -1   7   7          8.92         18.64         4.70 o                         
   0   7   7         23.61         24.95         6.09 o                         
   1   7   7          8.61          2.77         6.97 o                         
   2   7   7          2.75          8.90         4.28 o                         
  -5  -7   8          1.62          3.14         3.12 o                         
  -4  -7   8         42.19         29.78         8.82 o                         
  -3  -7   8          9.67         10.57         4.11 o                         
  -2  -7   8          6.29          3.30         3.01 o                         
  -1  -7   8         13.32         16.98         4.50 o                         
   0  -7   8         98.49         90.76        11.29 o                         
   1  -7   8         13.18          8.81         3.33 o                         
  -8  -6   8         57.69         58.01         5.87 o                         
  -7  -6   8         11.60         11.39         3.37 o                         
  -6  -6   8         10.65         16.44         3.44 o                         
  -5  -6   8          3.58          4.66         3.03 o                         
  -4  -6   8          9.44          8.19         2.67 o                         
  -3  -6   8         64.32         54.26         3.96 o                         
  -2  -6   8         18.43         13.47         2.87 o                         
  -1  -6   8         26.40         29.42         3.36 o                         
   0  -6   8          1.22          0.75         2.06 o                         
   1  -6   8         19.64         18.96         3.02 o                         
   2  -6   8         17.62         30.33         3.43 o                         
   3  -6   8          3.69          6.27         2.22 o                         
   4  -6   8          8.61         13.76         2.34 o                         
  -9  -5   8         12.14         14.86         4.95 o                         
  -8  -5   8          5.18          7.57         3.86 o                         
  -7  -5   8          3.77          5.65         3.66 o                         
  -6  -5   8        275.21        259.38        25.32 o                         
  -5  -5   8         71.62         66.18         3.64 o                         
  -4  -5   8        192.49        180.06         5.38 o                         
  -3  -5   8         42.89         41.34         2.63 o                         
  -2  -5   8         68.68         63.50         5.17 o                         
  -1  -5   8         18.01         18.17         1.96 o                         
   0  -5   8         32.31         35.79         2.42 o                         
   1  -5   8         16.16         15.72         1.67 o                         
   2  -5   8         18.07         20.28         1.74 o                         
   3  -5   8         17.20         22.27         2.50 o                         
   4  -5   8         17.37         20.74         2.85 o                         
   5  -5   8         34.01         41.39         3.90 o                         
 -11  -4   8         69.66         66.67         8.82 o                         
 -10  -4   8         36.88         35.27         7.14 o                         
  -9  -4   8        155.68        138.54        10.58 o                         
  -8  -4   8         55.87         47.93         3.68 o                         
  -7  -4   8          9.75          5.39         2.82 o                         
  -6  -4   8        243.37        228.72         5.68 o                         
  -5  -4   8        900.88        845.79        13.50 o                         
  -4  -4   8          7.51          8.98         1.34 o                         
  -3  -4   8        165.64        149.89         3.45 o                         
  -2  -4   8          7.10          8.47         1.27 o                         
  -1  -4   8         28.29         27.71         1.70 o                         
   0  -4   8         62.12         53.15         2.08 o                         
   1  -4   8        124.58        111.53         3.47 o                         
   2  -4   8         20.03         24.11         1.77 o                         
   3  -4   8         19.84         21.54         1.81 o                         
   4  -4   8         25.83         26.17         1.98 o                         
   5  -4   8         46.51         48.94         3.23 o                         
   6  -4   8         93.72         90.09         4.68 o                         
 -11  -3   8         53.71         42.15         7.64 o                         
 -10  -3   8         48.89         49.71         7.39 o                         
  -9  -3   8         79.54         76.84         4.38 o                         
  -8  -3   8        151.94        133.62         4.00 o                         
  -7  -3   8        994.27        964.91        18.31 o                         
  -6  -3   8          9.40         13.13         1.33 o                         
  -5  -3   8        108.84         92.60         2.40 o                         
  -4  -3   8         59.44         59.38         2.04 o                         
  -3  -3   8         45.01         40.39         1.76 o                         
  -2  -3   8         68.78         69.87         2.24 o                         
  -1  -3   8         84.71         72.45         1.86 o                         
   0  -3   8         65.72         56.68         1.58 o                         
   1  -3   8        404.83        396.32         5.67 o                         
   2  -3   8         73.79         71.32         1.98 o                         
   3  -3   8         65.99         65.97         2.35 o                         
   4  -3   8        204.79        208.37         4.52 o                         
   5  -3   8        115.62        109.86         3.97 o                         
   6  -3   8         16.80         24.29         2.80 o                         
   7  -3   8          5.93         10.89         3.26 o                         
 -12  -2   8         17.53         27.68         5.96 o                         
 -11  -2   8         59.51         58.75         4.56 o                         
 -10  -2   8          6.99          8.81         2.99 o                         
  -9  -2   8        119.15        115.49         4.34 o                         
  -8  -2   8        110.68        102.75         3.02 o                         
  -7  -2   8        158.53        148.77         3.33 o                         
  -6  -2   8        274.31        246.38         4.65 o                         
  -5  -2   8        585.37        556.21         8.29 o                         
  -4  -2   8         20.86         25.43         1.19 o                         
  -3  -2   8         58.12         52.41         1.51 o                         
  -2  -2   8        193.57        191.62         2.90 o                         
  -1  -2   8        327.45        321.57         4.60 o                         
   0  -2   8         97.53        101.10         2.10 o                         
   1  -2   8         85.03         75.11         1.81 o                         
   2  -2   8        178.98        158.77         2.78 o                         
   3  -2   8         26.58         29.58         1.47 o                         
   4  -2   8         30.89         31.03         2.00 o                         
   5  -2   8         65.51         69.54         2.86 o                         
   6  -2   8         44.92         45.07         2.82 o                         
   7  -2   8         40.52         49.05         4.52 o                         
   8  -2   8         16.86         19.97         4.62 o                         
 -12  -1   8         12.21         11.64         3.71 o                         
 -11  -1   8         18.12         27.71         5.66 o                         
 -10  -1   8         71.05         63.95         2.58 o                         
  -9  -1   8         13.89         12.07         1.52 o                         
  -8  -1   8          4.09          3.68         1.07 o                         
  -7  -1   8         94.35         84.32         1.75 o                         
  -6  -1   8        127.66        120.41         2.02 o                         
  -5  -1   8         61.53         56.00         1.32 o                         
  -4  -1   8        240.22        218.40         3.01 o                         
  -3  -1   8        101.44        104.93         1.87 o                         
  -2  -1   8         58.64         67.92         1.56 o                         
  -1  -1   8        210.53        220.78         3.35 o                         
   0  -1   8        315.39        307.57         4.48 o                         
   1  -1   8        439.02        446.33         5.93 o                         
   2  -1   8        240.54        228.58         3.51 o                         
   3  -1   8         67.26         70.96         1.84 o                         
   4  -1   8         52.26         47.69         1.55 o                         
   5  -1   8         46.35         49.62         2.12 o                         
   6  -1   8          4.24          4.76         1.62 o                         
   7  -1   8          9.41         13.69         2.51 o                         
   8  -1   8          5.58         17.68         4.74 o                         
 -12   0   8         84.31         79.46         4.69 o                         
 -11   0   8         44.84         60.30         3.86 o                         
 -10   0   8         59.27         47.57         2.54 o                         
  -9   0   8        108.29         94.81         3.25 o                         
  -8   0   8         20.84         17.92         1.45 o                         
  -7   0   8        210.06        200.88         3.45 o                         
  -6   0   8         28.06         29.01         1.09 o                         
  -5   0   8          9.27         12.48         0.90 o                         
  -4   0   8          3.20          3.79         0.80 o                         
  -3   0   8         12.91         12.95         0.89 o                         
  -2   0   8        112.72        131.86         2.09 o                         
  -1   0   8        210.62        190.65         2.73 o                         
   0   0   8          1.92          3.49         0.68 o                         
   1   0   8        197.02        205.68         3.10 o                         
   2   0   8        487.04        518.14         6.53 o                         
   3   0   8         94.26         96.98         2.10 o                         
   4   0   8        307.28        291.33         4.21 o                         
   5   0   8         58.40         55.38         1.81 o                         
   6   0   8          1.82          2.90         1.30 o                         
   7   0   8         27.96         30.34         3.14 o                         
   8   0   8         22.83         32.28         4.26 o                         
 -12   1   8         12.29         14.33         3.15 o                         
 -11   1   8         16.66         25.25         3.03 o                         
 -10   1   8         71.96         65.32         2.57 o                         
  -9   1   8         15.78         15.18         2.31 o                         
  -8   1   8          4.73          5.74         1.01 o                         
  -7   1   8         92.79         81.10         1.85 o                         
  -6   1   8        127.77        122.24         2.03 o                         
  -5   1   8         62.96         57.04         1.35 o                         
  -4   1   8        240.64        220.00         3.15 o                         
  -3   1   8        101.96        105.40         1.80 o                         
  -2   1   8         53.94         63.57         1.42 o                         
  -1   1   8        209.92        213.92         3.48 o                         
   0   1   8        320.86        318.94         4.32 o                         
   1   1   8        442.87        459.06         5.98 o                         
   2   1   8        245.42        230.60         3.51 o                         
   3   1   8         65.02         69.26         1.98 o                         
   4   1   8         51.43         49.06         1.70 o                         
   5   1   8         45.69         49.95         1.73 o                         
   6   1   8          4.26          6.10         1.46 o                         
   7   1   8         10.19          9.63         2.66 o                         
   8   1   8          5.56          4.49         3.53 o                         
 -12   2   8         17.83         28.43         4.33 o                         
 -11   2   8         59.57         66.12         4.53 o                         
 -10   2   8          7.33         11.95         2.56 o                         
  -9   2   8        121.10        111.44         3.54 o                         
  -8   2   8        110.14        100.87         2.81 o                         
  -7   2   8        153.79        147.37         2.85 o                         
  -6   2   8        272.60        244.69         4.32 o                         
  -5   2   8        572.94        544.18         7.76 o                         
  -4   2   8         20.06         24.64         1.27 o                         
  -3   2   8         59.53         54.78         1.35 o                         
  -2   2   8        192.69        194.99         3.00 o                         
  -1   2   8        328.52        318.22         4.64 o                         
   0   2   8         94.02         96.32         1.98 o                         
   1   2   8         83.65         75.10         2.10 o                         
   2   2   8        181.83        166.25         2.83 o                         
   3   2   8         25.74         29.42         1.46 o                         
   4   2   8         29.13         28.81         1.54 o                         
   5   2   8         65.07         67.41         2.29 o                         
   6   2   8         45.60         43.07         2.78 o                         
   7   2   8         41.17         49.92         4.09 o                         
   8   2   8         17.69         23.09         5.96 o                         
 -11   3   8         55.11         67.76         7.31 o                         
 -10   3   8         48.59         46.09         3.90 o                         
  -9   3   8         76.74         77.42         3.54 o                         
  -8   3   8        150.64        138.39         3.55 o                         
  -7   3   8        988.77        975.30        14.19 o                         
  -6   3   8          8.96         13.54         1.30 o                         
  -5   3   8        107.08         97.76         2.39 o                         
  -4   3   8         64.61         64.92         1.90 o                         
  -3   3   8         44.62         40.22         1.53 o                         
  -2   3   8         64.02         66.77         1.96 o                         
  -1   3   8         86.69         73.22         1.79 o                         
   0   3   8         65.61         58.60         1.64 o                         
   1   3   8        401.29        389.24         5.37 o                         
   2   3   8         72.34         70.68         2.00 o                         
   3   3   8         69.26         62.66         1.90 o                         
   4   3   8        204.67        206.88         4.61 o                         
   5   3   8        119.35        107.23         3.36 o                         
   6   3   8         17.25         16.26         2.12 o                         
   7   3   8          5.94          5.74         2.63 o                         
 -11   4   8         69.94         73.47         7.89 o                         
 -10   4   8         36.18         38.96         5.96 o                         
  -9   4   8        153.86        156.60         9.99 o                         
  -8   4   8         54.46         56.33         4.16 o                         
  -7   4   8          9.14         13.25         1.38 o                         
  -6   4   8        239.22        234.00         4.19 o                         
  -5   4   8        908.01        848.03        11.77 o                         
  -4   4   8          7.30          7.05         1.02 o                         
  -3   4   8        163.18        148.91         2.91 o                         
  -2   4   8          7.60          9.02         1.23 o                         
  -1   4   8         28.58         26.03         1.76 o                         
   0   4   8         63.03         51.77         1.58 o                         
   1   4   8        126.03        114.97         2.75 o                         
   2   4   8         20.11         22.36         1.92 o                         
   3   4   8         19.84         24.47         1.94 o                         
   4   4   8         27.61         28.62         2.02 o                         
   5   4   8         46.56         42.87         3.79 o                         
   6   4   8         95.83         83.83         4.40 o                         
  -9   5   8         12.57         20.83         5.21 o                         
  -8   5   8          4.83         11.02         2.92 o                         
  -7   5   8          4.24          5.51         1.63 o                         
  -6   5   8        274.47        253.09         5.11 o                         
  -5   5   8         70.84         69.57         2.35 o                         
  -4   5   8        190.11        175.29         4.11 o                         
  -3   5   8         42.31         38.72         2.26 o                         
  -2   5   8         71.52         63.33         3.02 o                         
  -1   5   8         17.47         15.76         1.99 o                         
   0   5   8         31.08         36.15         2.58 o                         
   1   5   8         15.16         14.18         1.51 o                         
   2   5   8         17.20         20.23         1.80 o                         
   3   5   8         17.00         19.55         2.84 o                         
   4   5   8         17.56         19.12         4.59 o                         
   5   5   8         34.03         40.92         3.99 o                         
  -8   6   8         58.09         66.08         6.30 o                         
  -7   6   8         11.42         11.79         2.66 o                         
  -6   6   8         11.13         14.82         1.88 o                         
  -5   6   8          3.82          2.95         1.45 o                         
  -4   6   8          9.36          8.56         2.01 o                         
  -3   6   8         64.57         55.96         3.75 o                         
  -2   6   8         18.53         22.00         4.00 o                         
  -1   6   8         24.96         32.80         4.16 o                         
   0   6   8          1.40          1.93         3.61 o                         
   1   6   8         20.78         19.23         3.61 o                         
   2   6   8         16.78         27.21         3.08 o                         
   3   6   8          3.68          3.52         2.42 o                         
   4   6   8          7.99         13.11         3.22 o                         
  -5   7   8          1.54          2.98         2.28 o                         
  -4   7   8         43.10         42.01         4.52 o                         
  -3   7   8          9.79         12.62         2.94 o                         
  -2   7   8          6.67          7.79         3.49 o                         
  -1   7   8         13.05         17.89         3.84 o                         
   0   7   8         99.42         87.42        12.68 o                         
   1   7   8         12.78         12.22         3.49 o                         
  -5  -7   9          2.53          3.86         4.87 o                         
  -4  -7   9         18.47         25.61         4.78 o                         
  -3  -7   9          6.69          2.76         3.84 o                         
  -2  -7   9         17.88         20.07         5.79 o                         
  -1  -7   9         21.56         27.20         4.29 o                         
   0  -7   9          4.36          5.54         3.15 o                         
  -8  -6   9          3.09         10.66         5.29 o                         
  -7  -6   9         36.17         40.08         5.80 o                         
  -6  -6   9         21.54         16.29         5.21 o                         
  -5  -6   9         12.50         11.31         3.23 o                         
  -4  -6   9          7.45          6.55         2.61 o                         
  -3  -6   9         19.33         30.51         6.09 o                         
  -2  -6   9         12.52         16.21         2.84 o                         
  -1  -6   9          7.53         12.79         2.70 o                         
   0  -6   9         45.02         46.30         3.84 o                         
   1  -6   9         10.30         11.51         2.71 o                         
   2  -6   9         49.35         50.17         4.57 o                         
   3  -6   9          8.39         10.50         2.72 o                         
  -9  -5   9          1.51          4.28         6.13 o                         
  -8  -5   9         11.15         11.50         3.47 o                         
  -7  -5   9        145.46        143.91         7.45 o                         
  -6  -5   9          9.12         10.66         2.46 o                         
  -5  -5   9         10.66         11.86         2.54 o                         
  -4  -5   9        179.32        173.33         6.15 o                         
  -3  -5   9        176.71        165.95         4.77 o                         
  -2  -5   9          1.17          3.05         1.64 o                         
  -1  -5   9          4.49          3.84         1.44 o                         
   0  -5   9         23.98         25.10         2.24 o                         
   1  -5   9         15.98         21.14         2.01 o                         
   2  -5   9         20.99         30.34         4.55 o                         
   3  -5   9         13.99         20.66         2.44 o                         
   4  -5   9          8.03         10.54         2.19 o                         
   5  -5   9          1.54          6.62         2.31 o                         
 -10  -4   9         15.81         13.60         6.30 o                         
  -9  -4   9         33.68         34.77         6.89 o                         
  -8  -4   9         41.63         31.40         3.86 o                         
  -7  -4   9         18.61         19.87         4.62 o                         
  -6  -4   9        317.73        300.62         7.75 o                         
  -5  -4   9        226.01        220.79         5.21 o                         
  -4  -4   9         55.82         54.39         2.44 o                         
  -3  -4   9         14.98         17.52         1.66 o                         
  -2  -4   9         55.30         44.93         2.71 o                         
  -1  -4   9         13.12         15.87         2.09 o                         
   0  -4   9         21.55         23.42         1.80 o                         
   1  -4   9         16.27         17.79         1.69 o                         
   2  -4   9         60.99         60.98         2.37 o                         
   3  -4   9          0.27          0.69         1.24 o                         
   4  -4   9         63.00         68.95         3.57 o                         
   5  -4   9         22.14         26.68         4.97 o                         
   6  -4   9         97.19         99.42        13.08 o                         
 -11  -3   9         99.54         70.70        10.83 o                         
 -10  -3   9        179.46        161.89        11.84 o                         
  -9  -3   9          4.48          5.77         2.40 o                         
  -8  -3   9         73.55         72.57         3.17 o                         
  -7  -3   9        527.60        499.22         8.72 o                         
  -6  -3   9        155.26        141.08         3.40 o                         
  -5  -3   9        133.51        127.93         2.93 o                         
  -4  -3   9        173.12        160.85         4.00 o                         
  -3  -3   9         74.77         75.45         2.33 o                         
  -2  -3   9         27.17         23.48         1.64 o                         
  -1  -3   9        124.56        120.71         2.43 o                         
   0  -3   9        279.20        266.94         4.27 o                         
   1  -3   9        226.98        212.76         3.67 o                         
   2  -3   9         12.93         15.27         1.54 o                         
   3  -3   9         23.07         18.86         1.99 o                         
   4  -3   9         37.54         45.52         2.67 o                         
   5  -3   9        206.36        222.66         7.47 o                         
   6  -3   9          8.24          8.68         4.29 o                         
   7  -3   9         80.28         84.67         6.73 o                         
 -12  -2   9         78.79         73.68         7.00 o                         
 -11  -2   9         29.98         29.73         4.57 o                         
 -10  -2   9         52.70         60.23         4.81 o                         
  -9  -2   9         30.69         32.82         2.73 o                         
  -8  -2   9         10.79         11.47         1.62 o                         
  -7  -2   9        153.04        138.57         3.27 o                         
  -6  -2   9         70.84         72.27         2.09 o                         
  -5  -2   9        614.24        569.39         9.29 o                         
  -4  -2   9         46.61         43.12         1.66 o                         
  -3  -2   9        137.28        133.14         2.18 o                         
  -2  -2   9        207.15        209.81         3.38 o                         
  -1  -2   9        151.79        137.31         2.60 o                         
   0  -2   9        128.70        132.13         2.55 o                         
   1  -2   9          0.02          0.76         0.87 o                         
   2  -2   9         78.47         69.45         1.88 o                         
   3  -2   9         34.75         32.96         1.87 o                         
   4  -2   9         49.24         50.86         2.46 o                         
   5  -2   9         38.68         47.82         2.49 o                         
   6  -2   9         93.70        110.76         5.25 o                         
   7  -2   9         41.70         47.38         4.66 o                         
 -12  -1   9          0.85          0.06         3.20 o                         
 -11  -1   9         78.62         76.96         4.19 o                         
 -10  -1   9          7.27          7.73         1.72 o                         
  -9  -1   9         76.04         67.19         3.03 o                         
  -8  -1   9          3.63          3.55         1.11 o                         
  -7  -1   9        336.04        309.49         4.17 o                         
  -6  -1   9         98.44         86.36         1.75 o                         
  -5  -1   9        110.25        102.53         1.92 o                         
  -4  -1   9        305.40        282.24         3.96 o                         
  -3  -1   9         34.93         36.70         1.20 o                         
  -2  -1   9         81.70         73.99         1.63 o                         
  -1  -1   9         21.04         19.32         1.12 o                         
   0  -1   9         99.70        108.99         2.11 o                         
   1  -1   9          3.49          3.24         0.88 o                         
   2  -1   9         29.93         27.48         1.52 o                         
   3  -1   9          1.01          1.09         1.05 o                         
   4  -1   9          6.84          8.23         1.46 o                         
   5  -1   9         14.48         18.95         1.95 o                         
   6  -1   9         33.07         38.80         3.14 o                         
   7  -1   9         71.34         85.34         5.66 o                         
 -12   0   9          0.12          1.68         2.23 o                         
 -11   0   9          0.55          0.65         2.74 o                         
 -10   0   9          9.12          8.44         1.50 o                         
  -9   0   9         18.42         20.78         2.08 o                         
  -8   0   9        178.77        155.18         3.22 o                         
  -7   0   9        249.24        213.41         3.71 o                         
  -6   0   9         10.06         10.84         0.92 o                         
  -5   0   9        169.46        144.19         2.38 o                         
  -4   0   9         62.11         53.96         1.55 o                         
  -3   0   9        137.39        131.65         2.15 o                         
  -2   0   9        313.89        308.39         4.10 o                         
  -1   0   9         26.40         22.19         1.13 o                         
   0   0   9          0.17         -0.06         0.65 o                         
   1   0   9         17.57         19.62         1.13 o                         
   2   0   9         25.45         24.12         1.26 o                         
   3   0   9        150.72        135.79         2.64 o                         
   4   0   9          0.47         -0.12         0.94 o                         
   5   0   9          6.49          7.62         1.38 o                         
   6   0   9         17.72         18.76         2.62 o                         
   7   0   9          5.28         16.38         3.42 o                         
 -12   1   9          0.81          4.49         2.49 o                         
 -11   1   9         80.40         77.80         4.19 o                         
 -10   1   9          6.79          8.62         2.31 o                         
  -9   1   9         75.16         66.01         2.93 o                         
  -8   1   9          2.98          4.40         1.16 o                         
  -7   1   9        336.82        317.15         4.20 o                         
  -6   1   9        101.21         90.21         1.76 o                         
  -5   1   9        111.06        104.47         1.90 o                         
  -4   1   9        304.89        286.96         3.80 o                         
  -3   1   9         33.70         34.83         1.18 o                         
  -2   1   9         86.54         78.99         1.59 o                         
  -1   1   9         20.59         20.24         1.08 o                         
   0   1   9         96.68        108.37         2.25 o                         
   1   1   9          3.17          2.20         0.88 o                         
   2   1   9         28.93         29.01         1.46 o                         
   3   1   9          1.47          0.05         0.97 o                         
   4   1   9          6.84          7.81         1.15 o                         
   5   1   9         15.28         18.01         1.59 o                         
   6   1   9         32.20         31.90         3.76 o                         
   7   1   9         69.84         74.31         6.17 o                         
 -12   2   9         78.78         84.64         4.44 o                         
 -11   2   9         30.42         37.61         4.92 o                         
 -10   2   9         53.38         59.76         3.08 o                         
  -9   2   9         29.24         29.81         2.71 o                         
  -8   2   9         11.60         14.60         1.62 o                         
  -7   2   9        153.61        140.30         2.86 o                         
  -6   2   9         70.03         68.30         1.80 o                         
  -5   2   9        619.91        579.30         7.71 o                         
  -4   2   9         46.70         45.26         1.44 o                         
  -3   2   9        140.36        134.34         2.20 o                         
  -2   2   9        208.98        215.80         3.27 o                         
  -1   2   9        158.49        147.80         2.50 o                         
   0   2   9        133.98        134.55         2.45 o                         
   1   2   9          0.00          1.22         0.90 o                         
   2   2   9         77.85         73.47         1.91 o                         
   3   2   9         34.50         34.66         1.66 o                         
   4   2   9         47.87         50.78         2.35 o                         
   5   2   9         39.22         42.14         2.38 o                         
   6   2   9         94.23         93.18         4.40 o                         
   7   2   9         41.27         42.50         4.49 o                         
 -11   3   9         98.29        107.31         8.99 o                         
 -10   3   9        179.12        180.50         8.32 o                         
  -9   3   9          3.97         13.00         2.81 o                         
  -8   3   9         76.74         73.70         3.61 o                         
  -7   3   9        530.45        506.85         8.48 o                         
  -6   3   9        152.01        137.70         3.30 o                         
  -5   3   9        133.62        129.39         3.08 o                         
  -4   3   9        170.20        163.71         3.37 o                         
  -3   3   9         75.42         74.13         1.97 o                         
  -2   3   9         27.59         22.27         1.37 o                         
  -1   3   9        125.57        122.10         2.30 o                         
   0   3   9        282.08        266.18         3.98 o                         
   1   3   9        224.96        211.66         3.59 o                         
   2   3   9         12.97         12.38         1.19 o                         
   3   3   9         25.01         21.69         1.88 o                         
   4   3   9         38.23         42.15         2.45 o                         
   5   3   9        203.27        206.69         5.20 o                         
   6   3   9          8.33          4.19         2.71 o                         
   7   3   9         79.84         73.96         5.66 o                         
 -10   4   9         16.74         23.68         5.71 o                         
  -9   4   9         34.25         44.92         5.71 o                         
  -8   4   9         42.94         37.73         4.33 o                         
  -7   4   9         18.26         18.43         1.67 o                         
  -6   4   9        320.16        305.73         5.36 o                         
  -5   4   9        219.62        222.43         4.31 o                         
  -4   4   9         55.72         53.79         1.81 o                         
  -3   4   9         13.42         17.01         1.58 o                         
  -2   4   9         56.69         48.52         2.06 o                         
  -1   4   9         12.17         14.18         1.26 o                         
   0   4   9         20.30         22.64         1.51 o                         
   1   4   9         16.48         20.64         1.97 o                         
   2   4   9         60.05         58.89         2.64 o                         
   3   4   9          0.18         -0.59         1.34 o                         
   4   4   9         61.78         64.74         3.88 o                         
   5   4   9         22.28         23.06         3.95 o                         
   6   4   9         95.65         88.49         7.78 o                         
  -9   5   9          1.56          2.69         3.53 o                         
  -8   5   9         11.30         13.66         3.15 o                         
  -7   5   9        144.47        143.96         4.52 o                         
  -6   5   9          8.78          7.40         1.73 o                         
  -5   5   9         10.89         15.14         1.59 o                         
  -4   5   9        179.55        162.54         4.31 o                         
  -3   5   9        176.17        154.08         4.90 o                         
  -2   5   9          1.11          3.39         1.53 o                         
  -1   5   9          5.07          7.13         1.62 o                         
   0   5   9         24.37         25.47         2.23 o                         
   1   5   9         16.49         18.11         2.02 o                         
   2   5   9         21.11         22.95         2.94 o                         
   3   5   9         14.90         14.89         2.90 o                         
   4   5   9          8.04          6.33         2.67 o                         
   5   5   9          1.65         -0.95         3.69 o                         
  -8   6   9          2.84          6.72         3.95 o                         
  -7   6   9         35.67         34.94         4.34 o                         
  -6   6   9         21.34         10.68         2.76 o                         
  -5   6   9         13.41         18.16         2.63 o                         
  -4   6   9          7.62          7.12         2.29 o                         
  -3   6   9         18.73         18.96         3.64 o                         
  -2   6   9         11.90         10.47         3.12 o                         
  -1   6   9          7.61          6.74         3.06 o                         
   0   6   9         45.55         41.90         6.38 o                         
   1   6   9         10.39          9.99         2.83 o                         
   2   6   9         50.62         48.68         4.28 o                         
   3   6   9          8.51         12.81         2.89 o                         
  -5   7   9          2.55          4.25         3.11 o                         
  -4   7   9         17.78         18.47         4.29 o                         
  -3   7   9          6.45          3.83         3.30 o                         
  -2   7   9         18.45         23.26         5.28 o                         
  -1   7   9         22.02         23.59         7.52 o                         
   0   7   9          4.47          7.82         3.29 o                         
  -7  -6  10          0.64         -1.12         3.12 o                         
  -6  -6  10          6.15          8.77         3.95 o                         
  -5  -6  10         35.72         42.37         5.45 o                         
  -4  -6  10         50.98         48.57         5.04 o                         
  -3  -6  10         23.20         23.12         3.27 o                         
  -2  -6  10         44.37         50.57         4.32 o                         
  -1  -6  10         14.21         12.34         2.70 o                         
   0  -6  10          8.02          8.17         2.50 o                         
   1  -6  10         55.75         66.79         8.03 o                         
   2  -6  10         20.21         28.42         3.41 o                         
  -9  -5  10         46.75         44.33         7.31 o                         
  -8  -5  10         14.13         17.63         5.54 o                         
  -7  -5  10          2.82          3.02         2.82 o                         
  -6  -5  10          0.79          0.27         1.79 o                         
  -5  -5  10          3.47          2.53         1.59 o                         
  -4  -5  10        241.05        229.73         6.09 o                         
  -3  -5  10         26.28         36.66         2.68 o                         
  -2  -5  10        125.05        119.45         3.95 o                         
  -1  -5  10          1.43          3.48         1.80 o                         
   0  -5  10         20.45         18.62         2.34 o                         
   1  -5  10         24.28         27.19         2.73 o                         
   2  -5  10          9.96         13.77         2.21 o                         
   3  -5  10         23.98         22.46         4.24 o                         
   4  -5  10          9.53         13.96         2.86 o                         
 -10  -4  10          2.71         -1.01         4.79 o                         
  -9  -4  10         13.06          9.99         5.12 o                         
  -8  -4  10          5.60          8.71         3.31 o                         
  -7  -4  10         33.91         27.40         2.60 o                         
  -6  -4  10         48.43         47.79         2.66 o                         
  -5  -4  10        223.91        223.94         5.61 o                         
  -4  -4  10        192.60        179.85         4.79 o                         
  -3  -4  10         96.68         84.88         3.23 o                         
  -2  -4  10         46.52         46.16         2.55 o                         
  -1  -4  10         82.90         76.51         3.08 o                         
   0  -4  10          3.28          4.29         1.21 o                         
   1  -4  10         14.90         13.05         1.52 o                         
   2  -4  10        111.54        110.86         3.20 o                         
   3  -4  10          8.71         15.78         3.32 o                         
   4  -4  10         52.00         65.72         3.63 o                         
   5  -4  10          3.22         11.82         2.94 o                         
 -11  -3  10          9.88          8.90         5.71 o                         
 -10  -3  10         13.87          6.47         4.62 o                         
  -9  -3  10         51.10         53.44         4.08 o                         
  -8  -3  10          5.22          3.77         1.60 o                         
  -7  -3  10         33.38         30.86         1.78 o                         
  -6  -3  10         21.63         21.57         2.32 o                         
  -5  -3  10         83.70         78.52         2.72 o                         
  -4  -3  10         45.62         39.83         1.76 o                         
  -3  -3  10          3.26          1.42         1.20 o                         
  -2  -3  10        187.09        169.97         3.04 o                         
  -1  -3  10        138.51        126.56         2.46 o                         
   0  -3  10         28.22         30.97         1.73 o                         
   1  -3  10          3.61          3.87         1.37 o                         
   2  -3  10         12.19         14.56         1.56 o                         
   3  -3  10         12.77         16.97         1.96 o                         
   4  -3  10         56.55         60.47         3.34 o                         
   5  -3  10          5.58          8.49         3.72 o                         
   6  -3  10         34.83         42.25         4.16 o                         
 -11  -2  10          7.31          8.83         3.74 o                         
 -10  -2  10         11.92         15.40         2.90 o                         
  -9  -2  10         50.10         43.33         2.58 o                         
  -8  -2  10         26.79         28.75         2.01 o                         
  -7  -2  10        208.43        193.38         3.75 o                         
  -6  -2  10        137.73        128.56         2.90 o                         
  -5  -2  10        256.73        243.57         4.16 o                         
  -4  -2  10         25.95         26.68         1.19 o                         
  -3  -2  10        106.09         98.65         1.92 o                         
  -2  -2  10        462.04        461.29         6.79 o                         
  -1  -2  10         49.07         46.61         1.78 o                         
   0  -2  10        210.62        194.30         3.37 o                         
   1  -2  10        122.80        120.46         2.46 o                         
   2  -2  10         99.32        110.31         2.83 o                         
   3  -2  10          7.41          9.87         1.45 o                         
   4  -2  10         82.21         84.48         4.10 o                         
   5  -2  10         11.95         17.40         2.22 o                         
   6  -2  10         62.98         70.60         5.29 o                         
 -12  -1  10         13.45         18.82         3.68 o                         
 -11  -1  10         47.72         53.84         5.55 o                         
 -10  -1  10         13.14         10.90         1.93 o                         
  -9  -1  10        173.96        153.10         3.84 o                         
  -8  -1  10         65.95         54.01         1.85 o                         
  -7  -1  10         24.94         18.93         1.15 o                         
  -6  -1  10         24.34         23.11         1.16 o                         
  -5  -1  10        135.11        129.01         2.32 o                         
  -4  -1  10        199.53        192.68         3.04 o                         
  -3  -1  10        246.64        242.42         3.64 o                         
  -2  -1  10         55.06         48.57         1.44 o                         
  -1  -1  10        260.27        249.51         3.84 o                         
   0  -1  10        117.50        111.27         2.28 o                         
   1  -1  10         10.55         10.74         1.07 o                         
   2  -1  10         30.12         25.27         1.49 o                         
   3  -1  10        183.38        187.65         3.98 o                         
   4  -1  10          6.02          8.74         1.50 o                         
   5  -1  10         66.28         74.68         3.59 o                         
   6  -1  10         24.73         36.85         4.25 o                         
   7  -1  10          6.90         11.13         3.38 o                         
 -12   0  10          4.43         14.26         3.09 o                         
 -11   0  10         23.03         28.15         4.85 o                         
 -10   0  10         71.93         66.76         3.20 o                         
  -9   0  10        271.86        218.75         4.88 o                         
  -8   0  10         24.10         28.37         1.74 o                         
  -7   0  10         25.59         23.07         1.23 o                         
  -6   0  10          0.10          0.43         0.65 o                         
  -5   0  10          7.84         11.21         0.95 o                         
  -4   0  10          7.53          6.56         0.83 o                         
  -3   0  10         55.89         49.19         1.36 o                         
  -2   0  10          4.01          2.95         0.78 o                         
  -1   0  10          5.70          5.54         0.85 o                         
   0   0  10         30.97         31.14         1.29 o                         
   1   0  10         64.38         61.39         1.68 o                         
   2   0  10        186.12        200.03         3.23 o                         
   3   0  10         50.77         48.65         1.67 o                         
   4   0  10          2.52          3.59         1.20 o                         
   5   0  10          2.49          1.10         2.68 o                         
   6   0  10         14.34         14.78         4.62 o                         
   7   0  10          0.87         24.61         5.63 o                         
 -12   1  10         13.81         21.75         3.20 o                         
 -11   1  10         47.25         54.62         3.73 o                         
 -10   1  10         12.92         11.87         2.05 o                         
  -9   1  10        170.76        149.83         4.23 o                         
  -8   1  10         66.38         57.45         2.09 o                         
  -7   1  10         24.94         20.19         1.24 o                         
  -6   1  10         23.38         23.37         1.21 o                         
  -5   1  10        135.88        125.63         2.20 o                         
  -4   1  10        192.42        187.43         3.33 o                         
  -3   1  10        250.95        246.97         3.54 o                         
  -2   1  10         54.22         50.78         1.43 o                         
  -1   1  10        265.02        256.65         3.59 o                         
   0   1  10        119.44        116.61         2.29 o                         
   1   1  10         10.77         10.01         1.15 o                         
   2   1  10         30.01         28.88         1.50 o                         
   3   1  10        184.53        186.97         3.30 o                         
   4   1  10          5.87          6.45         1.31 o                         
   5   1  10         66.32         65.70         5.31 o                         
   6   1  10         25.33         29.64         5.88 o                         
   7   1  10          7.35         23.01         5.46 o                         
 -12   2  10          5.42          3.44         4.70 o                         
 -11   2  10          7.69         16.29         3.90 o                         
 -10   2  10         12.81         13.74         2.12 o                         
  -9   2  10         49.73         51.98         3.32 o                         
  -8   2  10         25.67         27.90         2.05 o                         
  -7   2  10        208.81        188.24         3.48 o                         
  -6   2  10        137.41        127.06         2.73 o                         
  -5   2  10        256.27        239.23         3.80 o                         
  -4   2  10         24.71         26.79         1.21 o                         
  -3   2  10        104.49         98.98         1.94 o                         
  -2   2  10        459.36        457.36         6.25 o                         
  -1   2  10         47.95         43.21         1.58 o                         
   0   2  10        212.96        193.95         3.87 o                         
   1   2  10        121.13        116.69         2.43 o                         
   2   2  10         96.28        106.73         2.39 o                         
   3   2  10          7.66          7.07         1.32 o                         
   4   2  10         82.33         86.54         3.49 o                         
   5   2  10         12.28         12.50         2.41 o                         
   6   2  10         64.58         55.80         4.60 o                         
 -11   3  10          9.43         19.40         5.71 o                         
 -10   3  10         13.70         11.76         3.57 o                         
  -9   3  10         51.25         53.66         3.77 o                         
  -8   3  10          5.80          8.70         1.80 o                         
  -7   3  10         32.40         32.72         2.05 o                         
  -6   3  10         24.00         24.38         1.67 o                         
  -5   3  10         84.73         80.95         2.75 o                         
  -4   3  10         49.08         43.99         1.85 o                         
  -3   3  10          2.84          0.93         1.21 o                         
  -2   3  10        186.28        166.89         3.04 o                         
  -1   3  10        137.23        123.66         2.46 o                         
   0   3  10         27.46         25.42         1.47 o                         
   1   3  10          3.06          3.58         1.04 o                         
   2   3  10         12.22         11.08         1.58 o                         
   3   3  10         14.16         14.02         1.89 o                         
   4   3  10         55.61         50.72         2.91 o                         
   5   3  10          6.19          0.33         2.52 o                         
   6   3  10         34.43         35.03         4.25 o                         
 -10   4  10          3.05          5.79         4.03 o                         
  -9   4  10         12.26         19.06         4.87 o                         
  -8   4  10          5.40         14.11         4.03 o                         
  -7   4  10         34.46         33.25         3.70 o                         
  -6   4  10         48.23         47.44         2.06 o                         
  -5   4  10        229.17        222.59         4.02 o                         
  -4   4  10        195.29        170.85         3.52 o                         
  -3   4  10         98.97         89.84         2.88 o                         
  -2   4  10         44.98         39.84         1.95 o                         
  -1   4  10         80.40         72.74         2.47 o                         
   0   4  10          2.84          3.82         1.32 o                         
   1   4  10         15.55         20.24         1.82 o                         
   2   4  10        112.22        109.33         3.40 o                         
   3   4  10          8.65          7.10         2.38 o                         
   4   4  10         52.74         62.20         4.43 o                         
   5   4  10          3.18         -1.69         4.60 o                         
  -9   5  10         47.14         55.00         6.05 o                         
  -8   5  10         14.85         19.57         4.45 o                         
  -7   5  10          2.80          5.46         1.84 o                         
  -6   5  10          0.71          2.92         2.51 o                         
  -5   5  10          3.37          4.57         1.60 o                         
  -4   5  10        243.86        232.79         8.31 o                         
  -3   5  10         26.20         36.09         5.14 o                         
  -2   5  10        125.25        119.69         5.18 o                         
  -1   5  10          1.47          1.94         1.61 o                         
   0   5  10         19.58         16.00         2.23 o                         
   1   5  10         24.10         19.88         3.56 o                         
   2   5  10         10.20          8.47         2.58 o                         
   3   5  10         23.06         22.71         3.53 o                         
   4   5  10          9.36          3.99         8.78 o                         
  -7   6  10          0.55         -4.37         4.37 o                         
  -6   6  10          6.22          9.26         3.28 o                         
  -5   6  10         35.44         31.12         4.58 o                         
  -4   6  10         51.10         53.09        11.33 o                         
  -3   6  10         22.92         21.79         3.78 o                         
  -2   6  10         45.56         50.24         4.95 o                         
  -1   6  10         14.91         12.59         3.27 o                         
   0   6  10          8.24         14.34         5.71 o                         
   1   6  10         56.24         67.05         8.38 o                         
   2   6  10         19.23         22.85         4.67 o                         
  -6  -6  11          9.81         10.81         3.50 o                         
  -5  -6  11          1.87          3.82         3.23 o                         
  -4  -6  11         48.14         52.18         4.55 o                         
  -3  -6  11          3.16          1.74         2.50 o                         
  -2  -6  11        144.56        134.52         6.77 o                         
  -1  -6  11         49.70         61.61         5.06 o                         
   0  -6  11         15.46         18.73         4.95 o                         
   1  -6  11          1.77          6.81         2.56 o                         
  -8  -5  11         52.27         57.77         7.64 o                         
  -7  -5  11          1.71          3.02         2.83 o                         
  -6  -5  11         59.19         60.28         3.87 o                         
  -5  -5  11         35.52         27.63         2.51 o                         
  -4  -5  11        102.97        113.66         5.71 o                         
  -3  -5  11        137.97        128.81         4.85 o                         
  -2  -5  11          1.91          5.75         1.87 o                         
  -1  -5  11         34.63         27.52         2.90 o                         
   0  -5  11          7.97         15.74         3.77 o                         
   1  -5  11         11.53         22.07         4.33 o                         
   2  -5  11          9.92         20.47         3.27 o                         
   3  -5  11         36.74         46.83         4.53 o                         
 -10  -4  11         27.92         30.99         6.80 o                         
  -9  -4  11         13.58         28.64         7.14 o                         
  -8  -4  11         11.80         11.34         4.79 o                         
  -7  -4  11         45.54         42.73         4.71 o                         
  -6  -4  11         24.48         18.96         2.41 o                         
  -5  -4  11         62.40         65.90         3.39 o                         
  -4  -4  11          7.50          9.88         1.89 o                         
  -3  -4  11         42.34         47.04         2.71 o                         
  -2  -4  11        119.85        104.96         3.61 o                         
  -1  -4  11         22.30         24.61         2.02 o                         
   0  -4  11         42.78         44.59         2.20 o                         
   1  -4  11         17.89         26.23         2.18 o                         
   2  -4  11         33.15         41.52         3.03 o                         
   3  -4  11          2.77          6.08         2.02 o                         
   4  -4  11          2.61          7.91         2.15 o                         
 -11  -3  11          3.25          2.35         4.79 o                         
 -10  -3  11          4.50          5.46         4.79 o                         
  -9  -3  11          4.39          5.05         3.19 o                         
  -8  -3  11         52.02         49.75         4.83 o                         
  -7  -3  11         28.08         23.66         2.00 o                         
  -6  -3  11         22.05         21.77         2.25 o                         
  -5  -3  11          4.35          3.76         1.14 o                         
  -4  -3  11         54.38         58.02         2.13 o                         
  -3  -3  11         63.36         56.02         2.15 o                         
  -2  -3  11        192.60        178.06         3.80 o                         
  -1  -3  11        131.92        126.05         3.32 o                         
   0  -3  11        192.60        175.31         4.53 o                         
   1  -3  11          0.92          0.57         1.17 o                         
   2  -3  11         15.04         13.50         1.65 o                         
   3  -3  11         23.24         34.16         2.34 o                         
   4  -3  11          6.71         12.15         2.54 o                         
   5  -3  11         38.60         55.69         4.31 o                         
 -11  -2  11         16.64         23.53         8.48 o                         
 -10  -2  11          5.67          8.88         2.69 o                         
  -9  -2  11         57.58         61.86         4.07 o                         
  -8  -2  11        124.04        110.90         4.65 o                         
  -7  -2  11          2.07          2.60         1.00 o                         
  -6  -2  11        183.22        167.20         3.66 o                         
  -5  -2  11        219.32        214.17         3.39 o                         
  -4  -2  11         12.57         15.90         1.11 o                         
  -3  -2  11        336.41        323.56         4.64 o                         
  -2  -2  11         15.10         16.59         1.28 o                         
  -1  -2  11         46.88         55.66         1.85 o                         
   0  -2  11         25.80         26.85         1.63 o                         
   1  -2  11          7.76          5.45         1.33 o                         
   2  -2  11          9.99         15.96         1.67 o                         
   3  -2  11         12.06         11.94         1.61 o                         
   4  -2  11          3.44          2.54         1.66 o                         
   5  -2  11         15.99         23.61         3.84 o                         
   6  -2  11         17.68         18.98         5.04 o                         
 -12  -1  11          4.40          7.50         3.29 o                         
 -11  -1  11          4.04          3.74         2.35 o                         
 -10  -1  11         15.19         20.06         2.50 o                         
  -9  -1  11         95.68         86.03         4.14 o                         
  -8  -1  11          1.70          1.80         1.39 o                         
  -7  -1  11         76.94         63.99         2.02 o                         
  -6  -1  11        374.31        360.49         5.25 o                         
  -5  -1  11          3.12          2.31         0.85 o                         
  -4  -1  11        518.77        490.09         6.47 o                         
  -3  -1  11        225.73        215.91         3.35 o                         
  -2  -1  11         12.64         11.16         1.00 o                         
  -1  -1  11         52.84         52.25         1.54 o                         
   0  -1  11          1.84          1.03         0.90 o                         
   1  -1  11         65.20         65.39         2.01 o                         
   2  -1  11          7.88          7.59         1.32 o                         
   3  -1  11         57.71         59.78         2.64 o                         
   4  -1  11         36.28         42.60         3.50 o                         
   5  -1  11         37.82         36.52         4.42 o                         
   6  -1  11          7.09         12.34         4.70 o                         
 -12   0  11         25.36         23.58         3.60 o                         
 -11   0  11         16.33         17.00         3.63 o                         
 -10   0  11         84.34         83.90         4.29 o                         
  -9   0  11          1.16          3.96         1.38 o                         
  -8   0  11         95.49         74.49         2.68 o                         
  -7   0  11         60.61         60.96         1.74 o                         
  -6   0  11         14.94         17.19         1.22 o                         
  -5   0  11          0.88          1.00         0.78 o                         
  -4   0  11         83.58         72.75         1.69 o                         
  -3   0  11         61.78         58.59         1.57 o                         
  -2   0  11        188.59        182.62         2.88 o                         
  -1   0  11        131.88        129.08         2.35 o                         
   0   0  11         61.43         66.19         1.72 o                         
   1   0  11          0.26          1.01         0.85 o                         
   2   0  11         51.55         48.67         1.98 o                         
   3   0  11         96.80         98.00         3.88 o                         
   4   0  11          4.39          8.59         2.01 o                         
   5   0  11         12.31         24.61         5.54 o                         
   6   0  11          3.02         21.08         5.63 o                         
 -12   1  11          4.64          4.66         2.60 o                         
 -11   1  11          3.71          5.15         2.34 o                         
 -10   1  11         15.63         20.10         2.87 o                         
  -9   1  11         97.31         89.42         3.12 o                         
  -8   1  11          2.39          2.21         1.29 o                         
  -7   1  11         76.87         61.37         1.82 o                         
  -6   1  11        367.24        352.79         5.05 o                         
  -5   1  11          3.59          2.79         0.84 o                         
  -4   1  11        524.82        492.02         6.20 o                         
  -3   1  11        221.02        208.95         3.19 o                         
  -2   1  11         12.99         13.34         1.09 o                         
  -1   1  11         50.85         51.15         1.61 o                         
   0   1  11          1.63          0.70         0.96 o                         
   1   1  11         63.58         62.84         1.98 o                         
   2   1  11          7.76         10.18         1.27 o                         
   3   1  11         56.53         56.71         2.35 o                         
   4   1  11         35.73         35.55         3.80 o                         
   5   1  11         36.51         47.52         6.55 o                         
   6   1  11          7.56         16.38         4.62 o                         
 -11   2  11         15.93         21.84         3.92 o                         
 -10   2  11          5.73          9.77         2.07 o                         
  -9   2  11         56.63         58.89         3.16 o                         
  -8   2  11        123.37        116.54         3.79 o                         
  -7   2  11          2.71          2.25         1.05 o                         
  -6   2  11        182.52        172.90         3.31 o                         
  -5   2  11        213.59        206.98         3.59 o                         
  -4   2  11         11.72         14.28         1.07 o                         
  -3   2  11        338.29        326.42         5.62 o                         
  -2   2  11         16.47         16.28         1.24 o                         
  -1   2  11         47.01         51.32         1.75 o                         
   0   2  11         24.68         24.35         1.45 o                         
   1   2  11          7.72          6.30         1.15 o                         
   2   2  11         10.15         13.61         1.56 o                         
   3   2  11         12.45         13.03         1.83 o                         
   4   2  11          3.92          0.35         2.36 o                         
   5   2  11         15.39         11.91         5.26 o                         
   6   2  11         16.89         27.71         6.72 o                         
 -10   3  11          5.03          9.64         3.26 o                         
  -9   3  11          4.49          4.77         2.46 o                         
  -8   3  11         50.71         56.54         3.53 o                         
  -7   3  11         27.99         26.79         1.96 o                         
  -6   3  11         20.93         19.42         1.71 o                         
  -5   3  11          4.10          4.21         1.27 o                         
  -4   3  11         51.80         49.12         1.98 o                         
  -3   3  11         65.39         60.00         2.40 o                         
  -2   3  11        193.35        177.78         3.28 o                         
  -1   3  11        129.73        122.37         3.09 o                         
   0   3  11        191.62        175.07         3.56 o                         
   1   3  11          1.07         -1.28         1.30 o                         
   2   3  11         14.60         10.40         1.83 o                         
   3   3  11         23.15         28.04         2.51 o                         
   4   3  11          6.93          6.83         2.73 o                         
   5   3  11         38.20         42.73         7.64 o                         
 -10   4  11         28.28         41.32         5.96 o                         
  -8   4  11         11.94          9.32         3.53 o                         
  -7   4  11         46.84         45.51         5.04 o                         
  -6   4  11         24.72         26.31         2.19 o                         
  -5   4  11         61.90         63.17         2.48 o                         
  -4   4  11          7.85          7.47         1.41 o                         
  -3   4  11         40.57         45.14         2.88 o                         
  -2   4  11        118.23         99.10         3.98 o                         
  -1   4  11         22.60         19.80         1.96 o                         
   0   4  11         43.95         41.50         2.35 o                         
   1   4  11         18.41         18.67         2.17 o                         
   2   4  11         31.83         30.61         3.07 o                         
   3   4  11          2.95          0.61         2.36 o                         
   4   4  11          2.80         -2.35         2.84 o                         
  -8   5  11         53.77         68.10         8.82 o                         
  -7   5  11          1.70         -0.84         4.28 o                         
  -6   5  11         58.65         58.01         7.86 o                         
  -5   5  11         35.64         23.69         3.46 o                         
  -4   5  11        100.88        111.02         5.11 o                         
  -3   5  11        138.56        138.62         4.95 o                         
  -2   5  11          1.82          4.02         2.43 o                         
  -1   5  11         34.80         25.13         3.90 o                         
   0   5  11          8.37          7.44         3.24 o                         
   1   5  11         11.08         16.97         2.86 o                         
   2   5  11         10.09         12.19         2.96 o                         
   3   5  11         37.63         35.43         4.93 o                         
  -5   6  11          1.60          3.06         4.07 o                         
  -4   6  11         48.45         52.99         9.41 o                         
  -3   6  11          2.88          5.00         3.32 o                         
  -2   6  11        143.76        133.74         8.05 o                         
  -1   6  11         49.61         63.65        13.39 o                         
   0   6  11         14.81         11.66         3.46 o                         
   1   6  11          1.85         -1.22         3.02 o                         
  -5  -6  12         30.49         36.40         5.65 o                         
  -4  -6  12         13.46         22.54         9.11 o                         
  -3  -6  12          8.73         12.66         3.28 o                         
  -2  -6  12         20.39         29.63         3.74 o                         
  -1  -6  12          0.46          5.01         4.76 o                         
  -8  -5  12          6.39          2.77         4.45 o                         
  -7  -5  12         18.81         24.77         6.21 o                         
  -6  -5  12          3.46          2.43         2.42 o                         
  -5  -5  12         37.15         39.60         4.49 o                         
  -4  -5  12         47.63         56.11         3.38 o                         
  -3  -5  12         68.37         76.95         3.89 o                         
  -2  -5  12          0.69          4.89         2.30 o                         
  -1  -5  12          6.80          7.94         2.65 o                         
   0  -5  12          5.24          9.62         2.63 o                         
   1  -5  12         32.89         37.38         3.43 o                         
   2  -5  12         18.02         28.44         3.16 o                         
  -9  -4  12         11.15          8.82         4.79 o                         
  -8  -4  12          1.81          3.61         3.69 o                         
  -7  -4  12          4.66          9.73         3.29 o                         
  -6  -4  12          9.34          9.99         2.01 o                         
  -5  -4  12          1.88          6.38         1.53 o                         
  -4  -4  12         66.44         65.94         3.69 o                         
  -3  -4  12         61.00         56.85         2.93 o                         
  -2  -4  12          3.96          6.01         1.81 o                         
  -1  -4  12         30.81         31.94         2.46 o                         
   0  -4  12         10.56         12.38         1.93 o                         
   1  -4  12         13.86         16.35         2.39 o                         
   2  -4  12         23.43         27.80         2.86 o                         
   3  -4  12         36.48         40.35         3.34 o                         
 -10  -3  12        130.04        127.46        10.75 o                         
  -9  -3  12         11.27          8.99         3.95 o                         
  -8  -3  12          4.54          6.30         3.95 o                         
  -7  -3  12          0.81         -0.02         2.16 o                         
  -6  -3  12         92.78         96.98         3.16 o                         
  -5  -3  12         38.62         36.79         2.23 o                         
  -4  -3  12        100.03         98.54         3.17 o                         
  -3  -3  12          4.51          4.67         1.18 o                         
  -2  -3  12          5.93          9.13         1.48 o                         
  -1  -3  12         22.21         22.92         1.77 o                         
   0  -3  12         25.13         27.15         2.08 o                         
   1  -3  12         44.55         46.07         2.70 o                         
   2  -3  12         10.52         17.06         2.21 o                         
   3  -3  12          0.88          4.68         2.00 o                         
   4  -3  12          3.52          6.02         4.61 o                         
 -11  -2  12         15.18         13.70         3.97 o                         
 -10  -2  12         16.48         21.15         4.04 o                         
  -9  -2  12         16.95         20.11         2.70 o                         
  -8  -2  12         23.28         18.46         2.48 o                         
  -7  -2  12         49.87         40.93         2.03 o                         
  -6  -2  12         53.21         48.42         1.70 o                         
  -5  -2  12        168.20        168.71         3.38 o                         
  -4  -2  12        124.77        118.23         2.49 o                         
  -3  -2  12         67.60         59.68         2.06 o                         
  -2  -2  12         75.89         75.54         2.78 o                         
  -1  -2  12         71.82         67.86         2.30 o                         
   0  -2  12         51.45         52.80         2.22 o                         
   1  -2  12         11.12         14.71         1.66 o                         
   2  -2  12          9.78         15.19         1.73 o                         
   3  -2  12         11.50         13.80         1.84 o                         
   4  -2  12          2.92          5.18         1.78 o                         
   5  -2  12         13.12         17.34         3.56 o                         
 -11  -1  12          7.88         10.31         5.96 o                         
 -10  -1  12         15.84         19.28         5.75 o                         
  -9  -1  12          0.12          1.57         1.54 o                         
  -8  -1  12         80.28         74.97         2.68 o                         
  -7  -1  12         79.29         61.70         2.05 o                         
  -6  -1  12        205.81        197.92         3.61 o                         
  -5  -1  12         78.73         74.46         2.02 o                         
  -4  -1  12        267.71        261.68         4.22 o                         
  -3  -1  12        235.82        229.58         3.85 o                         
  -2  -1  12         53.80         57.09         1.87 o                         
  -1  -1  12        111.14        109.81         2.66 o                         
   0  -1  12         11.14          9.50         1.35 o                         
   1  -1  12         32.95         32.62         1.84 o                         
   2  -1  12          3.72          3.21         1.68 o                         
   3  -1  12         33.13         44.57         2.77 o                         
   4  -1  12          8.00         10.40         3.48 o                         
 -11   0  12         63.51         53.54         3.93 o                         
 -10   0  12         35.15         33.23         3.33 o                         
  -9   0  12         48.46         41.20         2.26 o                         
  -8   0  12          3.02          2.57         1.30 o                         
  -7   0  12         82.37         87.85         2.63 o                         
  -6   0  12          4.45          7.62         1.21 o                         
  -5   0  12          0.84          0.52         0.91 o                         
  -4   0  12        656.42        630.46         7.79 o                         
  -3   0  12        163.91        165.84         2.83 o                         
  -2   0  12          7.59          9.63         1.17 o                         
  -1   0  12          0.38          0.15         0.88 o                         
   0   0  12         11.09         11.61         1.35 o                         
   1   0  12          0.01          0.60         1.08 o                         
   2   0  12          2.82          2.75         1.36 o                         
   3   0  12          1.72          5.07         2.31 o                         
   4   0  12          6.59          6.63         3.86 o                         
   5   0  12          0.66          9.99         4.37 o                         
 -11   1  12          7.58          2.96         2.72 o                         
 -10   1  12         15.18         18.25         2.71 o                         
  -9   1  12          0.12          3.45         3.14 o                         
  -8   1  12         78.78         71.21         2.87 o                         
  -7   1  12         79.92         65.44         2.16 o                         
  -6   1  12        207.65        196.19         3.63 o                         
  -5   1  12         78.47         74.71         1.94 o                         
  -4   1  12        272.42        266.36         4.07 o                         
  -3   1  12        237.20        234.95         3.54 o                         
  -2   1  12         52.51         57.97         2.37 o                         
  -1   1  12        112.36        113.24         2.43 o                         
   0   1  12         11.35          9.46         1.22 o                         
   1   1  12         32.00         31.72         1.82 o                         
   2   1  12          3.60          4.25         1.43 o                         
   3   1  12         34.32         39.19         7.05 o                         
   4   1  12          8.48         22.76         5.79 o                         
   5   1  12          3.82         10.16         4.03 o                         
 -11   2  12         16.05         24.57         4.12 o                         
 -10   2  12         16.83         22.59         2.93 o                         
  -9   2  12         18.28         21.52         2.90 o                         
  -8   2  12         23.47         20.11         2.16 o                         
  -7   2  12         52.60         43.26         2.33 o                         
  -6   2  12         53.40         49.50         2.14 o                         
  -5   2  12        170.14        167.84         3.31 o                         
  -4   2  12        122.91        111.41         2.77 o                         
  -3   2  12         69.43         61.07         1.80 o                         
  -2   2  12         77.54         74.07         2.51 o                         
  -1   2  12         71.47         69.72         2.28 o                         
   0   2  12         53.97         56.32         2.30 o                         
   1   2  12         10.93         11.97         1.55 o                         
   2   2  12          9.05         10.92         2.19 o                         
   3   2  12         11.13          8.04         2.59 o                         
   4   2  12          3.03          6.05         3.86 o                         
   5   2  12         12.42         19.23         6.89 o                         
 -10   3  12        130.39        144.34         9.99 o                         
  -9   3  12         11.34         11.36         3.25 o                         
  -8   3  12          5.16         10.67         2.24 o                         
  -7   3  12          0.69          1.81         1.61 o                         
  -6   3  12         92.89         88.86         3.02 o                         
  -5   3  12         40.08         39.03         2.33 o                         
  -4   3  12        100.91         93.45         2.79 o                         
  -3   3  12          4.92          5.95         1.39 o                         
  -2   3  12          6.36          8.26         1.44 o                         
  -1   3  12         21.04         23.05         1.79 o                         
   0   3  12         25.14         23.72         1.94 o                         
   1   3  12         46.60         48.10         2.70 o                         
   2   3  12         11.05          8.89         1.91 o                         
   3   3  12          0.91          2.86         2.64 o                         
   4   3  12          3.92          5.24         3.50 o                         
  -9   4  12         10.30         15.20         4.53 o                         
  -8   4  12          1.87          8.48         3.53 o                         
  -7   4  12          4.50          5.46         2.82 o                         
  -6   4  12          9.63          9.70         2.39 o                         
  -5   4  12          1.56          3.40         2.33 o                         
  -4   4  12         66.23         57.81         5.19 o                         
  -3   4  12         59.28         55.28         2.99 o                         
  -2   4  12          3.33          2.45         1.68 o                         
  -1   4  12         30.97         28.22         2.62 o                         
   0   4  12         11.35         10.79         2.11 o                         
   1   4  12         14.20         12.63         3.16 o                         
   2   4  12         24.18         23.89         3.47 o                         
   3   4  12         36.91         38.11         4.97 o                         
  -7   5  12         19.11         12.76         5.88 o                         
  -6   5  12          3.65         -1.09         4.45 o                         
  -5   5  12         36.75         40.64         3.76 o                         
  -4   5  12         47.89         60.59        11.71 o                         
  -3   5  12         66.44         68.94         5.68 o                         
  -2   5  12          0.65         -2.47         2.47 o                         
  -1   5  12          6.37          7.39         2.64 o                         
   0   5  12          5.06          7.52         2.52 o                         
   1   5  12         33.82         36.30         5.28 o                         
   2   5  12         17.86         13.60         5.21 o                         
  -4   6  12         12.83         24.14         4.71 o                         
  -3   6  12          9.15          5.71         3.70 o                         
  -2   6  12         19.56         22.68         4.37 o                         
  -1   6  12          0.53          5.20         3.59 o                         
  -7  -5  13         10.18          9.41         4.70 o                         
  -6  -5  13         51.47         54.66         7.05 o                         
  -5  -5  13         25.26         22.94         3.68 o                         
  -4  -5  13         23.65         27.04         4.36 o                         
  -3  -5  13         45.92         49.03         4.09 o                         
  -2  -5  13         33.05         41.40         3.93 o                         
  -1  -5  13         25.33         36.28         4.53 o                         
   0  -5  13         10.94         17.75         4.14 o                         
  -9  -4  13          4.75          5.79         4.79 o                         
  -8  -4  13         19.13         16.54         5.37 o                         
  -7  -4  13         91.80        102.61         8.82 o                         
  -6  -4  13          9.99          9.80         2.31 o                         
  -5  -4  13         76.60         82.28         3.98 o                         
  -4  -4  13         29.38         30.01         2.79 o                         
  -3  -4  13          0.92          2.24         2.22 o                         
  -2  -4  13          2.82          5.55         1.55 o                         
  -1  -4  13         19.90         25.02         2.35 o                         
   0  -4  13         40.59         45.20         3.90 o                         
   1  -4  13          2.76          5.79         2.32 o                         
   2  -4  13         17.85         35.83         4.98 o                         
 -10  -3  13         23.06         26.28         6.55 o                         
  -9  -3  13          8.82          4.95         4.37 o                         
  -8  -3  13          6.68         15.37         4.87 o                         
  -7  -3  13         20.77         20.47         3.37 o                         
  -6  -3  13          0.29          1.22         1.70 o                         
  -5  -3  13         55.18         60.37         3.35 o                         
  -4  -3  13          1.05          1.84         1.44 o                         
  -3  -3  13         69.33         66.95         2.45 o                         
  -2  -3  13         17.56         20.33         1.75 o                         
  -1  -3  13         40.57         46.28         2.68 o                         
   0  -3  13          9.90          7.22         2.23 o                         
   1  -3  13         53.95         64.17         3.10 o                         
   2  -3  13         13.60         23.53         2.65 o                         
   3  -3  13          4.11         10.13         2.28 o                         
 -10  -2  13          6.63         10.20         4.28 o                         
  -9  -2  13         32.84         36.83         3.38 o                         
  -8  -2  13         28.85         16.79         2.99 o                         
  -7  -2  13         75.03         69.30         2.97 o                         
  -6  -2  13         36.71         37.75         2.23 o                         
  -5  -2  13        169.71        164.60         3.32 o                         
  -4  -2  13         78.64         82.72         2.52 o                         
  -3  -2  13          5.80          8.94         1.32 o                         
  -2  -2  13         40.15         38.54         2.73 o                         
  -1  -2  13          8.64         11.34         1.45 o                         
   0  -2  13         10.76         14.44         2.37 o                         
   1  -2  13          6.63          8.26         1.69 o                         
   2  -2  13         47.37         51.79         3.24 o                         
   3  -2  13          5.61         10.50         2.12 o                         
   4  -2  13         11.67         26.87         6.38 o                         
 -11  -1  13          9.17          5.88         2.72 o                         
 -10  -1  13         40.86         36.34         5.62 o                         
  -9  -1  13          0.31         -1.12         1.73 o                         
  -8  -1  13         17.17         16.89         2.09 o                         
  -7  -1  13         20.58         19.95         1.55 o                         
  -6  -1  13         87.37         92.02         2.52 o                         
  -5  -1  13          6.03          6.10         1.20 o                         
  -4  -1  13        174.97        176.50         3.26 o                         
  -3  -1  13         70.38         73.99         2.57 o                         
  -2  -1  13         32.74         36.68         1.81 o                         
  -1  -1  13         24.78         31.33         1.80 o                         
   0  -1  13         22.00         25.68         1.82 o                         
   1  -1  13         21.23         19.42         2.09 o                         
   2  -1  13          5.94          8.65         1.77 o                         
   3  -1  13          4.32          8.40         2.91 o                         
 -11   0  13          3.94          2.85         3.17 o                         
 -10   0  13         15.96         18.22         2.91 o                         
  -9   0  13         11.63         11.78         2.32 o                         
  -8   0  13          2.56          2.97         1.44 o                         
  -7   0  13          0.02          1.00         1.04 o                         
  -6   0  13        213.57        197.79         5.16 o                         
  -5   0  13         10.91         13.00         1.32 o                         
  -4   0  13         81.88         88.57         2.25 o                         
  -3   0  13         47.81         52.92         1.89 o                         
  -2   0  13        468.43        481.08         8.71 o                         
  -1   0  13         85.33         94.84         2.59 o                         
   0   0  13        179.36        193.51         4.95 o                         
   1   0  13         52.14         51.35         2.38 o                         
   2   0  13         14.40         24.52         2.97 o                         
   3   0  13          3.07         18.31         4.87 o                         
   4   0  13         13.33         33.51         6.89 o                         
 -11   1  13          9.18          6.94         3.17 o                         
 -10   1  13         40.81         37.44         3.51 o                         
  -9   1  13          0.35          4.72         2.06 o                         
  -8   1  13         15.94         20.10         2.03 o                         
  -7   1  13         20.32         17.91         1.58 o                         
  -6   1  13         89.61         92.40         3.06 o                         
  -5   1  13          5.33          5.12         1.20 o                         
  -4   1  13        172.45        172.43         3.69 o                         
  -3   1  13         73.75         77.72         2.75 o                         
  -2   1  13         32.85         33.47         2.01 o                         
  -1   1  13         23.73         27.76         2.11 o                         
   0   1  13         21.64         25.36         3.02 o                         
   1   1  13         20.86         24.25         2.89 o                         
   2   1  13          6.45         12.38         3.93 o                         
   4   1  13          9.48         24.52         7.73 o                         
 -10   2  13          6.69          3.42         2.77 o                         
  -9   2  13         32.62         33.09         2.76 o                         
  -8   2  13         28.56         25.25         2.47 o                         
  -7   2  13         72.08         73.97         2.73 o                         
  -6   2  13         35.17         37.24         2.52 o                         
  -5   2  13        166.62        155.82         3.45 o                         
  -4   2  13         80.78         80.87         2.79 o                         
  -3   2  13          5.62          7.69         1.39 o                         
  -2   2  13         41.70         39.94         2.07 o                         
  -1   2  13          8.85          6.79         1.54 o                         
   0   2  13         10.20         11.02         1.64 o                         
   1   2  13          6.60          3.95         2.24 o                         
   2   2  13         46.62         50.27         4.18 o                         
   3   2  13          5.54          9.54         3.43 o                         
   4   2  13         11.89         14.86         5.21 o                         
 -10   3  13         22.31         21.25         5.46 o                         
  -9   3  13          8.80         10.66         4.03 o                         
  -8   3  13          5.95          5.71         3.53 o                         
  -7   3  13         21.19         19.85         2.52 o                         
  -6   3  13          0.23          0.38         1.46 o                         
  -5   3  13         54.94         60.23         2.62 o                         
  -4   3  13          1.17          1.31         1.58 o                         
  -3   3  13         67.39         58.94         2.47 o                         
  -2   3  13         17.24         14.60         1.87 o                         
  -1   3  13         39.39         36.62         2.66 o                         
   0   3  13          9.95          9.05         2.72 o                         
   1   3  13         53.83         52.61         3.72 o                         
   2   3  13         13.44         15.39         3.31 o                         
   3   3  13          3.98          1.34         4.79 o                         
  -7   4  13         93.53         83.04         9.74 o                         
  -6   4  13         10.48          7.73         3.69 o                         
  -5   4  13         76.30         86.74         7.64 o                         
  -4   4  13         28.43         28.88         6.93 o                         
  -3   4  13          0.84         -1.34         3.88 o                         
  -2   4  13          3.06          0.93         2.38 o                         
  -1   4  13         20.32         24.32         5.30 o                         
   0   4  13         39.88         40.81         4.04 o                         
   1   4  13          2.66          5.26         3.36 o                         
   2   4  13         17.73         20.11         3.53 o                         
  -6   5  13         50.72         31.83         8.23 o                         
  -5   5  13         25.13         19.90         6.30 o                         
  -4   5  13         24.01         18.89         5.96 o                         
  -3   5  13         47.57         50.35        11.92 o                         
  -2   5  13         33.72         44.94         7.05 o                         
  -1   5  13         25.61         24.20         3.72 o                         
   0   5  13         11.07         11.08         2.91 o                         
  -5  -5  14          5.77          7.31         3.32 o                         
  -4  -5  14          0.01          6.19         3.25 o                         
  -3  -5  14         20.75         19.70         9.11 o                         
  -2  -5  14          9.15         14.06         5.57 o                         
  -8  -4  14          2.97          5.63         4.37 o                         
  -7  -4  14          3.46          7.73         4.53 o                         
  -6  -4  14          5.05          9.62         3.56 o                         
  -5  -4  14         44.79         51.14         4.87 o                         
  -4  -4  14         25.95         34.49         3.77 o                         
  -3  -4  14          8.02          8.38         3.41 o                         
  -2  -4  14         26.40         36.75         3.01 o                         
  -1  -4  14          8.15         11.07         2.38 o                         
   0  -4  14          0.51          3.85         2.27 o                         
   1  -4  14          2.16          6.88         2.14 o                         
  -8  -3  14          3.06          4.20         3.86 o                         
  -7  -3  14         42.00         60.20         7.05 o                         
  -6  -3  14         15.19         12.77         2.49 o                         
  -5  -3  14          1.10          1.10         2.00 o                         
  -4  -3  14         28.51         26.20         2.53 o                         
  -3  -3  14         18.16         22.37         2.57 o                         
  -2  -3  14          3.55          3.39         1.95 o                         
  -1  -3  14         52.51         63.70         3.59 o                         
   0  -3  14         16.09         24.58         2.75 o                         
   1  -3  14         21.84         30.97         3.39 o                         
   2  -3  14          3.17          9.40         2.32 o                         
 -10  -2  14         15.84         16.63         6.30 o                         
  -9  -2  14          4.36          1.41         3.26 o                         
  -8  -2  14          0.98         -0.47         2.43 o                         
  -7  -2  14          8.04          9.87         2.13 o                         
  -6  -2  14          0.35          1.41         1.44 o                         
  -5  -2  14         72.58         74.42         3.42 o                         
  -4  -2  14         30.78         38.34         2.31 o                         
  -3  -2  14         11.51         12.95         1.62 o                         
  -2  -2  14          0.51          1.46         1.38 o                         
  -1  -2  14         37.43         43.18         2.76 o                         
   0  -2  14         17.67         25.17         2.71 o                         
   1  -2  14         29.08         36.13         3.80 o                         
   2  -2  14          7.59         17.60         3.83 o                         
   3  -2  14          0.97         10.05         3.44 o                         
 -10  -1  14          0.33          1.35         2.83 o                         
  -9  -1  14         14.66         16.05         3.31 o                         
  -8  -1  14         15.29         16.83         2.62 o                         
  -7  -1  14         38.10         38.94         2.20 o                         
  -6  -1  14         21.65         26.61         1.90 o                         
  -5  -1  14         27.82         32.08         2.15 o                         
  -4  -1  14         13.84         13.71         1.62 o                         
  -3  -1  14        234.31        253.26         5.15 o                         
  -2  -1  14         94.97        103.00         3.88 o                         
  -1  -1  14         90.10         98.96         3.38 o                         
   0  -1  14         77.13         89.83         3.89 o                         
   1  -1  14         46.68         57.17         3.44 o                         
   2  -1  14         25.49         38.59         4.78 o                         
   3  -1  14          1.00          7.98         4.03 o                         
 -10   0  14          3.45          3.52         2.49 o                         
  -9   0  14        105.76        122.07         5.31 o                         
  -8   0  14        116.86        112.17         4.41 o                         
  -7   0  14          4.97          5.07         1.35 o                         
  -6   0  14          2.13          2.34         1.23 o                         
  -5   0  14         76.25         78.54         2.68 o                         
  -4   0  14          0.02          2.57         1.23 o                         
  -3   0  14          1.45          2.22         1.46 o                         
  -2   0  14        565.55        646.88        14.54 o                         
  -1   0  14         25.13         39.11         2.29 o                         
   0   0  14         91.33         96.34         3.77 o                         
   1   0  14          1.19          4.43         2.91 o                         
   2   0  14          0.01          5.37         3.36 o                         
   3   0  14         17.00         27.88         6.13 o                         
 -10   1  14          0.48         -1.06         2.74 o                         
  -9   1  14         14.27         13.69         2.74 o                         
  -8   1  14         14.45         14.39         3.90 o                         
  -7   1  14         36.77         41.84         2.47 o                         
  -6   1  14         22.72         23.89         1.80 o                         
  -5   1  14         28.06         26.55         1.83 o                         
  -4   1  14         14.16         16.05         1.56 o                         
  -3   1  14        232.35        243.70         5.77 o                         
  -2   1  14         95.81        103.97         3.15 o                         
  -1   1  14         87.55         95.75         5.25 o                         
   0   1  14         78.43         97.03         4.97 o                         
   1   1  14         48.26         42.32         4.18 o                         
   2   1  14         25.16         40.56         6.30 o                         
   3   1  14          0.88          5.29         3.19 o                         
 -10   2  14         16.14         18.15         4.66 o                         
  -9   2  14          4.05          6.11         2.16 o                         
  -8   2  14          0.79         -1.67         1.67 o                         
  -7   2  14          8.35         11.75         1.90 o                         
  -6   2  14          0.46          2.19         1.53 o                         
  -5   2  14         73.71         66.30         2.73 o                         
  -4   2  14         31.28         32.70         2.22 o                         
  -3   2  14         11.67         14.67         2.43 o                         
  -2   2  14          0.65         -0.32         1.37 o                         
  -1   2  14         37.00         40.11         2.97 o                         
   0   2  14         17.97         19.52         3.89 o                         
   1   2  14         29.13         30.26         4.83 o                         
   2   2  14          7.50          5.16         4.12 o                         
   3   2  14          1.02          1.01         4.45 o                         
  -9   3  14         19.18         14.70         4.79 o                         
  -8   3  14          3.21          6.97         4.53 o                         
  -6   3  14         15.78         11.31         2.49 o                         
  -5   3  14          1.40          3.18         2.05 o                         
  -4   3  14         28.74         23.95         2.95 o                         
  -3   3  14         17.60         14.41         2.44 o                         
  -2   3  14          3.49         -1.58         2.31 o                         
  -1   3  14         53.95         51.88         4.25 o                         
   0   3  14         15.66          9.89         3.17 o                         
   1   3  14         22.30         18.56         5.37 o                         
   2   3  14          2.86         -0.08         4.41 o                         
  -5   4  14         43.93         31.91         7.47 o                         
  -4   4  14         25.20         17.55         5.96 o                         
  -3   4  14          8.03          4.42         3.03 o                         
  -2   4  14         27.32         27.60         5.46 o                         
  -1   4  14          8.19          6.23         3.48 o                         
   0   4  14          0.48         -2.68         3.32 o                         
   1   4  14          2.02         -3.37         3.37 o                         
  -5   5  14          5.25         -3.02         5.29 o                         
  -4   5  14          0.01         -4.53         5.29 o                         
  -3   5  14         20.17         20.57         6.47 o                         
  -2   5  14          9.15          8.84         6.00 o                         
  -6  -4  15          6.35         22.84         5.96 o                         
  -5  -4  15          9.72         23.27         6.38 o                         
  -4  -4  15         36.52         53.51         5.11 o                         
  -3  -4  15          4.31          7.47         2.47 o                         
  -2  -4  15          8.04         12.49         2.57 o                         
  -1  -4  15          0.12          5.70         4.43 o                         
  -8  -3  15         14.40         30.57         6.38 o                         
  -7  -3  15          4.66         12.43         4.87 o                         
  -6  -3  15         39.86         47.64         4.92 o                         
  -5  -3  15          4.09          8.90         2.12 o                         
  -4  -3  15         26.26         33.70         3.25 o                         
  -3  -3  15          6.42         11.01         2.46 o                         
  -2  -3  15          6.67         10.90         2.46 o                         
  -1  -3  15         10.78         21.37         3.15 o                         
   0  -3  15          5.00         10.74         3.69 o                         
   1  -3  15          1.34         12.83         4.12 o                         
  -9  -2  15         26.71         31.02         4.91 o                         
  -8  -2  15          3.64          2.35         2.64 o                         
  -7  -2  15         15.49         17.88         2.90 o                         
  -6  -2  15         45.45         47.71         2.90 o                         
  -5  -2  15          2.16          4.72         1.85 o                         
  -4  -2  15         30.82         37.03         3.13 o                         
  -3  -2  15         15.81         18.28         2.68 o                         
  -2  -2  15         28.08         39.37         3.95 o                         
  -1  -2  15         13.08         25.88         3.15 o                         
   0  -2  15         75.78         89.49         5.96 o                         
   1  -2  15          9.60         10.75         4.62 o                         
 -10  -1  15         11.35         15.56         3.00 o                         
  -9  -1  15         12.15         12.57         5.85 o                         
  -8  -1  15         38.75         47.16         3.78 o                         
  -7  -1  15         62.85         65.46         3.55 o                         
  -6  -1  15         10.55         11.44         1.95 o                         
  -5  -1  15         38.25         44.21         2.72 o                         
  -4  -1  15         14.11         21.22         3.48 o                         
  -3  -1  15         36.87         43.58         2.47 o                         
  -2  -1  15         48.40         59.16         3.02 o                         
  -1  -1  15         11.06         12.65         2.06 o                         
   0  -1  15         86.26        103.07         6.43 o                         
   1  -1  15          5.74         20.27         4.76 o                         
 -10   0  15          0.09         -2.04         3.67 o                         
  -9   0  15        112.93        120.36         6.53 o                         
  -8   0  15         12.05         14.66         2.71 o                         
  -7   0  15         59.98         72.91         3.74 o                         
  -6   0  15          1.34          1.74         1.32 o                         
  -5   0  15         10.81         17.24         1.70 o                         
  -4   0  15          0.40          1.10         1.33 o                         
  -3   0  15        118.92        131.34         3.57 o                         
  -2   0  15         39.55         41.82         3.67 o                         
  -1   0  15        117.88        132.04         5.27 o                         
   0   0  15          7.66          8.39         2.50 o                         
   1   0  15         15.26         25.78         6.21 o                         
   2   0  15          7.25          9.91         4.45 o                         
 -10   1  15         10.83          9.60         2.78 o                         
  -9   1  15         11.69         11.00         2.57 o                         
  -8   1  15         39.22         45.12         4.44 o                         
  -7   1  15         62.99         67.24         3.22 o                         
  -6   1  15         10.85          9.26         1.53 o                         
  -5   1  15         39.85         43.24         2.18 o                         
  -4   1  15         14.10         16.62         2.05 o                         
  -3   1  15         37.24         44.81         3.48 o                         
  -2   1  15         48.56         59.61         4.14 o                         
  -1   1  15         11.57         14.04         2.33 o                         
   0   1  15         84.80         83.99         5.07 o                         
   1   1  15          5.74         17.89         8.06 o                         
   2   1  15         14.72         32.25         6.38 o                         
  -9   2  15         26.98         35.38         3.64 o                         
  -8   2  15          3.24          4.56         2.52 o                         
  -7   2  15         15.08         16.15         2.66 o                         
  -6   2  15         46.21         53.40         3.48 o                         
  -5   2  15          2.15          4.34         3.17 o                         
  -4   2  15         30.53         33.36         2.65 o                         
  -3   2  15         15.71         19.15         4.28 o                         
  -2   2  15         28.43         34.30         4.52 o                         
  -1   2  15         12.67         16.39         3.89 o                         
   0   2  15         74.54         74.95         9.53 o                         
   1   2  15          9.97         13.34         7.60 o                         
  -6   3  15         39.97         37.97         4.58 o                         
  -5   3  15          3.64          1.34         2.86 o                         
  -4   3  15         26.52         21.27         3.95 o                         
  -3   3  15          6.55          3.49         2.64 o                         
  -2   3  15          6.53          0.88         4.24 o                         
  -1   3  15         10.47         13.67         4.28 o                         
   0   3  15          5.33          2.83         3.47 o                         
   1   3  15          1.16          0.25         4.45 o                         
  -6   4  15          6.29         14.36         6.38 o                         
  -5   4  15          9.67         11.84         5.96 o                         
  -4   4  15         37.22         42.82         6.71 o                         
  -3   4  15          4.52          2.20         3.77 o                         
  -2   4  15          7.81          2.95         3.17 o                         
  -1   4  15          0.15          0.41         4.53 o                         
  -7  -3  16         12.69         22.00         5.88 o                         
  -6  -3  16         10.35         13.44         5.46 o                         
  -5  -3  16         29.08         43.63         3.80 o                         
  -4  -3  16         33.02         44.65         3.90 o                         
  -3  -3  16         51.23         83.49         4.89 o                         
  -2  -3  16          3.57          5.96         2.46 o                         
  -1  -3  16          1.72          9.41         3.23 o                         
  -8  -2  16         11.02         18.89         7.22 o                         
  -7  -2  16          4.55         11.01         3.79 o                         
  -6  -2  16         34.09         45.73         3.87 o                         
  -5  -2  16          0.70          1.42         3.03 o                         
  -4  -2  16         16.13         30.43         3.22 o                         
  -3  -2  16         21.11         38.31         4.29 o                         
  -2  -2  16          3.51          9.67         3.08 o                         
  -1  -2  16         10.40         22.07         5.84 o                         
   0  -2  16          1.32          7.58         3.05 o                         
  -9  -1  16         34.70         39.23         4.14 o                         
  -8  -1  16         38.60         48.66         4.58 o                         
  -7  -1  16         11.83         11.43         2.65 o                         
  -6  -1  16          1.75          5.29         1.71 o                         
  -5  -1  16          4.31          8.06         2.17 o                         
  -4  -1  16          5.50          8.81         3.11 o                         
  -3  -1  16         16.86         28.49         3.12 o                         
  -2  -1  16          0.95          4.70         4.37 o                         
  -1  -1  16         23.25         33.88         4.72 o                         
   0  -1  16          9.98         30.59         4.59 o                         
  -9   0  16          0.73          0.25         3.21 o                         
  -8   0  16         13.59         16.36         2.99 o                         
  -7   0  16         15.95         16.35         2.83 o                         
  -6   0  16         14.69         14.51         3.23 o                         
  -5   0  16          2.84          4.25         1.79 o                         
  -4   0  16          5.71          7.31         2.18 o                         
  -3   0  16         10.79         24.51         4.20 o                         
  -2   0  16         11.18         16.49         3.49 o                         
  -1   0  16         30.80         43.47         4.95 o                         
   0   0  16          0.54          7.31         4.53 o                         
   1   0  16          5.99         28.97         6.72 o                         
  -9   1  16         33.97         42.87         3.82 o                         
  -8   1  16         39.25         44.52         4.13 o                         
  -7   1  16         12.42         12.79         3.16 o                         
  -6   1  16          1.77          2.76         2.62 o                         
  -5   1  16          4.09          6.11         1.86 o                         
  -4   1  16          5.72          4.15         1.97 o                         
  -3   1  16         15.97         17.90         2.97 o                         
  -2   1  16          0.81         -0.91         3.50 o                         
  -1   1  16         24.13         28.13         6.80 o                         
  -8   2  16         10.60         17.66         7.01 o                         
  -7   2  16          4.50          5.47         4.41 o                         
  -6   2  16         34.27         38.85         3.81 o                         
  -5   2  16          0.70          1.04         2.54 o                         
  -4   2  16         16.41         17.36         3.76 o                         
  -3   2  16         20.63         21.52         5.12 o                         
  -2   2  16          3.70          4.06         4.79 o                         
  -1   2  16         10.73          9.87         3.62 o                         
   0   2  16          1.26          3.36         3.82 o                         
  -7   3  16         12.45         15.20         4.62 o                         
  -6   3  16         10.32         12.45         5.92 o                         
  -5   3  16         28.49         26.82         4.57 o                         
  -4   3  16         32.71         25.11         6.47 o                         
  -2   3  16          3.72          5.07         3.89 o                         
  -1   3  16          1.88         -3.07         3.07 o                         
  -6  -2  17         26.10         39.92         6.13 o                         
  -5  -2  17          6.69         17.21         2.99 o                         
  -4  -2  17          4.78          9.14         2.73 o                         
  -3  -2  17          9.22         21.47         4.33 o                         
  -7  -1  17          2.30          6.27         2.68 o                         
  -6  -1  17         15.28         24.03         5.03 o                         
  -5  -1  17         43.80         61.11         4.35 o                         
  -4  -1  17         14.47         23.22         5.16 o                         
  -3  -1  17          2.76          4.57         3.11 o                         
  -2  -1  17         12.06         14.95         5.12 o                         
  -7   0  17         11.87         21.58         3.76 o                         
  -6   0  17          4.85          6.62         3.39 o                         
  -5   0  17          8.84          8.47         2.73 o                         
  -4   0  17         20.46         28.76         3.81 o                         
  -3   0  17          5.05          9.04         2.73 o                         
  -2   0  17         32.26         56.62         6.00 o                         
  -1   0  17          2.75         11.08         4.95 o                         
  -7   1  17          2.26          1.15         7.77 o                         
  -6   1  17         15.41         26.78         3.52 o                         
  -5   1  17         44.28         61.00         4.36 o                         
  -4   1  17         14.68         18.51         3.07 o                         
  -3   1  17          2.74          3.49         3.57 o                         
  -2   1  17         12.38         16.75         4.66 o                         
  -6   2  17         26.39         25.45         4.37 o                         
  -5   2  17          6.45          6.33         4.24 o                         
  -4   2  17          4.64          0.88         7.64 o                         
  -3   2  17          9.43         11.50         4.80 o                         
                                                                                
